# Supplementary material for: Strongyle Infection and Gut Microbiota: Profiling of Resistant and Susceptible Horses Over a Grazing Season
Source: Front Physiol. 2018 Mar 21;9:272. doi: 10.3389/fphys.2018.00272 (PMC5871743; doi:10.3389/fphys.2018.00272)
Supplement: Table S1 — Summary of study samples and fecal bacterial 16S rRNA gene amplicon sequence datasets. [file Table1.XLS]

## Sheet: Mapfie_StromaEq_Table1.txt
Table S1. Summary of study samples and fecal bacterial 16S rRNA gene amplicon sequence datasets
SampleID	Animal	BarcodeSequence	LinkerPrimerSequence		Breed	Time	Treatment	CountReadsR1	CountReadsR2	MergedReadsQiime	%joinedQiime
STROMAEQ.1	W632	CTACTA	ILBC_STROMAEQ-1	STROMAEQ	Welsh	0	S	60693	60660	50418	83.1157
STROMAEQ.2	W636	TGCGCT	ILBC_STROMAEQ-2	STROMAEQ	Welsh	0	R	57531	57983	47976	82.7415
STROMAEQ.3	W637	ACGATC	ILBC_STROMAEQ-3	STROMAEQ	Welsh	0	R	73770	74108	61329	82.7562
STROMAEQ.4	W641	CGCTCT	ILBC_STROMAEQ-4	STROMAEQ	Welsh	0	R	123674	124523	104482	83.9058
STROMAEQ.5	W642	GATAGA	ILBC_STROMAEQ-5	STROMAEQ	Welsh	0	R	43852	43795	36280	82.8405
STROMAEQ.6	W643	TATCAT	ILBC_STROMAEQ-6	STROMAEQ	Welsh	0	R	93116	93632	78141	83.4554
STROMAEQ.7	W646	CTAGTC	ILBC_STROMAEQ-7	STROMAEQ	Welsh	0	S	32906	33054	26948	81.5272
STROMAEQ.8	W649	GGCTTG	ILBC_STROMAEQ-8	STROMAEQ	Welsh	0	R	35126	35167	29508	83.9082
STROMAEQ.9	W652	CCTCCC	ILBC_STROMAEQ-9	STROMAEQ	Welsh	0	S	39746	39908	33030	82.7654
STROMAEQ.10	W654	GCACGT	ILBC_STROMAEQ-10	STROMAEQ	Welsh	0	S	56899	57299	47568	83.0172
STROMAEQ.11	W656	AGGGCA	ILBC_STROMAEQ-11	STROMAEQ	Welsh	0	R	115290	115233	98367	85.3636
STROMAEQ.12	W657	TTGCCC	ILBC_STROMAEQ-12	STROMAEQ	Welsh	0	S	109901	110275	93432	84.7264
STROMAEQ.13	W661	GATCTG	ILBC_STROMAEQ-13	STROMAEQ	Welsh	0	R	97059	97151	82323	84.7372
STROMAEQ.14	W665	CAGTCT	ILBC_STROMAEQ-14	STROMAEQ	Welsh	0	R	77244	77703	66051	85.0044
STROMAEQ.15	W666	GCCGCG	ILBC_STROMAEQ-15	STROMAEQ	Welsh	0	S	111407	111522	95274	85.4307
STROMAEQ.16	W667	TAGGAA	ILBC_STROMAEQ-16	STROMAEQ	Welsh	0	S	101950	101870	82364	80.8521
STROMAEQ.17	W668	TATCGA	ILBC_STROMAEQ-17	STROMAEQ	Welsh	0	S	141323	141214	118101	83.6326
STROMAEQ.18	W672	TCGAGG	ILBC_STROMAEQ-18	STROMAEQ	Welsh	0	S	84551	84621	63881	75.4907
STROMAEQ.19	W675	CGATAC	ILBC_STROMAEQ-19	STROMAEQ	Welsh	0	S	57760	58124	47199	81.204
STROMAEQ.20	W679	CACCGG	ILBC_STROMAEQ-20	STROMAEQ	Welsh	0	R	61513	61609	51564	83.6956
STROMAEQ.21	W632	TGGTCA	ILBC_STROMAEQ-21	STROMAEQ	Welsh	24	S	69001	68938	56490	81.9432
STROMAEQ.22	W636	TCATGT	ILBC_STROMAEQ-22	STROMAEQ	Welsh	24	R	76775	77325	60716	78.5205
STROMAEQ.23	W637	TTAAAT	ILBC_STROMAEQ-23	STROMAEQ	Welsh	24	R	104513	104776	83490	79.6843
STROMAEQ.24	W641	AATTGC	ILBC_STROMAEQ-24	STROMAEQ	Welsh	24	R	57974	58454	45845	78.4292
STROMAEQ.25	W642	CAGAAA	ILBC_STROMAEQ-25	STROMAEQ	Welsh	24	R	68805	68777	53490	77.7731
STROMAEQ.26	W643	AGTAAG	ILBC_STROMAEQ-26	STROMAEQ	Welsh	24	R	73035	73167	58084	79.3855
STROMAEQ.27	W646	TCCTTA	ILBC_STROMAEQ-27	STROMAEQ	Welsh	24	S	78094	78007	62608	80.2595
STROMAEQ.28	W649	ACTCGA	ILBC_STROMAEQ-28	STROMAEQ	Welsh	24	R	80993	80925	63720	78.7396
STROMAEQ.29	W652	GAACAC	ILBC_STROMAEQ-29	STROMAEQ	Welsh	24	S	70749	71081	57252	80.5447
STROMAEQ.30	W654	CGGCAT	ILBC_STROMAEQ-30	STROMAEQ	Welsh	24	S	48542	49122	37202	75.7339
STROMAEQ.31	W656	TACGGC	ILBC_STROMAEQ-31	STROMAEQ	Welsh	24	R	60749	61206	48852	79.8157
STROMAEQ.32	W657	GGTTAT	ILBC_STROMAEQ-32	STROMAEQ	Welsh	24	S	91463	92142	75070	81.4721
STROMAEQ.33	W661	TCTGAT	ILBC_STROMAEQ-33	STROMAEQ	Welsh	24	R	45387	45703	37013	80.9859
STROMAEQ.34	W665	CTCATA	ILBC_STROMAEQ-34	STROMAEQ	Welsh	24	R	92416	92357	73280	79.3443
STROMAEQ.35	W666	GAGTTG	ILBC_STROMAEQ-35	STROMAEQ	Welsh	24	S	88382	88670	65828	74.2393
STROMAEQ.36	W667	CGCACA	ILBC_STROMAEQ-36	STROMAEQ	Welsh	24	S	142188	142119	115904	81.5542
STROMAEQ.37	W668	AATTCT	ILBC_STROMAEQ-37	STROMAEQ	Welsh	24	S	126466	127203	105030	82.5688
STROMAEQ.38	W672	GGAAGA	ILBC_STROMAEQ-38	STROMAEQ	Welsh	24	S	86643	86557	70391	81.3233
STROMAEQ.39	W675	TGCCTT	ILBC_STROMAEQ-39	STROMAEQ	Welsh	24	S	68085	68306	54610	79.9491
STROMAEQ.40	W679	ATAAGA	ILBC_STROMAEQ-40	STROMAEQ	Welsh	24	R	150668	150588	121958	80.9879
STROMAEQ.41	W632	CAGTTC	ILBC_STROMAEQ-41	STROMAEQ	Welsh	43	S	111049	111456	90609	81.2958
STROMAEQ.42	W636	TGCAGT	ILBC_STROMAEQ-42	STROMAEQ	Welsh	43	R	151322	152616	118570	77.6917
STROMAEQ.43	W637	AATGAA	ILBC_STROMAEQ-43	STROMAEQ	Welsh	43	R	158916	158851	127248	80.1053
STROMAEQ.44	W641	TGCCAG	ILBC_STROMAEQ-44	STROMAEQ	Welsh	43	R	122451	122610	97517	79.5343
STROMAEQ.45	W642	CACTGT	ILBC_STROMAEQ-45	STROMAEQ	Welsh	43	R	108976	109692	81498	74.2971
STROMAEQ.46	W643	GTGCCA	ILBC_STROMAEQ-46	STROMAEQ	Welsh	43	R	72617	72543	56271	77.5692
STROMAEQ.47	W646	AAATGT	ILBC_STROMAEQ-47	STROMAEQ	Welsh	43	S	56606	56929	46395	81.4962
STROMAEQ.48	W649	GTGACG	ILBC_STROMAEQ-48	STROMAEQ	Welsh	43	R	136533	136615	114931	84.1277
STROMAEQ.49	W652	GGTCCG	ILBC_STROMAEQ-49	STROMAEQ	Welsh	43	S	90451	90575	75124	82.9412
STROMAEQ.50	W654	AACTTA	ILBC_STROMAEQ-50	STROMAEQ	Welsh	43	S	62412	62374	50486	80.9408
STROMAEQ.51	W656	GTTACC	ILBC_STROMAEQ-51	STROMAEQ	Welsh	43	R	77309	77521	62170	80.1976
STROMAEQ.52	W657	CAACGA	ILBC_STROMAEQ-52	STROMAEQ	Welsh	43	S	96957	96918	75788	78.1981
STROMAEQ.53	W661	AAGGTG	ILBC_STROMAEQ-53	STROMAEQ	Welsh	43	R	109134	109299	91296	83.5287
STROMAEQ.54	W665	TTCAAC	ILBC_STROMAEQ-54	STROMAEQ	Welsh	43	R	180203	180819	143182	79.1853
STROMAEQ.55	W666	ACGAAT	ILBC_STROMAEQ-55	STROMAEQ	Welsh	43	S	60521	60854	49268	80.961
STROMAEQ.56	W667	GGATTC	ILBC_STROMAEQ-56	STROMAEQ	Welsh	43	S	32642	32790	27262	83.1412
STROMAEQ.57	W668	GGAGGT	ILBC_STROMAEQ-57	STROMAEQ	Welsh	43	S	56673	57049	47417	83.1163
STROMAEQ.58	W672	GCATGG	ILBC_STROMAEQ-58	STROMAEQ	Welsh	43	S	36276	36333	23393	64.385
STROMAEQ.59	W675	CTGCAC	ILBC_STROMAEQ-59	STROMAEQ	Welsh	43	S	62623	62907	50682	80.5666
STROMAEQ.60	W679	TTTCCG	ILBC_STROMAEQ-60	STROMAEQ	Welsh	43	R	51684	51678	41926	81.1293
STROMAEQ.61	W632	GACTCG	ILBC_STROMAEQ-61	STROMAEQ	Welsh	92	S	26736	26748	21339	79.7779
STROMAEQ.62	W636	AATGGT	ILBC_STROMAEQ-62	STROMAEQ	Welsh	92	R	47100	47403	38417	81.0434
STROMAEQ.63	W637	GTAACA	ILBC_STROMAEQ-63	STROMAEQ	Welsh	92	R	80308	80206	62370	77.7623
STROMAEQ.64	W641	GAGAGG	ILBC_STROMAEQ-64	STROMAEQ	Welsh	92	R	67844	67862	54747	80.674
STROMAEQ.65	W642	CAGGCG	ILBC_STROMAEQ-65	STROMAEQ	Welsh	92	R	94546	94706	75079	79.2759
STROMAEQ.66	W643	GTCCTA	ILBC_STROMAEQ-66	STROMAEQ	Welsh	92	R	48698	48635	37551	77.2098
STROMAEQ.67	W646	ACGGTA	ILBC_STROMAEQ-67	STROMAEQ	Welsh	92	S	65382	65364	52744	80.6927
STROMAEQ.68	W649	ACACCG	ILBC_STROMAEQ-68	STROMAEQ	Welsh	92	R	74736	74797	61095	81.6811
STROMAEQ.69	W652	AGTATT	ILBC_STROMAEQ-69	STROMAEQ	Welsh	92	S	66194	66454	52640	79.2127
STROMAEQ.70	W654	AGCCCT	ILBC_STROMAEQ-70	STROMAEQ	Welsh	92	S	139463	140162	112867	80.5261
STROMAEQ.71	W656	CGAGAA	ILBC_STROMAEQ-71	STROMAEQ	Welsh	92	R	79251	79236	60338	76.1497
STROMAEQ.72	W657	CCGGGT	ILBC_STROMAEQ-72	STROMAEQ	Welsh	92	S	43375	43662	35267	80.7728
STROMAEQ.73	W661	GTCATT	ILBC_STROMAEQ-73	STROMAEQ	Welsh	92	R	104985	105199	84332	80.1643
STROMAEQ.74	W665	CAGGAC	ILBC_STROMAEQ-74	STROMAEQ	Welsh	92	R	60629	60928	49788	81.7161
STROMAEQ.75	W666	TAAGAC	ILBC_STROMAEQ-75	STROMAEQ	Welsh	92	S	75749	76195	60388	79.2545
STROMAEQ.76	W667	AGTTGA	ILBC_STROMAEQ-76	STROMAEQ	Welsh	92	S	69137	69139	54847	79.3286
STROMAEQ.77	W668	GTTAGT	ILBC_STROMAEQ-77	STROMAEQ	Welsh	92	S	116872	117426	96603	82.2671
STROMAEQ.78	W672	CCAGCC	ILBC_STROMAEQ-78	STROMAEQ	Welsh	92	S	93957	94389	75956	80.4712
STROMAEQ.79	W675	AGCGGT	ILBC_STROMAEQ-79	STROMAEQ	Welsh	92	S	56308	56679	47276	83.4101
STROMAEQ.80	W679	GCTCAA	ILBC_STROMAEQ-80	STROMAEQ	Welsh	92	R	69322	69234	55295	79.8668
STROMAEQ.81	W632	TCCATT	ILBC_STROMAEQ-81	STROMAEQ	Welsh	132	S	35116	35204	28461	80.8459
STROMAEQ.82	W636	ACCTCA	ILBC_STROMAEQ-82	STROMAEQ	Welsh	132	R	36514	36486	26866	73.6337
STROMAEQ.83	W637	CCCGAG	ILBC_STROMAEQ-83	STROMAEQ	Welsh	132	R	39884	39946	31620	79.1569
STROMAEQ.84	W641	GGTATA	ILBC_STROMAEQ-84	STROMAEQ	Welsh	132	R	40430	40389	30748	76.1296
STROMAEQ.85	W642	GTGCTG	ILBC_STROMAEQ-85	STROMAEQ	Welsh	132	R	54471	54502	41617	76.3587
STROMAEQ.86	W643	CAGATG	ILBC_STROMAEQ-86	STROMAEQ	Welsh	132	R	159943	160076	125283	78.2647
STROMAEQ.87	W646	TCGCGC	ILBC_STROMAEQ-87	STROMAEQ	Welsh	132	S	79837	80220	62057	77.3585
STROMAEQ.88	W649	TGGTGT	ILBC_STROMAEQ-88	STROMAEQ	Welsh	132	R	88951	89606	73433	81.951
STROMAEQ.89	W652	AAACAA	ILBC_STROMAEQ-89	STROMAEQ	Welsh	132	S	116904	116837	90097	77.1134
STROMAEQ.90	W654	AGGGAT	ILBC_STROMAEQ-90	STROMAEQ	Welsh	132	S	39887	40136	31441	78.3362
STROMAEQ.91	W656	GCAATA	ILBC_STROMAEQ-91	STROMAEQ	Welsh	132	R	43998	43933	34704	78.993
STROMAEQ.92	W657	CAATTA	ILBC_STROMAEQ-92	STROMAEQ	Welsh	132	S	36101	36074	27597	76.5011
STROMAEQ.93	W661	CAATGC	ILBC_STROMAEQ-93	STROMAEQ	Welsh	132	R	79033	79525	61243	77.011
STROMAEQ.94	W665	TGTTCG	ILBC_STROMAEQ-94	STROMAEQ	Welsh	132	R	40743	40801	31938	78.2775
STROMAEQ.95	W666	CCAACA	ILBC_STROMAEQ-95	STROMAEQ	Welsh	132	S	127008	126935	96105	75.712
STROMAEQ.96	W667	TAACTT	ILBC_STROMAEQ-96	STROMAEQ	Welsh	132	S	116216	116492	91190	78.2801
STROMAEQ.97	W668	CTGTAA	ILBC_STROMAEQ-97	STROMAEQ	Welsh	132	S	47568	47535	37647	79.1985
STROMAEQ.98	W672	CCATTG	ILBC_STROMAEQ-98	STROMAEQ	Welsh	132	S	51285	51350	40291	78.4635
STROMAEQ.99	W675	TAGGCT	ILBC_STROMAEQ-99	STROMAEQ	Welsh	132	S	166637	167764	131936	78.6438
STROMAEQ.100	W679	TTCTTG	ILBC_STROMAEQ-100	STROMAEQ	Welsh	132	R	16511	16514	13000	78.7211
