# Supplementary material for: Strongyle Infection and Gut Microbiota: Profiling of Resistant and Susceptible Horses Over a Grazing Season
Source: Front Physiol. 2018 Mar 21;9:272. doi: 10.3389/fphys.2018.00272 (PMC5871743; doi:10.3389/fphys.2018.00272)
Supplement: Table S2 — The OTU taxonomical assignments and OTU counts in each pony across time. [file Table2.XLSX]

## Sheet: OTU_rdp_SeqMatch_GeenGene_Strom
Table S2. The OTU taxonomical assignments and OTU counts in each pony across time
OTU.id	short_ID	orientation	S_ab_score	sequence_name	domain	phylum	class	subclass	order	suborder	family	genus	STROMAEQ-94	STROMAEQ-30	STROMAEQ-41	STROMAEQ-51	STROMAEQ-8	STROMAEQ-78	STROMAEQ-2	STROMAEQ-47	STROMAEQ-61	STROMAEQ-28	STROMAEQ-13	STROMAEQ-17	STROMAEQ-5	STROMAEQ-6	STROMAEQ-64	STROMAEQ-82	STROMAEQ-66	STROMAEQ-89	STROMAEQ-7	STROMAEQ-39	STROMAEQ-21	STROMAEQ-92	STROMAEQ-16	STROMAEQ-26	STROMAEQ-15	STROMAEQ-36	STROMAEQ-86	STROMAEQ-3	STROMAEQ-72	STROMAEQ-70	STROMAEQ-27	STROMAEQ-74	STROMAEQ-90	STROMAEQ-37	STROMAEQ-84	STROMAEQ-49	STROMAEQ-10
denovo293514	S000382039	+	0.988	Williamsia_maris_(T);_SJS0289-JS1;_JoyO;_AB010909	Bacteria	Actinobacteria	Actinobacteria	Actinobacteridae	Actinomycetales	Corynebacterineae	Nocardiaceae	Williamsia	1	0	1	0	0	0	1	0	0	0	0	1	0	0	0	0	2	0	0	0	0	0	0	0	1	0	0	2	0	0	0	0	0	0	0	0	0
denovo525994	S000130816	+	1	Weissella_cibaria_(T);_LMG_17699T;_AJ295989	Bacteria	Firmicutes	Bacilli	.	Lactobacillales	.	Leuconostocaceae	Weissella	1	0	0	0	0	21	0	0	0	0	0	0	0	6	0	0	18	0	0	0	0	0	0	0	0	0	0	0	10	20	0	0	0	0	0	0	0
denovo187191	S000366853	+	0.728	Viridibacillus_arvi_(T);_type_strain:_LMG_22165;_AJ627211	Bacteria	Firmicutes	Bacilli	.	Bacillales	.	Planococcaceae	Viridibacillus	2	3	0	0	0	1	1	0	0	0	0	0	0	0	2	0	0	1	1	0	0	1	0	0	0	0	0	0	0	1	0	0	0	0	0	0	0
denovo500272	S001151853	+	0.85	Bacillus_sp._50LAy-1;_AB375754	Bacteria	Firmicutes	Bacilli	.	Bacillales	.	Planococcaceae	Ureibacillus	0	0	0	0	0	0	0	0	0	0	0	0	0	0	0	0	0	0	0	0	0	0	0	0	0	0	0	0	0	0	0	0	0	0	0	0	0
denovo77680	S000124164	+	0.456	Xanthomonas_translucens_pv._poae;_AY253329	Bacteria	Proteobacteria	Gammaproteobacteria	.	Xanthomonadales	.	Xanthomonadaceae	unclassified_Xanthomonadaceae	0	0	0	0	0	0	0	2	0	1	0	0	0	0	0	0	0	0	0	0	0	0	0	0	2	0	0	0	0	0	0	0	0	0	1	0	1
denovo403982	S003666669	+	0.702	uncultured_rumen_bacterium;_R-B-CA70;_AB555310	Bacteria	Proteobacteria	Betaproteobacteria	.	Burkholderiales	.	Sutterellaceae	unclassified_Sutterellaceae	0	0	17	0	0	0	0	0	0	0	0	0	0	0	0	0	0	1	0	0	5	0	0	0	0	0	0	0	0	0	0	0	0	0	0	0	0
denovo577621	S003610370	+	0.747	Sutterella_sp._252;_AB759965	Bacteria	Proteobacteria	Betaproteobacteria	.	Burkholderiales	.	Sutterellaceae	unclassified_Sutterellaceae	0	0	2	0	0	0	0	0	0	3	0	3	0	0	0	0	1	0	1	0	1	0	0	0	0	0	2	1	0	4	2	0	0	0	3	0	0
denovo753051	S003610370	+	0.772	Sutterella_sp._252;_AB759965	Bacteria	Proteobacteria	Betaproteobacteria	.	Burkholderiales	.	Sutterellaceae	unclassified_Sutterellaceae	0	0	0	0	0	2	0	1	0	0	0	0	0	0	0	0	0	5	0	0	0	0	0	4	11	0	0	0	0	0	0	0	2	0	0	0	0
denovo650521	S003610370	+	0.783	Sutterella_sp._252;_AB759965	Bacteria	Proteobacteria	Betaproteobacteria	.	Burkholderiales	.	Sutterellaceae	unclassified_Sutterellaceae	1	6	8	0	0	9	2	3	3	7	0	9	0	0	1	1	0	30	1	2	3	0	2	15	8	2	6	19	0	0	8	1	3	5	5	3	2
denovo611359	S003610370	+	0.822	Sutterella_sp._252;_AB759965	Bacteria	Proteobacteria	Betaproteobacteria	.	Burkholderiales	.	Sutterellaceae	unclassified_Sutterellaceae	5	7	3	2	0	3	7	3	2	4	2	3	4	1	0	3	3	21	3	3	4	7	3	7	5	5	0	4	2	3	3	1	3	4	3	26	0
denovo891260	S001587429	+	0.835	Sutterella_sp._YIT_12072;_AB491210	Bacteria	Proteobacteria	Betaproteobacteria	.	Burkholderiales	.	Sutterellaceae	unclassified_Sutterellaceae	6	0	0	0	0	0	0	0	11	0	3	0	0	0	3	0	12	0	1	3	0	3	0	0	0	0	1	0	2	0	0	0	2	0	0	0	0
denovo190959	S003610370	+	0.838	Sutterella_sp._252;_AB759965	Bacteria	Proteobacteria	Betaproteobacteria	.	Burkholderiales	.	Sutterellaceae	unclassified_Sutterellaceae	1	1	18	0	5	2	9	3	0	11	4	6	0	1	0	6	1	2	2	0	15	0	3	6	0	0	5	3	0	4	8	0	3	1	3	0	1
denovo902086	S003610370	+	0.858	Sutterella_sp._252;_AB759965	Bacteria	Proteobacteria	Betaproteobacteria	.	Burkholderiales	.	Sutterellaceae	unclassified_Sutterellaceae	0	3	9	0	0	0	3	0	0	2	0	0	0	0	0	0	0	0	4	0	0	1	0	0	0	0	3	0	0	0	0	0	0	0	0	0	0
denovo12629	S003666533	+	0.594	uncultured_rumen_bacterium;_R-B-25;_AB555174	Bacteria	Spirochaetes	Spirochaetia	.	Spirochaetales	.	Spirochaetaceae	unclassified_Spirochaetaceae	0	0	0	0	0	0	2	0	0	0	0	0	0	0	0	1	0	2	0	2	0	0	2	0	0	0	3	0	0	2	0	2	0	0	3	0	0
denovo166486	S003666533	+	0.611	uncultured_rumen_bacterium;_R-B-25;_AB555174	Bacteria	Spirochaetes	Spirochaetia	.	Spirochaetales	.	Spirochaetaceae	unclassified_Spirochaetaceae	0	0	0	0	0	0	0	0	2	0	0	0	0	0	0	1	0	2	0	0	0	0	0	0	0	0	0	0	0	0	0	0	0	0	0	0	0
denovo670347	S000995678	+	0.485	Sphingobacteriaceae_bacterium_Gsoil_524;_EU370954	Bacteria	Bacteroidetes	Sphingobacteriia	.	Sphingobacteriales	.	Sphingobacteriaceae	unclassified_Sphingobacteriaceae	0	7	3	0	0	0	1	1	0	0	0	0	0	0	0	0	0	0	0	2	1	3	1	0	0	0	0	0	0	0	0	0	0	0	0	1	0
denovo798854	S000995678	+	0.556	Sphingobacteriaceae_bacterium_Gsoil_524;_EU370954	Bacteria	Bacteroidetes	Sphingobacteriia	.	Sphingobacteriales	.	Sphingobacteriaceae	unclassified_Sphingobacteriaceae	0	0	0	0	0	0	0	2	0	0	0	0	0	0	1	0	2	0	0	2	0	0	0	0	0	0	0	0	0	1	0	1	0	0	0	0	0
denovo559162	S000995678	+	0.563	Sphingobacteriaceae_bacterium_Gsoil_524;_EU370954	Bacteria	Bacteroidetes	Sphingobacteriia	.	Sphingobacteriales	.	Sphingobacteriaceae	unclassified_Sphingobacteriaceae	0	0	0	1	0	0	1	0	0	0	1	0	0	0	0	0	0	0	0	0	0	3	1	0	0	0	0	0	2	0	0	0	16	0	0	0	0
denovo976307	S000995678	+	0.574	Sphingobacteriaceae_bacterium_Gsoil_524;_EU370954	Bacteria	Bacteroidetes	Sphingobacteriia	.	Sphingobacteriales	.	Sphingobacteriaceae	unclassified_Sphingobacteriaceae	0	0	0	2	0	0	0	0	0	0	0	0	0	0	0	0	0	0	1	1	3	1	0	0	0	0	0	0	0	2	0	0	0	0	0	0	0
denovo864135	S000995678	+	0.575	Sphingobacteriaceae_bacterium_Gsoil_524;_EU370954	Bacteria	Bacteroidetes	Sphingobacteriia	.	Sphingobacteriales	.	Sphingobacteriaceae	unclassified_Sphingobacteriaceae	0	0	0	0	0	0	1	0	0	0	0	0	0	0	0	0	0	2	0	0	0	0	0	0	0	0	0	0	0	0	0	0	0	0	0	0	0
denovo877628	S000995678	+	0.576	Sphingobacteriaceae_bacterium_Gsoil_524;_EU370954	Bacteria	Bacteroidetes	Sphingobacteriia	.	Sphingobacteriales	.	Sphingobacteriaceae	unclassified_Sphingobacteriaceae	1	0	0	2	0	0	0	0	1	0	1	0	0	0	0	0	0	0	0	3	0	2	0	0	0	1	0	0	0	0	0	1	2	0	0	0	0
denovo521543	S000995678	+	0.597	Sphingobacteriaceae_bacterium_Gsoil_524;_EU370954	Bacteria	Bacteroidetes	Sphingobacteriia	.	Sphingobacteriales	.	Sphingobacteriaceae	unclassified_Sphingobacteriaceae	0	4	0	0	0	0	0	0	0	0	0	1	0	0	0	0	0	8	0	0	0	0	0	0	0	1	0	0	0	0	0	0	0	0	0	2	0
denovo826978	S000995678	+	0.612	Sphingobacteriaceae_bacterium_Gsoil_524;_EU370954	Bacteria	Bacteroidetes	Sphingobacteriia	.	Sphingobacteriales	.	Sphingobacteriaceae	unclassified_Sphingobacteriaceae	0	0	0	0	0	0	0	0	0	0	0	0	0	0	0	0	0	1	0	1	1	0	0	3	2	0	1	0	0	2	0	0	0	0	0	1	0
denovo783299	S000995678	+	0.631	Sphingobacteriaceae_bacterium_Gsoil_524;_EU370954	Bacteria	Bacteroidetes	Sphingobacteriia	.	Sphingobacteriales	.	Sphingobacteriaceae	unclassified_Sphingobacteriaceae	62	51	41	89	6	8	66	6	35	31	42	47	15	7	9	5	39	24	11	54	32	21	49	41	22	8	13	25	19	31	41	19	27	12	3	43	10
denovo550444	S000995678	+	0.643	Sphingobacteriaceae_bacterium_Gsoil_524;_EU370954	Bacteria	Bacteroidetes	Sphingobacteriia	.	Sphingobacteriales	.	Sphingobacteriaceae	unclassified_Sphingobacteriaceae	1	1	0	0	1	0	0	0	2	0	0	0	0	2	3	0	0	1	1	0	0	0	0	0	0	0	0	0	0	1	0	0	4	0	0	0	0
denovo668315	S003301754	+	0.5	Intestinimonas_butyriciproducens_AP4;_JX101685	Bacteria	Firmicutes	Clostridia	.	Clostridiales	.	Ruminococcaceae	unclassified_Ruminococcaceae	0	0	2	1	0	0	0	0	0	1	0	0	0	2	0	1	0	2	0	1	0	1	3	2	0	0	0	0	0	0	0	0	0	0	0	0	0
denovo19323	S003301757	+	0.515	Candidatus_Soleaferrea_massiliensis_AP7;_JX101688	Bacteria	Firmicutes	Clostridia	.	Clostridiales	.	Ruminococcaceae	unclassified_Ruminococcaceae	3	0	0	0	0	0	1	0	0	0	1	0	0	0	0	0	0	2	0	4	0	0	0	0	0	0	0	0	0	0	0	0	0	0	0	0	0
denovo672552	S002351043	+	0.515	rumen_bacterium_NK4A214;_GU324404	Bacteria	Firmicutes	Clostridia	.	Clostridiales	.	Ruminococcaceae	unclassified_Ruminococcaceae	0	2	1	4	0	0	4	0	0	0	1	0	0	0	1	0	0	0	1	0	0	3	0	0	0	0	0	0	0	0	0	0	0	0	0	0	0
denovo195465	S003316343	+	0.523	Clostridiales_bacterium_CIEAF_022;_AB702938	Bacteria	Firmicutes	Clostridia	.	Clostridiales	.	Ruminococcaceae	unclassified_Ruminococcaceae	3	1	0	0	0	2	0	1	1	0	2	0	0	0	0	0	0	1	1	0	0	0	0	0	0	0	0	0	2	0	0	0	0	0	0	0	0
denovo797058	S004449150	+	0.523	Clostridiales_bacterium_feline_oral_taxon_118;_TE084;_KM462017	Bacteria	Firmicutes	Clostridia	.	Clostridiales	.	Ruminococcaceae	unclassified_Ruminococcaceae	0	0	0	0	0	3	0	0	0	1	3	0	0	0	0	0	0	2	0	7	0	0	2	0	0	0	2	0	0	2	0	0	8	0	0	0	0
denovo27691	S001153867	+	0.526	Clostridiaceae_bacterium_NML_060002;_EU815225	Bacteria	Firmicutes	Clostridia	.	Clostridiales	.	Ruminococcaceae	unclassified_Ruminococcaceae	0	0	1	0	0	0	0	0	0	1	0	0	0	0	0	0	1	2	0	0	0	0	0	1	0	0	0	0	1	0	1	0	1	0	0	0	0
denovo692748	S003301754	+	0.529	Intestinimonas_butyriciproducens_AP4;_JX101685	Bacteria	Firmicutes	Clostridia	.	Clostridiales	.	Ruminococcaceae	unclassified_Ruminococcaceae	1	0	0	0	0	0	0	0	0	0	0	0	0	0	0	0	1	0	1	0	0	2	0	0	0	0	0	0	0	0	0	0	0	0	0	0	0
denovo227571	S002351043	+	0.532	rumen_bacterium_NK4A214;_GU324404	Bacteria	Firmicutes	Clostridia	.	Clostridiales	.	Ruminococcaceae	unclassified_Ruminococcaceae	0	2	0	0	1	0	3	0	0	1	0	0	0	0	0	0	0	0	0	1	0	0	0	0	0	0	1	0	0	0	0	0	1	0	0	0	0
denovo243403	S002351043	+	0.533	rumen_bacterium_NK4A214;_GU324404	Bacteria	Firmicutes	Clostridia	.	Clostridiales	.	Ruminococcaceae	unclassified_Ruminococcaceae	1	0	3	0	0	0	0	0	0	0	0	2	1	0	0	0	0	0	0	0	0	0	0	1	0	2	0	5	0	0	0	2	0	2	0	0	0
denovo275829	S003301754	+	0.534	Intestinimonas_butyriciproducens_AP4;_JX101685	Bacteria	Firmicutes	Clostridia	.	Clostridiales	.	Ruminococcaceae	unclassified_Ruminococcaceae	0	0	0	1	0	0	0	0	0	0	0	0	0	0	0	0	0	0	0	0	0	0	0	0	0	0	0	0	0	0	0	0	0	0	0	0	0
denovo769724	S003301754	+	0.537	Intestinimonas_butyriciproducens_AP4;_JX101685	Bacteria	Firmicutes	Clostridia	.	Clostridiales	.	Ruminococcaceae	unclassified_Ruminococcaceae	0	0	0	2	1	0	2	0	0	0	0	0	0	0	0	0	1	0	0	1	1	2	0	3	0	0	2	0	0	1	0	0	0	0	0	0	0
denovo765588	S003316340	+	0.539	Clostridiales_bacterium_CIEAF_013;_AB702935	Bacteria	Firmicutes	Clostridia	.	Clostridiales	.	Ruminococcaceae	unclassified_Ruminococcaceae	0	0	0	0	0	0	0	0	1	0	0	0	0	0	2	0	0	1	1	0	0	0	0	0	0	0	0	0	0	0	0	2	2	0	0	0	0
denovo833580	S003260214	+	0.54	Clostridium_sp._TG60-1;_AB551424	Bacteria	Firmicutes	Clostridia	.	Clostridiales	.	Ruminococcaceae	unclassified_Ruminococcaceae	0	1	0	0	0	0	1	0	0	4	0	3	0	0	0	0	0	0	0	3	0	0	0	0	9	0	0	1	0	0	1	0	1	0	2	0	0
denovo206590	S004449150	+	0.543	Clostridiales_bacterium_feline_oral_taxon_118;_TE084;_KM462017	Bacteria	Firmicutes	Clostridia	.	Clostridiales	.	Ruminococcaceae	unclassified_Ruminococcaceae	1	4	0	8	0	0	2	0	2	0	1	0	0	0	0	1	0	0	1	0	0	1	0	0	0	0	0	0	0	4	0	0	2	0	0	0	0
denovo275931	S003260626	+	0.544	Clostridium_sp._Culture-1;_AB622814	Bacteria	Firmicutes	Clostridia	.	Clostridiales	.	Ruminococcaceae	unclassified_Ruminococcaceae	0	0	1	2	0	0	0	0	1	2	0	0	0	0	0	0	0	0	1	3	0	0	2	0	0	0	0	0	0	0	0	0	0	0	0	0	0
denovo235207	S003301754	+	0.546	Intestinimonas_butyriciproducens_AP4;_JX101685	Bacteria	Firmicutes	Clostridia	.	Clostridiales	.	Ruminococcaceae	unclassified_Ruminococcaceae	0	0	0	0	0	1	0	0	0	0	0	0	0	0	0	0	1	1	1	0	0	0	0	0	0	0	2	0	0	1	1	1	1	0	1	0	0
denovo262144	S003301754	+	0.547	Intestinimonas_butyriciproducens_AP4;_JX101685	Bacteria	Firmicutes	Clostridia	.	Clostridiales	.	Ruminococcaceae	unclassified_Ruminococcaceae	0	0	0	0	0	0	0	0	0	0	0	0	0	0	0	0	1	0	0	0	2	0	2	0	0	0	0	1	1	0	0	0	0	0	0	0	1
denovo630493	S002351043	+	0.547	rumen_bacterium_NK4A214;_GU324404	Bacteria	Firmicutes	Clostridia	.	Clostridiales	.	Ruminococcaceae	unclassified_Ruminococcaceae	3	0	0	3	0	0	0	1	1	0	5	0	0	0	0	0	2	0	4	1	0	0	0	0	0	0	1	0	1	0	0	0	0	0	0	0	0
denovo318318	S003222555	+	0.551	Clostridiales_bacterium_canine_oral_taxon_061;_OF002;_JN713225	Bacteria	Firmicutes	Clostridia	.	Clostridiales	.	Ruminococcaceae	unclassified_Ruminococcaceae	1	0	0	0	0	0	0	0	0	0	0	0	0	0	0	0	0	0	0	3	0	0	0	0	0	0	0	0	0	1	0	0	0	0	0	0	0
denovo52282	S004449150	+	0.553	Clostridiales_bacterium_feline_oral_taxon_118;_TE084;_KM462017	Bacteria	Firmicutes	Clostridia	.	Clostridiales	.	Ruminococcaceae	unclassified_Ruminococcaceae	2	0	1	0	0	2	0	2	0	0	0	0	0	0	0	1	0	2	3	0	0	1	0	0	7	2	0	0	0	1	0	0	0	0	2	0	0
denovo324587	S004449150	+	0.556	Clostridiales_bacterium_feline_oral_taxon_118;_TE084;_KM462017	Bacteria	Firmicutes	Clostridia	.	Clostridiales	.	Ruminococcaceae	unclassified_Ruminococcaceae	1	0	2	0	0	0	0	0	0	0	0	0	0	0	0	0	0	0	0	0	0	1	0	0	0	0	0	0	0	1	0	0	0	0	1	0	0
denovo544563	S002351043	+	0.556	rumen_bacterium_NK4A214;_GU324404	Bacteria	Firmicutes	Clostridia	.	Clostridiales	.	Ruminococcaceae	unclassified_Ruminococcaceae	0	0	1	1	0	0	2	2	0	5	0	0	0	0	0	0	0	0	0	0	0	0	0	0	0	0	0	1	0	0	0	0	0	0	0	3	0
denovo573713	S004449150	+	0.557	Clostridiales_bacterium_feline_oral_taxon_118;_TE084;_KM462017	Bacteria	Firmicutes	Clostridia	.	Clostridiales	.	Ruminococcaceae	unclassified_Ruminococcaceae	1	0	0	1	0	0	1	0	2	0	9	0	0	0	0	0	0	1	11	1	0	0	0	0	0	0	1	0	7	0	0	0	4	0	0	1	0
denovo556244	S003301754	+	0.558	Intestinimonas_butyriciproducens_AP4;_JX101685	Bacteria	Firmicutes	Clostridia	.	Clostridiales	.	Ruminococcaceae	unclassified_Ruminococcaceae	1	0	2	1	0	0	0	1	0	0	0	0	0	0	0	0	0	1	0	0	0	0	0	0	0	1	0	4	0	0	0	0	0	0	0	1	0
denovo192706	S002351043	+	0.559	rumen_bacterium_NK4A214;_GU324404	Bacteria	Firmicutes	Clostridia	.	Clostridiales	.	Ruminococcaceae	unclassified_Ruminococcaceae	0	1	0	0	0	5	0	1	0	1	0	0	0	0	0	0	0	0	0	0	3	0	0	0	0	0	10	0	0	0	0	0	0	0	0	2	0
denovo300892	S004449150	+	0.56	Clostridiales_bacterium_feline_oral_taxon_118;_TE084;_KM462017	Bacteria	Firmicutes	Clostridia	.	Clostridiales	.	Ruminococcaceae	unclassified_Ruminococcaceae	0	1	0	0	0	0	5	0	1	2	0	0	0	0	0	0	0	2	0	0	2	4	3	0	1	2	2	2	0	1	1	0	1	0	3	0	6
denovo889303	S003260626	+	0.563	Clostridium_sp._Culture-1;_AB622814	Bacteria	Firmicutes	Clostridia	.	Clostridiales	.	Ruminococcaceae	unclassified_Ruminococcaceae	0	0	0	0	0	0	0	0	0	0	0	0	0	0	0	0	0	1	0	0	0	1	0	1	0	0	0	0	0	0	0	0	0	0	0	1	0
denovo744633	S002351043	+	0.564	rumen_bacterium_NK4A214;_GU324404	Bacteria	Firmicutes	Clostridia	.	Clostridiales	.	Ruminococcaceae	unclassified_Ruminococcaceae	0	3	0	0	0	0	1	0	0	0	0	0	0	0	0	0	1	4	0	0	0	7	0	1	0	0	0	0	2	0	0	0	3	0	0	0	0
denovo255466	S002351043	+	0.566	rumen_bacterium_NK4A214;_GU324404	Bacteria	Firmicutes	Clostridia	.	Clostridiales	.	Ruminococcaceae	unclassified_Ruminococcaceae	0	0	0	1	0	0	1	0	0	0	0	2	0	0	0	0	1	0	0	1	0	2	0	0	0	0	0	0	0	0	1	0	2	0	0	0	0
denovo621776	S002351043	+	0.566	rumen_bacterium_NK4A214;_GU324404	Bacteria	Firmicutes	Clostridia	.	Clostridiales	.	Ruminococcaceae	unclassified_Ruminococcaceae	0	0	2	2	0	0	0	0	0	0	0	1	0	0	0	0	0	0	0	0	0	2	1	0	0	2	0	0	0	1	0	0	1	0	0	1	1
denovo573921	S003301754	+	0.568	Intestinimonas_butyriciproducens_AP4;_JX101685	Bacteria	Firmicutes	Clostridia	.	Clostridiales	.	Ruminococcaceae	unclassified_Ruminococcaceae	8	0	0	0	0	1	0	0	0	0	1	4	1	0	0	2	3	2	0	0	2	0	0	3	0	0	0	0	0	5	0	0	0	0	0	0	0
denovo658050	S004449150	+	0.568	Clostridiales_bacterium_feline_oral_taxon_118;_TE084;_KM462017	Bacteria	Firmicutes	Clostridia	.	Clostridiales	.	Ruminococcaceae	unclassified_Ruminococcaceae	1	2	3	0	0	0	0	0	0	0	0	0	0	0	0	1	0	2	0	0	3	2	2	1	0	0	0	0	0	1	2	0	1	0	0	0	1
denovo255435	S003301754	+	0.57	Intestinimonas_butyriciproducens_AP4;_JX101685	Bacteria	Firmicutes	Clostridia	.	Clostridiales	.	Ruminococcaceae	unclassified_Ruminococcaceae	0	0	0	0	1	0	0	1	0	1	0	0	0	0	0	0	1	1	0	0	0	0	0	0	0	0	0	0	0	0	0	0	0	0	0	0	0
denovo948452	S003222555	+	0.572	Clostridiales_bacterium_canine_oral_taxon_061;_OF002;_JN713225	Bacteria	Firmicutes	Clostridia	.	Clostridiales	.	Ruminococcaceae	unclassified_Ruminococcaceae	1	0	0	0	0	1	2	0	0	0	0	0	3	1	0	0	0	0	0	0	1	1	0	0	1	1	0	0	2	3	6	1	1	0	0	0	0
denovo83981	S003316343	+	0.576	Clostridiales_bacterium_CIEAF_022;_AB702938	Bacteria	Firmicutes	Clostridia	.	Clostridiales	.	Ruminococcaceae	unclassified_Ruminococcaceae	0	0	1	2	0	0	1	0	0	0	0	1	0	0	0	0	0	1	0	0	0	0	0	0	2	0	0	0	0	0	0	0	0	0	0	0	0
denovo537139	S001153865	+	0.577	Ruminococcus_sp._NML_00-0124;_EU815223	Bacteria	Firmicutes	Clostridia	.	Clostridiales	.	Ruminococcaceae	unclassified_Ruminococcaceae	0	0	0	0	0	0	0	0	0	0	0	0	0	0	0	0	1	2	1	0	0	0	0	0	0	0	0	0	0	1	0	0	1	0	0	0	0
denovo612163	S003301754	+	0.578	Intestinimonas_butyriciproducens_AP4;_JX101685	Bacteria	Firmicutes	Clostridia	.	Clostridiales	.	Ruminococcaceae	unclassified_Ruminococcaceae	0	13	0	0	0	0	1	0	0	1	2	0	0	0	0	0	0	2	0	0	0	2	0	0	0	2	0	1	0	0	2	0	0	0	0	5	0
denovo215152	S003316344	+	0.579	Clostridiales_bacterium_CIEAF_026;_AB702939	Bacteria	Firmicutes	Clostridia	.	Clostridiales	.	Ruminococcaceae	unclassified_Ruminococcaceae	1	12	4	7	2	0	3	0	0	4	4	0	0	0	2	1	9	5	7	14	0	0	5	2	0	0	12	4	0	3	12	0	0	0	0	0	0
denovo91590	S002351043	+	0.579	rumen_bacterium_NK4A214;_GU324404	Bacteria	Firmicutes	Clostridia	.	Clostridiales	.	Ruminococcaceae	unclassified_Ruminococcaceae	0	1	2	0	1	0	0	0	0	2	0	0	0	0	0	1	0	0	2	0	0	0	2	2	0	0	0	0	0	0	0	0	0	0	0	2	0
denovo728315	S002351043	+	0.581	rumen_bacterium_NK4A214;_GU324404	Bacteria	Firmicutes	Clostridia	.	Clostridiales	.	Ruminococcaceae	unclassified_Ruminococcaceae	2	0	0	0	0	0	0	1	2	0	0	0	0	0	0	0	1	1	0	0	0	1	0	0	0	0	0	0	0	0	0	0	1	0	0	2	0
denovo780035	S002167974	+	0.584	Clostridiales_bacterium_oral_taxon_F32;_VO026;_HM099644	Bacteria	Firmicutes	Clostridia	.	Clostridiales	.	Ruminococcaceae	unclassified_Ruminococcaceae	0	0	0	0	0	2	0	0	0	0	0	0	0	0	0	0	0	0	1	0	0	0	0	0	0	0	0	0	0	0	0	1	0	0	0	0	0
denovo238806	S003260626	+	0.585	Clostridium_sp._Culture-1;_AB622814	Bacteria	Firmicutes	Clostridia	.	Clostridiales	.	Ruminococcaceae	unclassified_Ruminococcaceae	0	0	2	0	1	0	0	0	2	0	0	0	1	0	0	0	1	0	0	0	2	0	1	0	0	2	0	0	0	0	0	0	0	0	0	0	0
denovo749593	S002351043	+	0.585	rumen_bacterium_NK4A214;_GU324404	Bacteria	Firmicutes	Clostridia	.	Clostridiales	.	Ruminococcaceae	unclassified_Ruminococcaceae	0	0	1	2	0	0	0	0	0	2	0	0	0	0	0	0	0	1	0	0	0	0	0	0	0	0	0	0	0	0	0	2	1	2	3	0	0
denovo919593	S002351043	+	0.585	rumen_bacterium_NK4A214;_GU324404	Bacteria	Firmicutes	Clostridia	.	Clostridiales	.	Ruminococcaceae	unclassified_Ruminococcaceae	0	1	0	0	0	1	0	0	0	1	0	0	1	0	0	0	0	1	1	0	0	0	0	0	0	0	0	0	0	1	0	0	0	0	0	0	0
denovo894840	S004223321	+	0.587	Ruminococcaceae_bacterium_LM158;_KJ875866	Bacteria	Firmicutes	Clostridia	.	Clostridiales	.	Ruminococcaceae	unclassified_Ruminococcaceae	1	0	4	0	0	0	6	0	2	0	3	0	1	0	0	0	0	2	0	2	1	0	0	1	1	0	1	0	0	0	1	0	1	0	0	1	0
denovo282811	S002351043	+	0.588	rumen_bacterium_NK4A214;_GU324404	Bacteria	Firmicutes	Clostridia	.	Clostridiales	.	Ruminococcaceae	unclassified_Ruminococcaceae	0	0	0	0	2	0	0	0	0	1	0	2	0	0	0	0	0	0	1	0	1	1	2	1	0	1	0	0	0	0	0	0	0	0	0	1	0
denovo617623	S003301754	+	0.588	Intestinimonas_butyriciproducens_AP4;_JX101685	Bacteria	Firmicutes	Clostridia	.	Clostridiales	.	Ruminococcaceae	unclassified_Ruminococcaceae	1	1	4	1	3	0	3	0	0	0	0	4	0	0	0	2	0	1	1	0	0	8	0	0	5	0	0	2	2	1	1	0	4	6	1	3	0
denovo816872	S002351043	+	0.588	rumen_bacterium_NK4A214;_GU324404	Bacteria	Firmicutes	Clostridia	.	Clostridiales	.	Ruminococcaceae	unclassified_Ruminococcaceae	0	0	0	1	0	0	0	0	0	0	0	0	0	0	0	0	0	0	0	0	0	0	0	0	0	0	1	2	0	0	0	0	1	0	0	0	0
denovo892711	S003260626	+	0.59	Clostridium_sp._Culture-1;_AB622814	Bacteria	Firmicutes	Clostridia	.	Clostridiales	.	Ruminococcaceae	unclassified_Ruminococcaceae	3	2	3	5	2	0	3	2	4	0	0	4	3	0	0	2	2	7	4	0	0	6	3	3	1	1	2	6	5	4	1	2	1	0	1	7	0
denovo777459	S003301754	+	0.591	Intestinimonas_butyriciproducens_AP4;_JX101685	Bacteria	Firmicutes	Clostridia	.	Clostridiales	.	Ruminococcaceae	unclassified_Ruminococcaceae	1	1	1	1	0	1	1	0	0	2	1	6	0	1	0	0	0	0	3	1	0	2	0	2	0	0	3	0	0	0	2	1	2	0	2	0	0
denovo875690	S003301754	+	0.591	Intestinimonas_butyriciproducens_AP4;_JX101685	Bacteria	Firmicutes	Clostridia	.	Clostridiales	.	Ruminococcaceae	unclassified_Ruminococcaceae	0	0	0	0	0	0	0	0	0	0	0	2	0	0	0	0	0	0	0	0	0	0	0	0	0	0	0	0	0	0	0	0	0	0	0	0	0
denovo309340	S003301754	+	0.593	Intestinimonas_butyriciproducens_AP4;_JX101685	Bacteria	Firmicutes	Clostridia	.	Clostridiales	.	Ruminococcaceae	unclassified_Ruminococcaceae	2	5	0	0	2	0	6	3	7	4	5	0	3	0	0	0	0	25	1	0	0	2	0	3	0	0	0	3	0	0	6	4	5	0	2	13	0
denovo652899	S003301754	+	0.593	Intestinimonas_butyriciproducens_AP4;_JX101685	Bacteria	Firmicutes	Clostridia	.	Clostridiales	.	Ruminococcaceae	unclassified_Ruminococcaceae	0	1	0	0	1	0	2	0	0	7	0	1	1	0	2	0	0	1	1	0	0	3	0	0	3	0	3	0	2	2	0	2	1	0	0	0	0
denovo745691	S001153867	+	0.593	Clostridiaceae_bacterium_NML_060002;_EU815225	Bacteria	Firmicutes	Clostridia	.	Clostridiales	.	Ruminococcaceae	unclassified_Ruminococcaceae	0	0	1	2	0	0	0	0	0	0	0	0	0	0	0	0	0	0	0	2	0	0	0	0	0	0	0	0	0	0	0	0	0	0	2	1	0
denovo594258	S003301754	+	0.594	Intestinimonas_butyriciproducens_AP4;_JX101685	Bacteria	Firmicutes	Clostridia	.	Clostridiales	.	Ruminococcaceae	unclassified_Ruminococcaceae	0	0	0	0	4	3	1	0	0	0	0	0	0	0	0	0	0	0	0	5	0	3	0	0	0	0	0	3	0	0	1	3	0	0	0	0	0
denovo520298	S003316343	+	0.595	Clostridiales_bacterium_CIEAF_022;_AB702938	Bacteria	Firmicutes	Clostridia	.	Clostridiales	.	Ruminococcaceae	unclassified_Ruminococcaceae	0	2	0	0	1	0	2	0	0	1	0	1	1	0	0	0	0	0	0	0	0	0	0	1	0	1	0	0	0	0	0	0	0	0	0	0	0
denovo778864	S002351043	+	0.595	rumen_bacterium_NK4A214;_GU324404	Bacteria	Firmicutes	Clostridia	.	Clostridiales	.	Ruminococcaceae	unclassified_Ruminococcaceae	0	0	0	0	0	0	0	0	0	0	0	0	0	0	0	0	0	0	0	0	0	0	0	0	0	0	1	0	0	0	0	0	1	0	1	0	0
denovo830017	S002167974	+	0.595	Clostridiales_bacterium_oral_taxon_F32;_VO026;_HM099644	Bacteria	Firmicutes	Clostridia	.	Clostridiales	.	Ruminococcaceae	unclassified_Ruminococcaceae	1	0	0	0	0	0	0	0	0	0	0	0	0	0	0	0	0	0	0	0	0	3	0	0	0	0	0	0	1	0	0	0	2	0	0	0	0
denovo953227	S002167974	+	0.596	Clostridiales_bacterium_oral_taxon_F32;_VO026;_HM099644	Bacteria	Firmicutes	Clostridia	.	Clostridiales	.	Ruminococcaceae	unclassified_Ruminococcaceae	0	0	0	0	0	0	0	0	0	0	0	0	0	0	0	0	0	0	1	0	0	0	0	0	0	0	6	0	0	5	0	0	0	0	1	0	0
denovo953470	S003301754	+	0.596	Intestinimonas_butyriciproducens_AP4;_JX101685	Bacteria	Firmicutes	Clostridia	.	Clostridiales	.	Ruminococcaceae	unclassified_Ruminococcaceae	0	2	0	0	0	0	0	0	0	0	0	0	0	0	0	0	0	0	0	0	0	0	0	0	0	0	0	0	0	0	1	0	0	0	0	2	0
denovo571708	S002351043	+	0.597	rumen_bacterium_NK4A214;_GU324404	Bacteria	Firmicutes	Clostridia	.	Clostridiales	.	Ruminococcaceae	unclassified_Ruminococcaceae	0	0	0	1	0	1	0	0	0	0	0	4	0	0	0	0	0	0	2	0	3	0	0	2	2	0	0	2	0	0	0	1	0	0	0	1	0
denovo575328	S003301754	+	0.597	Intestinimonas_butyriciproducens_AP4;_JX101685	Bacteria	Firmicutes	Clostridia	.	Clostridiales	.	Ruminococcaceae	unclassified_Ruminococcaceae	0	0	0	0	0	0	0	0	0	0	0	0	0	0	0	0	0	0	1	0	0	0	1	0	2	0	0	0	0	0	0	0	0	1	0	0	0
denovo958360	S003301754	+	0.597	Intestinimonas_butyriciproducens_AP4;_JX101685	Bacteria	Firmicutes	Clostridia	.	Clostridiales	.	Ruminococcaceae	unclassified_Ruminococcaceae	0	10	2	1	1	2	7	0	0	2	2	8	0	0	0	0	5	8	2	2	3	4	4	5	10	3	4	0	4	1	2	6	1	1	1	13	2
denovo731126	S002351043	+	0.6	rumen_bacterium_NK4A214;_GU324404	Bacteria	Firmicutes	Clostridia	.	Clostridiales	.	Ruminococcaceae	unclassified_Ruminococcaceae	0	0	2	0	3	0	0	0	0	0	0	0	0	0	0	0	0	0	2	0	0	0	0	0	1	0	0	0	0	0	0	0	0	0	0	0	0
denovo524412	S003301754	+	0.601	Intestinimonas_butyriciproducens_AP4;_JX101685	Bacteria	Firmicutes	Clostridia	.	Clostridiales	.	Ruminococcaceae	unclassified_Ruminococcaceae	0	5	11	0	0	7	5	1	0	1	0	11	0	0	0	0	0	1	0	1	6	2	0	3	14	2	0	6	0	1	1	3	1	6	1	0	0
denovo599311	S003316343	+	0.601	Clostridiales_bacterium_CIEAF_022;_AB702938	Bacteria	Firmicutes	Clostridia	.	Clostridiales	.	Ruminococcaceae	unclassified_Ruminococcaceae	2	0	2	0	2	5	0	0	1	0	0	0	3	1	1	1	0	4	4	3	2	7	0	0	1	0	1	0	0	2	0	4	0	0	2	0	1
denovo821745	S002351043	+	0.601	rumen_bacterium_NK4A214;_GU324404	Bacteria	Firmicutes	Clostridia	.	Clostridiales	.	Ruminococcaceae	unclassified_Ruminococcaceae	0	0	0	1	0	1	0	1	0	0	0	1	0	0	0	0	0	0	2	0	1	0	0	0	0	0	0	0	1	0	0	0	2	0	0	0	0
denovo674835	S002351043	+	0.602	rumen_bacterium_NK4A214;_GU324404	Bacteria	Firmicutes	Clostridia	.	Clostridiales	.	Ruminococcaceae	unclassified_Ruminococcaceae	1	1	2	7	2	3	4	0	0	5	0	6	0	0	3	0	5	9	0	2	0	4	2	0	3	3	2	3	0	2	1	0	1	0	0	0	0
denovo703851	S002351003	+	0.602	Clostridiales_bacterium_NK3B98;_GU324364	Bacteria	Firmicutes	Clostridia	.	Clostridiales	.	Ruminococcaceae	unclassified_Ruminococcaceae	0	1	0	0	0	0	0	0	0	0	0	0	0	0	0	0	0	0	2	3	0	0	0	0	0	1	0	0	0	0	0	0	0	0	0	0	0
denovo775447	S003286973	+	0.603	Clostridium_sp._619;_AB739698	Bacteria	Firmicutes	Clostridia	.	Clostridiales	.	Ruminococcaceae	unclassified_Ruminococcaceae	0	1	0	0	2	0	4	0	0	0	0	0	0	1	0	0	0	2	0	0	0	2	0	2	2	0	0	2	0	0	1	0	0	0	0	0	0
denovo79254	S002228309	+	0.603	Clostridiales_bacterium_KM2;_HM231145	Bacteria	Firmicutes	Clostridia	.	Clostridiales	.	Ruminococcaceae	unclassified_Ruminococcaceae	0	0	0	2	0	0	0	0	0	0	0	0	0	0	0	0	2	0	0	2	0	4	0	0	0	0	0	1	0	0	0	0	0	0	0	0	0
denovo900787	S002351043	+	0.603	rumen_bacterium_NK4A214;_GU324404	Bacteria	Firmicutes	Clostridia	.	Clostridiales	.	Ruminococcaceae	unclassified_Ruminococcaceae	0	0	0	0	0	0	0	0	0	0	0	0	0	0	0	4	0	0	0	0	0	0	0	0	6	0	1	0	0	0	0	3	0	0	2	0	0
denovo645387	S002351003	+	0.604	Clostridiales_bacterium_NK3B98;_GU324364	Bacteria	Firmicutes	Clostridia	.	Clostridiales	.	Ruminococcaceae	unclassified_Ruminococcaceae	0	0	1	0	0	0	0	0	0	0	2	0	0	0	0	0	0	0	6	2	0	0	1	0	0	0	0	0	3	0	0	0	0	0	1	0	0
denovo539749	S002228309	+	0.605	Clostridiales_bacterium_KM2;_HM231145	Bacteria	Firmicutes	Clostridia	.	Clostridiales	.	Ruminococcaceae	unclassified_Ruminococcaceae	0	0	2	2	0	0	0	0	0	0	0	0	0	0	0	0	0	0	2	0	0	2	0	0	0	0	2	0	1	1	0	1	3	0	1	0	0
denovo82058	S002167974	+	0.605	Clostridiales_bacterium_oral_taxon_F32;_VO026;_HM099644	Bacteria	Firmicutes	Clostridia	.	Clostridiales	.	Ruminococcaceae	unclassified_Ruminococcaceae	5	13	0	8	1	1	0	0	3	0	1	19	0	0	0	3	5	6	20	2	1	1	8	7	2	0	1	3	0	3	9	1	1	0	3	0	0
denovo329442	S003301754	+	0.606	Intestinimonas_butyriciproducens_AP4;_JX101685	Bacteria	Firmicutes	Clostridia	.	Clostridiales	.	Ruminococcaceae	unclassified_Ruminococcaceae	0	0	0	1	0	1	2	0	0	0	0	0	0	0	0	0	0	0	2	0	0	0	0	0	0	0	0	1	1	0	0	0	0	0	0	0	0
denovo570553	S003301754	+	0.606	Intestinimonas_butyriciproducens_AP4;_JX101685	Bacteria	Firmicutes	Clostridia	.	Clostridiales	.	Ruminococcaceae	unclassified_Ruminococcaceae	0	3	0	0	0	0	1	0	0	0	0	0	0	0	0	0	0	0	0	7	0	0	0	1	2	0	0	1	0	0	0	0	0	0	0	5	0
denovo644452	S003301754	+	0.606	Intestinimonas_butyriciproducens_AP4;_JX101685	Bacteria	Firmicutes	Clostridia	.	Clostridiales	.	Ruminococcaceae	unclassified_Ruminococcaceae	4	9	9	3	2	6	9	2	3	19	7	22	0	0	1	0	0	4	16	3	13	7	2	9	14	6	0	10	1	8	9	5	4	2	0	2	1
denovo572383	S003301754	+	0.607	Intestinimonas_butyriciproducens_AP4;_JX101685	Bacteria	Firmicutes	Clostridia	.	Clostridiales	.	Ruminococcaceae	unclassified_Ruminococcaceae	0	0	0	0	0	0	0	0	0	0	0	1	0	0	0	0	0	2	0	1	0	0	0	0	0	0	0	0	0	0	0	0	0	0	0	1	0
denovo631266	S003286973	+	0.607	Clostridium_sp._619;_AB739698	Bacteria	Firmicutes	Clostridia	.	Clostridiales	.	Ruminococcaceae	unclassified_Ruminococcaceae	0	0	0	0	0	6	0	0	2	0	0	2	2	0	3	0	1	5	0	1	0	3	1	0	0	0	0	0	1	16	4	0	0	0	0	0	5
denovo657430	S004449150	+	0.607	Clostridiales_bacterium_feline_oral_taxon_118;_TE084;_KM462017	Bacteria	Firmicutes	Clostridia	.	Clostridiales	.	Ruminococcaceae	unclassified_Ruminococcaceae	12	20	11	16	1	13	8	9	5	13	5	29	0	1	1	0	8	24	27	10	13	8	11	21	6	25	4	16	2	9	9	7	8	4	2	20	0
denovo528271	S003301754	+	0.608	Intestinimonas_butyriciproducens_AP4;_JX101685	Bacteria	Firmicutes	Clostridia	.	Clostridiales	.	Ruminococcaceae	unclassified_Ruminococcaceae	1	5	1	0	0	1	3	0	0	2	0	6	0	0	0	1	0	1	2	2	0	7	2	0	0	0	2	2	3	0	2	4	0	1	3	4	0
denovo765131	S003301754	+	0.608	Intestinimonas_butyriciproducens_AP4;_JX101685	Bacteria	Firmicutes	Clostridia	.	Clostridiales	.	Ruminococcaceae	unclassified_Ruminococcaceae	0	1	2	0	0	0	3	0	0	0	1	1	0	1	0	0	0	0	1	0	1	0	0	0	0	0	3	0	0	1	2	0	0	0	0	0	0
denovo956503	S003316343	+	0.608	Clostridiales_bacterium_CIEAF_022;_AB702938	Bacteria	Firmicutes	Clostridia	.	Clostridiales	.	Ruminococcaceae	unclassified_Ruminococcaceae	0	0	1	1	0	0	0	0	0	0	1	0	0	0	0	2	0	0	4	0	0	0	1	0	0	0	0	0	0	0	0	0	0	0	0	0	0
denovo265524	S003316344	+	0.609	Clostridiales_bacterium_CIEAF_026;_AB702939	Bacteria	Firmicutes	Clostridia	.	Clostridiales	.	Ruminococcaceae	unclassified_Ruminococcaceae	0	2	0	0	2	0	9	0	0	3	0	0	0	0	0	0	0	0	9	0	0	1	0	0	0	0	0	0	2	1	2	0	1	0	2	2	0
denovo294987	S002351043	+	0.609	rumen_bacterium_NK4A214;_GU324404	Bacteria	Firmicutes	Clostridia	.	Clostridiales	.	Ruminococcaceae	unclassified_Ruminococcaceae	0	1	0	0	2	4	2	1	0	0	0	0	0	0	0	1	0	0	10	0	0	0	1	0	0	0	2	1	0	5	2	0	18	0	0	0	0
denovo627843	S002167974	+	0.61	Clostridiales_bacterium_oral_taxon_F32;_VO026;_HM099644	Bacteria	Firmicutes	Clostridia	.	Clostridiales	.	Ruminococcaceae	unclassified_Ruminococcaceae	4	0	0	0	5	0	1	0	2	0	1	0	0	3	0	1	0	0	2	1	0	0	0	0	0	0	0	1	0	6	0	0	0	0	0	0	0
denovo218041	S004449150	+	0.611	Clostridiales_bacterium_feline_oral_taxon_118;_TE084;_KM462017	Bacteria	Firmicutes	Clostridia	.	Clostridiales	.	Ruminococcaceae	unclassified_Ruminococcaceae	1	0	0	0	0	0	0	0	0	0	0	0	0	0	0	0	0	0	0	0	0	3	0	0	0	0	0	0	0	0	0	0	0	0	0	0	0
denovo704574	S003301754	+	0.611	Intestinimonas_butyriciproducens_AP4;_JX101685	Bacteria	Firmicutes	Clostridia	.	Clostridiales	.	Ruminococcaceae	unclassified_Ruminococcaceae	3	1	0	0	2	2	4	0	1	1	3	0	0	0	0	0	0	13	1	8	0	7	0	1	4	10	0	1	0	0	0	0	1	3	0	0	2
denovo580574	S003316344	+	0.612	Clostridiales_bacterium_CIEAF_026;_AB702939	Bacteria	Firmicutes	Clostridia	.	Clostridiales	.	Ruminococcaceae	unclassified_Ruminococcaceae	0	1	1	1	0	0	0	0	2	0	0	0	0	0	0	0	0	0	0	0	1	0	0	0	1	0	0	0	0	0	0	0	1	0	0	0	0
denovo192981	S003301754	+	0.613	Intestinimonas_butyriciproducens_AP4;_JX101685	Bacteria	Firmicutes	Clostridia	.	Clostridiales	.	Ruminococcaceae	unclassified_Ruminococcaceae	3	0	0	0	0	0	5	0	0	5	4	2	0	0	0	0	3	0	0	3	0	0	0	1	3	1	0	0	0	0	1	1	1	0	1	1	0
denovo970689	S004449150	+	0.613	Clostridiales_bacterium_feline_oral_taxon_118;_TE084;_KM462017	Bacteria	Firmicutes	Clostridia	.	Clostridiales	.	Ruminococcaceae	unclassified_Ruminococcaceae	3	9	0	0	3	2	0	0	5	1	0	0	6	1	0	2	0	14	0	0	0	1	0	10	1	6	0	4	5	0	0	1	4	2	1	0	0
denovo837578	S002167974	+	0.614	Clostridiales_bacterium_oral_taxon_F32;_VO026;_HM099644	Bacteria	Firmicutes	Clostridia	.	Clostridiales	.	Ruminococcaceae	unclassified_Ruminococcaceae	2	1	0	0	1	1	0	0	0	0	0	1	0	0	0	0	4	0	0	0	0	3	0	0	0	0	2	0	0	0	0	2	1	0	0	0	0
denovo510033	S002351043	+	0.615	rumen_bacterium_NK4A214;_GU324404	Bacteria	Firmicutes	Clostridia	.	Clostridiales	.	Ruminococcaceae	unclassified_Ruminococcaceae	0	0	0	0	0	0	0	0	1	0	0	0	0	0	1	0	0	1	0	0	0	0	0	0	0	0	0	0	1	0	0	0	1	0	0	0	0
denovo811966	S003301754	+	0.615	Intestinimonas_butyriciproducens_AP4;_JX101685	Bacteria	Firmicutes	Clostridia	.	Clostridiales	.	Ruminococcaceae	unclassified_Ruminococcaceae	4	7	6	3	2	3	10	3	2	4	4	3	0	0	1	1	0	2	0	4	0	14	1	0	1	1	3	0	1	0	7	0	16	0	0	3	0
denovo903589	S002351043	+	0.615	rumen_bacterium_NK4A214;_GU324404	Bacteria	Firmicutes	Clostridia	.	Clostridiales	.	Ruminococcaceae	unclassified_Ruminococcaceae	0	1	0	0	0	0	1	1	0	1	0	0	0	1	0	0	0	0	0	2	0	1	0	4	0	3	0	0	0	0	0	1	1	0	4	0	0
denovo95001	S002351043	+	0.615	rumen_bacterium_NK4A214;_GU324404	Bacteria	Firmicutes	Clostridia	.	Clostridiales	.	Ruminococcaceae	unclassified_Ruminococcaceae	2	4	2	1	1	0	11	0	1	5	1	3	0	1	0	0	0	4	6	5	9	1	5	2	1	0	1	2	0	7	7	0	3	0	3	3	4
denovo65379	S002351043	+	0.616	rumen_bacterium_NK4A214;_GU324404	Bacteria	Firmicutes	Clostridia	.	Clostridiales	.	Ruminococcaceae	unclassified_Ruminococcaceae	0	0	0	0	1	0	0	0	0	0	0	0	0	0	0	0	0	0	1	0	0	0	0	2	0	0	0	1	0	0	0	0	0	0	0	0	0
denovo768225	S003301754	+	0.616	Intestinimonas_butyriciproducens_AP4;_JX101685	Bacteria	Firmicutes	Clostridia	.	Clostridiales	.	Ruminococcaceae	unclassified_Ruminococcaceae	1	0	2	0	0	0	1	0	1	1	1	0	0	0	0	0	0	7	1	0	0	0	0	1	0	0	0	1	0	0	0	1	0	0	0	0	0
denovo820187	S003942071	+	0.616	Clostridium_sp._SL-2013-71;_HG326494	Bacteria	Firmicutes	Clostridia	.	Clostridiales	.	Ruminococcaceae	unclassified_Ruminococcaceae	0	0	0	0	0	0	0	0	0	0	0	0	0	0	0	0	0	0	0	0	0	0	0	1	1	0	0	0	1	0	0	0	0	0	0	0	0
denovo64924	S002167974	+	0.617	Clostridiales_bacterium_oral_taxon_F32;_VO026;_HM099644	Bacteria	Firmicutes	Clostridia	.	Clostridiales	.	Ruminococcaceae	unclassified_Ruminococcaceae	1	5	0	0	0	0	11	0	0	0	1	0	0	0	0	0	1	5	12	0	2	0	0	0	0	0	6	0	0	9	0	0	0	0	1	5	0
denovo940512	S002167974	+	0.617	Clostridiales_bacterium_oral_taxon_F32;_VO026;_HM099644	Bacteria	Firmicutes	Clostridia	.	Clostridiales	.	Ruminococcaceae	unclassified_Ruminococcaceae	1	0	0	1	0	0	0	0	0	0	0	0	0	0	0	0	0	0	0	0	0	1	0	0	0	0	0	0	0	0	0	0	1	0	0	0	0
denovo676788	S004449150	+	0.618	Clostridiales_bacterium_feline_oral_taxon_118;_TE084;_KM462017	Bacteria	Firmicutes	Clostridia	.	Clostridiales	.	Ruminococcaceae	unclassified_Ruminococcaceae	1	0	0	0	2	0	0	0	0	0	0	1	0	0	0	5	0	0	0	0	0	4	0	0	3	1	0	0	0	0	0	3	2	0	0	0	0
denovo523948	S003316344	+	0.619	Clostridiales_bacterium_CIEAF_026;_AB702939	Bacteria	Firmicutes	Clostridia	.	Clostridiales	.	Ruminococcaceae	unclassified_Ruminococcaceae	0	0	0	1	0	0	0	0	0	0	0	1	0	0	0	0	3	1	0	0	0	0	1	1	2	0	0	0	2	0	1	0	1	0	0	1	0
denovo644010	S003301757	+	0.619	Candidatus_Soleaferrea_massiliensis_AP7;_JX101688	Bacteria	Firmicutes	Clostridia	.	Clostridiales	.	Ruminococcaceae	unclassified_Ruminococcaceae	0	1	3	1	0	0	0	0	0	0	0	0	0	0	0	0	0	0	0	3	0	0	0	0	0	0	1	0	2	0	0	0	0	0	0	0	0
denovo680821	S003301754	+	0.619	Intestinimonas_butyriciproducens_AP4;_JX101685	Bacteria	Firmicutes	Clostridia	.	Clostridiales	.	Ruminococcaceae	unclassified_Ruminococcaceae	13	11	4	0	2	4	17	0	0	9	0	4	1	2	0	0	0	11	1	0	5	2	5	8	3	0	7	2	1	5	25	4	6	0	3	0	0
denovo839278	S003301754	+	0.619	Intestinimonas_butyriciproducens_AP4;_JX101685	Bacteria	Firmicutes	Clostridia	.	Clostridiales	.	Ruminococcaceae	unclassified_Ruminococcaceae	0	3	0	0	0	0	0	0	0	4	3	2	0	1	0	0	1	1	0	1	2	1	0	0	0	0	0	1	0	0	0	0	5	0	0	0	0
denovo962869	S003301754	+	0.619	Intestinimonas_butyriciproducens_AP4;_JX101685	Bacteria	Firmicutes	Clostridia	.	Clostridiales	.	Ruminococcaceae	unclassified_Ruminococcaceae	0	0	0	0	0	1	0	0	1	0	0	3	0	0	0	0	0	0	1	2	0	0	1	1	0	0	0	0	0	0	0	0	0	0	0	0	0
denovo243022	S002351043	+	0.62	rumen_bacterium_NK4A214;_GU324404	Bacteria	Firmicutes	Clostridia	.	Clostridiales	.	Ruminococcaceae	unclassified_Ruminococcaceae	2	0	0	0	0	0	0	1	0	0	0	2	0	0	0	0	0	0	0	0	0	0	0	0	0	0	3	0	0	0	0	0	0	0	0	0	1
denovo275682	S003301757	+	0.62	Candidatus_Soleaferrea_massiliensis_AP7;_JX101688	Bacteria	Firmicutes	Clostridia	.	Clostridiales	.	Ruminococcaceae	unclassified_Ruminococcaceae	0	0	0	0	0	0	0	0	0	0	0	0	0	0	0	0	0	0	0	0	0	0	0	2	0	1	0	0	0	0	0	0	0	1	0	1	0
denovo772238	S003301754	+	0.62	Intestinimonas_butyriciproducens_AP4;_JX101685	Bacteria	Firmicutes	Clostridia	.	Clostridiales	.	Ruminococcaceae	unclassified_Ruminococcaceae	3	0	5	1	2	4	4	0	0	0	1	4	0	0	0	0	0	0	7	0	2	4	3	4	15	0	2	1	3	2	0	0	3	1	1	8	0
denovo798561	S003301754	+	0.62	Intestinimonas_butyriciproducens_AP4;_JX101685	Bacteria	Firmicutes	Clostridia	.	Clostridiales	.	Ruminococcaceae	unclassified_Ruminococcaceae	9	64	49	29	10	8	67	14	3	43	10	44	2	6	6	4	20	37	25	24	25	29	22	61	34	22	22	19	13	44	22	7	16	9	15	62	5
denovo865705	S002351043	+	0.62	rumen_bacterium_NK4A214;_GU324404	Bacteria	Firmicutes	Clostridia	.	Clostridiales	.	Ruminococcaceae	unclassified_Ruminococcaceae	1	0	5	12	1	0	3	4	2	2	2	0	0	1	0	0	0	0	12	15	0	1	8	0	0	7	0	0	0	0	5	0	0	0	0	47	0
denovo236658	S003301754	+	0.621	Intestinimonas_butyriciproducens_AP4;_JX101685	Bacteria	Firmicutes	Clostridia	.	Clostridiales	.	Ruminococcaceae	unclassified_Ruminococcaceae	4	1	7	0	2	1	2	0	3	2	1	5	0	0	0	3	0	6	2	1	3	6	1	11	3	0	4	2	0	2	4	0	1	5	5	1	0
denovo825851	S003301754	+	0.621	Intestinimonas_butyriciproducens_AP4;_JX101685	Bacteria	Firmicutes	Clostridia	.	Clostridiales	.	Ruminococcaceae	unclassified_Ruminococcaceae	0	1	0	2	0	0	0	0	0	0	1	0	0	0	0	0	0	0	2	1	0	0	0	0	0	0	0	0	0	1	1	0	1	0	0	0	1
denovo930103	S003301754	+	0.621	Intestinimonas_butyriciproducens_AP4;_JX101685	Bacteria	Firmicutes	Clostridia	.	Clostridiales	.	Ruminococcaceae	unclassified_Ruminococcaceae	0	0	0	0	0	0	1	0	0	0	0	0	0	0	0	0	0	3	0	0	0	0	2	4	0	0	0	2	0	0	0	0	0	0	0	0	0
denovo251871	S003301754	+	0.623	Intestinimonas_butyriciproducens_AP4;_JX101685	Bacteria	Firmicutes	Clostridia	.	Clostridiales	.	Ruminococcaceae	unclassified_Ruminococcaceae	0	4	0	0	0	0	7	0	1	7	0	0	0	0	0	0	0	0	0	1	0	0	0	0	0	0	0	0	0	0	2	0	0	0	1	0	0
denovo632950	S003301754	+	0.623	Intestinimonas_butyriciproducens_AP4;_JX101685	Bacteria	Firmicutes	Clostridia	.	Clostridiales	.	Ruminococcaceae	unclassified_Ruminococcaceae	2	0	0	0	0	2	1	0	2	0	0	0	1	0	0	0	2	7	0	0	4	0	1	0	9	0	0	0	0	0	0	0	1	0	0	0	0
denovo655627	S002351043	+	0.623	rumen_bacterium_NK4A214;_GU324404	Bacteria	Firmicutes	Clostridia	.	Clostridiales	.	Ruminococcaceae	unclassified_Ruminococcaceae	1	3	1	3	0	0	2	0	0	8	0	5	0	0	0	0	0	3	1	1	2	2	4	1	1	2	0	5	1	0	2	0	1	0	0	0	0
denovo752195	S004449150	+	0.624	Clostridiales_bacterium_feline_oral_taxon_118;_TE084;_KM462017	Bacteria	Firmicutes	Clostridia	.	Clostridiales	.	Ruminococcaceae	unclassified_Ruminococcaceae	0	0	0	0	2	0	0	0	0	0	0	0	0	0	1	0	0	0	2	0	0	0	0	1	0	3	0	0	0	0	0	0	2	0	0	1	0
denovo212526	S003942071	+	0.625	Clostridium_sp._SL-2013-71;_HG326494	Bacteria	Firmicutes	Clostridia	.	Clostridiales	.	Ruminococcaceae	unclassified_Ruminococcaceae	0	3	0	0	0	0	0	1	0	0	0	0	0	0	0	0	0	0	0	0	0	0	0	1	1	0	0	0	0	0	0	0	0	0	0	0	0
denovo648135	S003316344	+	0.625	Clostridiales_bacterium_CIEAF_026;_AB702939	Bacteria	Firmicutes	Clostridia	.	Clostridiales	.	Ruminococcaceae	unclassified_Ruminococcaceae	0	0	1	0	0	0	1	0	0	0	0	0	0	0	0	0	0	0	0	0	0	0	3	0	0	0	0	0	0	0	0	0	0	0	0	2	0
denovo798453	S003301754	+	0.626	Intestinimonas_butyriciproducens_AP4;_JX101685	Bacteria	Firmicutes	Clostridia	.	Clostridiales	.	Ruminococcaceae	unclassified_Ruminococcaceae	2	0	0	0	0	0	0	0	0	0	0	0	0	0	0	0	4	0	2	0	0	0	0	2	0	0	1	0	0	0	2	0	0	0	0	0	3
denovo187261	S002351043	+	0.627	rumen_bacterium_NK4A214;_GU324404	Bacteria	Firmicutes	Clostridia	.	Clostridiales	.	Ruminococcaceae	unclassified_Ruminococcaceae	2	1	4	0	0	0	0	2	0	0	0	1	0	0	0	0	0	2	0	0	0	1	0	1	0	0	7	2	0	0	3	1	0	0	0	0	2
denovo298829	S003301754	+	0.627	Intestinimonas_butyriciproducens_AP4;_JX101685	Bacteria	Firmicutes	Clostridia	.	Clostridiales	.	Ruminococcaceae	unclassified_Ruminococcaceae	0	1	2	0	0	0	1	0	0	0	0	1	0	0	0	0	2	1	1	0	0	0	0	0	1	1	0	1	5	0	0	1	1	0	0	0	0
denovo512728	S003301754	+	0.627	Intestinimonas_butyriciproducens_AP4;_JX101685	Bacteria	Firmicutes	Clostridia	.	Clostridiales	.	Ruminococcaceae	unclassified_Ruminococcaceae	0	7	8	0	0	2	4	3	0	11	0	20	0	0	0	1	0	0	0	4	1	4	2	1	3	4	0	4	0	4	6	1	1	2	2	5	4
denovo613954	S003301754	+	0.627	Intestinimonas_butyriciproducens_AP4;_JX101685	Bacteria	Firmicutes	Clostridia	.	Clostridiales	.	Ruminococcaceae	unclassified_Ruminococcaceae	5	8	0	0	8	0	0	0	0	1	0	0	0	0	0	0	15	2	0	0	0	5	0	0	0	0	1	0	0	4	0	3	2	1	0	0	0
denovo621847	S003316344	+	0.627	Clostridiales_bacterium_CIEAF_026;_AB702939	Bacteria	Firmicutes	Clostridia	.	Clostridiales	.	Ruminococcaceae	unclassified_Ruminococcaceae	1	0	0	0	0	0	0	0	2	0	1	0	0	0	0	0	0	0	0	0	0	0	0	0	0	0	0	0	0	0	0	0	0	0	0	0	0
denovo838756	S002351043	+	0.628	rumen_bacterium_NK4A214;_GU324404	Bacteria	Firmicutes	Clostridia	.	Clostridiales	.	Ruminococcaceae	unclassified_Ruminococcaceae	2	0	0	0	1	2	0	0	0	0	0	0	2	0	0	1	0	3	12	1	0	2	0	0	0	0	5	0	11	7	0	1	0	0	1	1	0
denovo219081	S003301754	+	0.629	Intestinimonas_butyriciproducens_AP4;_JX101685	Bacteria	Firmicutes	Clostridia	.	Clostridiales	.	Ruminococcaceae	unclassified_Ruminococcaceae	0	0	0	0	0	0	0	0	2	0	0	0	1	0	0	0	0	1	0	0	0	0	0	1	0	0	2	0	0	0	0	0	0	0	0	1	0
denovo302312	S002351003	+	0.629	Clostridiales_bacterium_NK3B98;_GU324364	Bacteria	Firmicutes	Clostridia	.	Clostridiales	.	Ruminococcaceae	unclassified_Ruminococcaceae	0	5	0	0	0	0	4	0	1	0	3	4	0	0	0	0	0	0	0	0	0	2	0	0	1	1	0	0	0	0	1	0	0	0	0	0	0
denovo500405	S003301754	+	0.629	Intestinimonas_butyriciproducens_AP4;_JX101685	Bacteria	Firmicutes	Clostridia	.	Clostridiales	.	Ruminococcaceae	unclassified_Ruminococcaceae	8	14	3	4	3	20	7	10	0	11	8	34	2	2	1	4	10	22	16	27	12	17	7	3	3	6	1	3	2	11	17	0	4	0	11	14	2
denovo537878	S003301754	+	0.629	Intestinimonas_butyriciproducens_AP4;_JX101685	Bacteria	Firmicutes	Clostridia	.	Clostridiales	.	Ruminococcaceae	unclassified_Ruminococcaceae	0	0	0	0	0	1	0	0	0	3	1	0	0	0	0	0	1	0	1	0	1	0	0	1	1	0	0	0	0	0	0	1	0	0	0	0	0
denovo758607	S003301754	+	0.629	Intestinimonas_butyriciproducens_AP4;_JX101685	Bacteria	Firmicutes	Clostridia	.	Clostridiales	.	Ruminococcaceae	unclassified_Ruminococcaceae	4	4	6	7	1	5	10	2	3	0	0	15	2	0	0	1	0	8	2	1	7	6	1	3	4	4	2	4	0	4	10	1	2	0	6	0	0
denovo521240	S001153867	+	0.63	Clostridiaceae_bacterium_NML_060002;_EU815225	Bacteria	Firmicutes	Clostridia	.	Clostridiales	.	Ruminococcaceae	unclassified_Ruminococcaceae	0	0	0	0	0	0	0	0	0	0	0	1	2	0	0	0	0	0	8	0	0	0	0	0	0	0	1	0	0	0	0	0	0	0	2	0	0
denovo582272	S002167974	+	0.63	Clostridiales_bacterium_oral_taxon_F32;_VO026;_HM099644	Bacteria	Firmicutes	Clostridia	.	Clostridiales	.	Ruminococcaceae	unclassified_Ruminococcaceae	0	0	0	0	0	0	0	0	0	0	1	2	0	0	0	1	0	1	0	3	0	0	0	0	0	0	0	0	0	0	0	1	0	0	0	0	0
denovo794516	S003301754	+	0.63	Intestinimonas_butyriciproducens_AP4;_JX101685	Bacteria	Firmicutes	Clostridia	.	Clostridiales	.	Ruminococcaceae	unclassified_Ruminococcaceae	4	5	0	1	0	2	8	1	2	1	1	4	2	1	0	0	0	5	10	1	0	5	0	9	0	0	0	4	2	0	4	0	0	0	2	9	0
denovo934664	S003301754	+	0.63	Intestinimonas_butyriciproducens_AP4;_JX101685	Bacteria	Firmicutes	Clostridia	.	Clostridiales	.	Ruminococcaceae	unclassified_Ruminococcaceae	1	3	0	0	2	3	2	0	1	1	0	0	0	0	2	0	2	1	6	0	0	0	3	0	0	1	2	0	0	13	0	0	1	0	2	0	0
denovo821409	S003301754	+	0.631	Intestinimonas_butyriciproducens_AP4;_JX101685	Bacteria	Firmicutes	Clostridia	.	Clostridiales	.	Ruminococcaceae	unclassified_Ruminococcaceae	1	0	2	1	0	0	0	1	0	0	1	2	1	2	5	0	4	1	0	0	0	2	1	0	0	0	4	0	0	3	2	5	0	0	0	0	0
denovo960233	S003286973	+	0.631	Clostridium_sp._619;_AB739698	Bacteria	Firmicutes	Clostridia	.	Clostridiales	.	Ruminococcaceae	unclassified_Ruminococcaceae	5	9	10	0	1	1	4	2	3	7	7	10	4	0	0	1	2	5	3	10	10	10	7	6	9	2	7	16	9	31	8	2	5	2	2	7	3
denovo183395	S001153867	+	0.632	Clostridiaceae_bacterium_NML_060002;_EU815225	Bacteria	Firmicutes	Clostridia	.	Clostridiales	.	Ruminococcaceae	unclassified_Ruminococcaceae	0	7	3	4	0	0	3	0	2	4	3	3	0	2	0	1	1	2	7	5	4	4	2	2	4	5	0	3	0	0	1	0	2	2	2	4	0
denovo594148	S003301754	+	0.632	Intestinimonas_butyriciproducens_AP4;_JX101685	Bacteria	Firmicutes	Clostridia	.	Clostridiales	.	Ruminococcaceae	unclassified_Ruminococcaceae	3	0	0	0	0	0	2	0	0	0	0	2	0	0	2	0	0	0	0	0	0	1	3	0	0	0	0	0	2	0	0	1	1	1	0	0	0
denovo603865	S003301754	+	0.632	Intestinimonas_butyriciproducens_AP4;_JX101685	Bacteria	Firmicutes	Clostridia	.	Clostridiales	.	Ruminococcaceae	unclassified_Ruminococcaceae	16	0	2	5	0	3	7	0	5	0	0	4	3	0	2	0	6	4	2	4	1	11	8	0	1	0	2	3	19	3	0	2	7	0	1	3	0
denovo67227	S001153867	+	0.632	Clostridiaceae_bacterium_NML_060002;_EU815225	Bacteria	Firmicutes	Clostridia	.	Clostridiales	.	Ruminococcaceae	unclassified_Ruminococcaceae	0	0	0	0	0	0	5	0	1	0	0	0	0	0	0	0	0	1	0	0	0	0	0	1	0	0	0	6	0	1	0	0	1	0	0	0	0
denovo752712	S004449150	+	0.632	Clostridiales_bacterium_feline_oral_taxon_118;_TE084;_KM462017	Bacteria	Firmicutes	Clostridia	.	Clostridiales	.	Ruminococcaceae	unclassified_Ruminococcaceae	0	2	0	0	0	0	0	0	1	0	0	0	0	0	0	0	0	0	0	0	1	0	2	0	0	0	1	1	0	0	3	0	0	0	0	0	1
denovo20851	S002167974	+	0.633	Clostridiales_bacterium_oral_taxon_F32;_VO026;_HM099644	Bacteria	Firmicutes	Clostridia	.	Clostridiales	.	Ruminococcaceae	unclassified_Ruminococcaceae	0	2	1	1	0	0	4	0	0	0	0	0	0	0	0	0	0	2	1	0	1	3	3	0	1	0	0	0	1	0	3	2	6	0	0	0	0
denovo224012	S003301754	+	0.633	Intestinimonas_butyriciproducens_AP4;_JX101685	Bacteria	Firmicutes	Clostridia	.	Clostridiales	.	Ruminococcaceae	unclassified_Ruminococcaceae	3	0	1	0	0	0	0	0	2	4	0	2	0	0	0	0	0	0	1	0	3	0	1	0	0	1	2	0	0	0	11	0	1	0	0	0	0
denovo27726	S003301754	+	0.633	Intestinimonas_butyriciproducens_AP4;_JX101685	Bacteria	Firmicutes	Clostridia	.	Clostridiales	.	Ruminococcaceae	unclassified_Ruminococcaceae	0	0	0	0	0	0	0	0	0	0	0	1	0	0	0	0	0	0	0	2	1	0	0	0	0	1	0	0	0	0	0	1	0	0	0	1	0
denovo538108	S003301754	+	0.633	Intestinimonas_butyriciproducens_AP4;_JX101685	Bacteria	Firmicutes	Clostridia	.	Clostridiales	.	Ruminococcaceae	unclassified_Ruminococcaceae	0	0	0	0	0	0	0	0	1	2	0	2	0	0	0	0	0	0	0	0	3	0	0	2	1	0	0	0	0	0	0	0	0	0	0	2	0
denovo905966	S002167974	+	0.633	Clostridiales_bacterium_oral_taxon_F32;_VO026;_HM099644	Bacteria	Firmicutes	Clostridia	.	Clostridiales	.	Ruminococcaceae	unclassified_Ruminococcaceae	1	0	0	0	1	0	0	0	0	0	0	0	0	0	0	0	0	2	2	2	0	0	0	0	0	0	0	0	0	0	0	1	0	0	0	0	0
denovo206071	S003301754	+	0.634	Intestinimonas_butyriciproducens_AP4;_JX101685	Bacteria	Firmicutes	Clostridia	.	Clostridiales	.	Ruminococcaceae	unclassified_Ruminococcaceae	1	3	16	3	8	9	23	2	6	11	6	28	2	0	0	0	3	8	6	11	7	19	5	7	22	9	22	11	5	3	7	3	1	5	19	18	1
denovo811637	S003301754	+	0.634	Intestinimonas_butyriciproducens_AP4;_JX101685	Bacteria	Firmicutes	Clostridia	.	Clostridiales	.	Ruminococcaceae	unclassified_Ruminococcaceae	6	18	41	5	20	27	32	4	0	6	2	72	0	0	1	0	2	7	2	13	12	17	5	30	29	7	0	31	5	7	22	3	9	12	3	7	1
denovo829921	S003286973	+	0.634	Clostridium_sp._619;_AB739698	Bacteria	Firmicutes	Clostridia	.	Clostridiales	.	Ruminococcaceae	unclassified_Ruminococcaceae	12	45	16	23	11	21	23	1	22	47	6	54	4	2	5	8	13	45	34	24	28	21	16	17	51	26	14	17	14	22	29	5	8	17	12	9	9
denovo583432	S003301754	+	0.635	Intestinimonas_butyriciproducens_AP4;_JX101685	Bacteria	Firmicutes	Clostridia	.	Clostridiales	.	Ruminococcaceae	unclassified_Ruminococcaceae	19	0	0	7	17	7	16	0	2	3	6	1	0	6	0	0	0	11	34	1	0	0	0	0	0	0	10	0	0	17	8	9	0	0	5	0	0
denovo620004	S002351043	+	0.635	rumen_bacterium_NK4A214;_GU324404	Bacteria	Firmicutes	Clostridia	.	Clostridiales	.	Ruminococcaceae	unclassified_Ruminococcaceae	0	4	2	0	0	0	0	0	0	2	0	0	0	0	0	0	0	0	1	2	0	0	1	0	1	0	0	0	0	0	0	0	1	0	0	1	0
denovo551186	S002351043	+	0.636	rumen_bacterium_NK4A214;_GU324404	Bacteria	Firmicutes	Clostridia	.	Clostridiales	.	Ruminococcaceae	unclassified_Ruminococcaceae	0	0	0	3	0	0	0	0	0	0	0	0	2	0	0	0	1	0	0	2	0	0	1	0	0	0	0	3	0	0	0	4	1	0	0	1	0
denovo911593	S004449150	+	0.636	Clostridiales_bacterium_feline_oral_taxon_118;_TE084;_KM462017	Bacteria	Firmicutes	Clostridia	.	Clostridiales	.	Ruminococcaceae	unclassified_Ruminococcaceae	2	1	0	0	0	1	0	0	0	1	4	0	2	1	0	0	0	7	3	0	3	5	1	2	2	0	0	1	0	0	3	0	8	0	2	9	0
denovo276095	S003301754	+	0.637	Intestinimonas_butyriciproducens_AP4;_JX101685	Bacteria	Firmicutes	Clostridia	.	Clostridiales	.	Ruminococcaceae	unclassified_Ruminococcaceae	1	0	0	0	0	0	0	0	0	0	0	3	0	0	0	0	0	0	0	0	0	0	0	1	0	2	0	0	0	0	0	0	0	0	0	0	0
denovo286373	S003260626	+	0.637	Clostridium_sp._Culture-1;_AB622814	Bacteria	Firmicutes	Clostridia	.	Clostridiales	.	Ruminococcaceae	unclassified_Ruminococcaceae	0	0	6	0	0	2	0	0	0	2	0	1	2	3	0	0	4	0	3	0	0	1	2	0	0	1	1	0	0	3	0	1	1	0	0	0	0
denovo54680	S003316343	+	0.637	Clostridiales_bacterium_CIEAF_022;_AB702938	Bacteria	Firmicutes	Clostridia	.	Clostridiales	.	Ruminococcaceae	unclassified_Ruminococcaceae	0	4	0	0	0	0	0	0	0	0	0	0	0	0	0	0	1	3	0	0	0	0	0	0	0	1	5	0	0	0	2	0	0	0	0	1	0
denovo701049	S003301754	+	0.637	Intestinimonas_butyriciproducens_AP4;_JX101685	Bacteria	Firmicutes	Clostridia	.	Clostridiales	.	Ruminococcaceae	unclassified_Ruminococcaceae	1	0	1	0	0	5	1	0	2	0	0	0	0	0	0	0	0	0	1	2	8	0	0	1	0	1	2	2	1	0	7	0	0	0	2	0	0
denovo7085	S002351043	+	0.637	rumen_bacterium_NK4A214;_GU324404	Bacteria	Firmicutes	Clostridia	.	Clostridiales	.	Ruminococcaceae	unclassified_Ruminococcaceae	0	0	1	0	0	2	1	0	0	1	0	1	0	2	0	1	0	0	0	0	1	0	1	0	3	0	0	0	0	0	3	0	0	0	0	0	0
denovo926120	S003301754	+	0.637	Intestinimonas_butyriciproducens_AP4;_JX101685	Bacteria	Firmicutes	Clostridia	.	Clostridiales	.	Ruminococcaceae	unclassified_Ruminococcaceae	0	0	0	0	0	0	0	0	0	0	0	0	0	0	0	1	0	0	0	0	1	0	0	1	0	0	0	0	0	0	0	0	0	0	0	0	0
denovo978664	S002351003	+	0.637	Clostridiales_bacterium_NK3B98;_GU324364	Bacteria	Firmicutes	Clostridia	.	Clostridiales	.	Ruminococcaceae	unclassified_Ruminococcaceae	2	0	0	0	0	0	0	0	2	0	4	0	0	0	0	0	0	0	6	0	0	0	0	0	0	0	0	0	1	0	0	0	0	0	0	0	0
denovo179161	S003301754	+	0.638	Intestinimonas_butyriciproducens_AP4;_JX101685	Bacteria	Firmicutes	Clostridia	.	Clostridiales	.	Ruminococcaceae	unclassified_Ruminococcaceae	1	1	1	0	0	0	2	0	2	3	0	0	0	1	0	0	0	0	0	2	0	3	1	0	1	0	0	0	0	0	0	0	0	0	0	0	0
denovo18965	S003316344	+	0.638	Clostridiales_bacterium_CIEAF_026;_AB702939	Bacteria	Firmicutes	Clostridia	.	Clostridiales	.	Ruminococcaceae	unclassified_Ruminococcaceae	1	0	0	3	0	0	1	0	2	0	1	1	0	0	0	1	0	0	0	1	0	0	1	1	1	0	0	0	2	0	0	0	1	0	0	0	0
denovo621918	S003301757	+	0.638	Candidatus_Soleaferrea_massiliensis_AP7;_JX101688	Bacteria	Firmicutes	Clostridia	.	Clostridiales	.	Ruminococcaceae	unclassified_Ruminococcaceae	0	1	2	4	0	0	0	0	0	0	0	0	0	0	0	0	0	0	0	2	1	0	0	1	0	0	1	0	0	0	0	0	0	0	1	1	0
denovo857750	S000017536	+	0.638	unidentified_eubacterium_clone_BSV30;_AJ229192	Bacteria	Firmicutes	Clostridia	.	Clostridiales	.	Ruminococcaceae	unclassified_Ruminococcaceae	5	2	0	0	3	2	0	0	0	0	1	1	0	0	0	13	1	4	19	2	0	6	4	0	0	0	1	2	0	0	0	3	2	0	1	0	0
denovo877699	S002351043	+	0.638	rumen_bacterium_NK4A214;_GU324404	Bacteria	Firmicutes	Clostridia	.	Clostridiales	.	Ruminococcaceae	unclassified_Ruminococcaceae	0	0	0	0	1	0	0	0	0	0	1	0	0	0	0	0	0	1	1	0	0	1	0	0	0	0	1	1	0	0	0	0	0	2	0	0	0
denovo914394	S003301754	+	0.638	Intestinimonas_butyriciproducens_AP4;_JX101685	Bacteria	Firmicutes	Clostridia	.	Clostridiales	.	Ruminococcaceae	unclassified_Ruminococcaceae	0	0	0	0	0	1	0	0	0	0	0	0	0	0	0	0	0	3	0	1	0	0	1	0	0	0	2	1	0	0	0	0	0	0	2	0	0
denovo930313	S003301754	+	0.638	Intestinimonas_butyriciproducens_AP4;_JX101685	Bacteria	Firmicutes	Clostridia	.	Clostridiales	.	Ruminococcaceae	unclassified_Ruminococcaceae	6	5	11	15	1	5	5	2	6	4	0	5	0	3	1	3	10	9	8	17	0	11	9	6	1	4	1	5	1	1	3	2	12	2	4	8	2
denovo250929	S003301754	+	0.639	Intestinimonas_butyriciproducens_AP4;_JX101685	Bacteria	Firmicutes	Clostridia	.	Clostridiales	.	Ruminococcaceae	unclassified_Ruminococcaceae	0	0	1	2	0	1	0	0	2	0	0	0	0	0	0	0	2	1	1	1	1	0	0	0	0	0	0	0	0	3	1	0	0	4	0	0	0
denovo713599	S003301754	+	0.639	Intestinimonas_butyriciproducens_AP4;_JX101685	Bacteria	Firmicutes	Clostridia	.	Clostridiales	.	Ruminococcaceae	unclassified_Ruminococcaceae	0	7	9	1	0	4	10	1	0	14	7	7	0	1	0	2	2	1	10	4	6	1	1	19	5	0	4	3	0	1	6	4	11	3	4	4	2
denovo720280	S003287478	+	0.639	bacterium_ic1340;_DQ057467	Bacteria	Firmicutes	Clostridia	.	Clostridiales	.	Ruminococcaceae	unclassified_Ruminococcaceae	1	0	0	0	0	0	0	0	0	0	0	0	0	0	0	2	0	0	0	0	1	0	0	2	0	0	0	0	0	0	0	0	0	0	1	0	0
denovo74910	S003301754	+	0.639	Intestinimonas_butyriciproducens_AP4;_JX101685	Bacteria	Firmicutes	Clostridia	.	Clostridiales	.	Ruminococcaceae	unclassified_Ruminococcaceae	0	0	0	0	0	0	2	0	0	0	0	1	0	0	1	0	0	0	3	2	0	0	0	0	3	0	0	1	0	1	0	0	0	0	0	1	0
denovo91016	S003301757	+	0.639	Candidatus_Soleaferrea_massiliensis_AP7;_JX101688	Bacteria	Firmicutes	Clostridia	.	Clostridiales	.	Ruminococcaceae	unclassified_Ruminococcaceae	0	0	1	1	0	3	0	0	0	2	0	0	0	1	0	0	2	3	0	2	0	0	0	0	0	0	1	1	0	0	0	0	0	0	1	0	0
denovo911596	S003301754	+	0.639	Intestinimonas_butyriciproducens_AP4;_JX101685	Bacteria	Firmicutes	Clostridia	.	Clostridiales	.	Ruminococcaceae	unclassified_Ruminococcaceae	2	0	0	0	0	0	0	0	1	0	0	0	1	0	0	0	0	1	0	0	0	0	0	0	0	0	0	0	0	0	0	0	0	0	0	1	0
denovo958234	S003942071	+	0.639	Clostridium_sp._SL-2013-71;_HG326494	Bacteria	Firmicutes	Clostridia	.	Clostridiales	.	Ruminococcaceae	unclassified_Ruminococcaceae	2	1	0	0	0	0	1	2	0	0	0	1	0	0	0	2	0	2	1	0	2	0	1	2	0	0	3	2	0	6	0	1	0	0	0	0	0
denovo224192	S002351043	+	0.64	rumen_bacterium_NK4A214;_GU324404	Bacteria	Firmicutes	Clostridia	.	Clostridiales	.	Ruminococcaceae	unclassified_Ruminococcaceae	8	4	23	6	4	3	17	5	4	8	4	1	2	1	2	2	3	8	37	5	5	0	12	15	0	1	4	6	10	6	14	0	13	0	9	14	5
denovo526988	S003301754	+	0.64	Intestinimonas_butyriciproducens_AP4;_JX101685	Bacteria	Firmicutes	Clostridia	.	Clostridiales	.	Ruminococcaceae	unclassified_Ruminococcaceae	7	4	5	4	1	11	25	2	6	11	5	33	8	2	0	4	1	15	1	7	11	18	11	12	10	7	4	17	1	0	6	6	11	0	13	9	0
denovo760740	S002351043	+	0.64	rumen_bacterium_NK4A214;_GU324404	Bacteria	Firmicutes	Clostridia	.	Clostridiales	.	Ruminococcaceae	unclassified_Ruminococcaceae	6	4	7	17	16	8	24	5	4	3	3	6	3	2	4	12	2	14	3	6	2	48	8	10	29	16	10	4	10	18	7	11	19	17	4	39	18
denovo293049	S003287478	+	0.641	bacterium_ic1340;_DQ057467	Bacteria	Firmicutes	Clostridia	.	Clostridiales	.	Ruminococcaceae	unclassified_Ruminococcaceae	0	0	0	0	0	3	0	0	0	1	0	2	0	0	0	0	1	0	0	0	1	0	0	0	0	0	0	0	0	0	1	1	0	0	0	0	0
denovo543703	S000943437	+	0.641	Clostridiaceae_bacterium_NML_061030;_EU183300	Bacteria	Firmicutes	Clostridia	.	Clostridiales	.	Ruminococcaceae	unclassified_Ruminococcaceae	0	0	0	0	1	0	0	0	1	1	0	0	0	0	0	0	1	2	0	2	0	0	0	0	0	0	0	0	2	0	0	0	0	0	0	0	0
denovo193906	S003301754	+	0.642	Intestinimonas_butyriciproducens_AP4;_JX101685	Bacteria	Firmicutes	Clostridia	.	Clostridiales	.	Ruminococcaceae	unclassified_Ruminococcaceae	0	0	0	0	0	0	0	0	0	0	0	2	0	0	0	0	0	0	0	0	0	0	1	0	2	0	0	1	0	0	0	0	0	0	0	0	0
denovo266615	S003301754	+	0.642	Intestinimonas_butyriciproducens_AP4;_JX101685	Bacteria	Firmicutes	Clostridia	.	Clostridiales	.	Ruminococcaceae	unclassified_Ruminococcaceae	0	0	0	0	0	0	0	0	0	0	1	0	0	0	0	0	0	0	0	1	0	0	0	0	0	0	0	0	0	0	0	0	0	0	0	0	0
denovo32170	S002351043	+	0.642	rumen_bacterium_NK4A214;_GU324404	Bacteria	Firmicutes	Clostridia	.	Clostridiales	.	Ruminococcaceae	unclassified_Ruminococcaceae	2	0	0	0	0	0	0	0	0	0	0	0	0	3	0	0	0	0	0	0	2	2	0	0	1	1	0	0	1	0	0	0	0	0	0	0	0
denovo554160	S003301754	+	0.642	Intestinimonas_butyriciproducens_AP4;_JX101685	Bacteria	Firmicutes	Clostridia	.	Clostridiales	.	Ruminococcaceae	unclassified_Ruminococcaceae	0	0	0	2	2	0	0	0	0	0	1	0	0	0	0	0	0	0	0	0	0	0	0	0	0	0	2	0	0	0	0	0	0	0	0	0	0
denovo7432	S003301757	+	0.642	Candidatus_Soleaferrea_massiliensis_AP7;_JX101688	Bacteria	Firmicutes	Clostridia	.	Clostridiales	.	Ruminococcaceae	unclassified_Ruminococcaceae	0	1	0	0	0	0	0	0	0	0	0	0	0	0	0	0	0	0	0	0	0	0	0	1	1	0	0	0	0	0	1	0	0	0	1	1	0
denovo779092	S003301754	+	0.642	Intestinimonas_butyriciproducens_AP4;_JX101685	Bacteria	Firmicutes	Clostridia	.	Clostridiales	.	Ruminococcaceae	unclassified_Ruminococcaceae	0	0	0	0	0	0	0	0	0	0	0	0	0	0	0	0	0	0	0	0	0	0	0	0	2	0	0	0	0	0	0	0	0	0	0	0	0
denovo808943	S003316343	+	0.642	Clostridiales_bacterium_CIEAF_022;_AB702938	Bacteria	Firmicutes	Clostridia	.	Clostridiales	.	Ruminococcaceae	unclassified_Ruminococcaceae	0	0	9	51	1	1	1	6	0	3	1	16	0	0	0	0	2	2	3	43	0	1	3	1	7	6	0	17	0	1	2	2	0	7	0	1	1
denovo223144	S002351043	+	0.643	rumen_bacterium_NK4A214;_GU324404	Bacteria	Firmicutes	Clostridia	.	Clostridiales	.	Ruminococcaceae	unclassified_Ruminococcaceae	0	0	0	0	0	0	0	0	0	0	0	0	0	0	0	0	0	0	2	0	0	3	0	0	0	0	0	0	0	2	0	0	0	0	0	0	0
denovo309851	S002167974	+	0.643	Clostridiales_bacterium_oral_taxon_F32;_VO026;_HM099644	Bacteria	Firmicutes	Clostridia	.	Clostridiales	.	Ruminococcaceae	unclassified_Ruminococcaceae	0	0	1	0	1	0	0	0	0	0	0	0	0	0	0	0	0	1	0	2	0	1	1	0	0	0	0	0	1	0	0	1	0	0	2	2	1
denovo502671	S002167974	+	0.643	Clostridiales_bacterium_oral_taxon_F32;_VO026;_HM099644	Bacteria	Firmicutes	Clostridia	.	Clostridiales	.	Ruminococcaceae	unclassified_Ruminococcaceae	0	1	0	0	1	0	0	0	0	0	0	0	0	0	0	0	1	0	0	1	0	0	2	0	0	0	0	0	0	1	0	0	0	0	1	1	0
denovo99452	S003316343	+	0.643	Clostridiales_bacterium_CIEAF_022;_AB702938	Bacteria	Firmicutes	Clostridia	.	Clostridiales	.	Ruminococcaceae	unclassified_Ruminococcaceae	1	0	0	0	0	0	0	0	0	1	0	1	0	1	0	2	0	2	2	3	0	0	2	0	0	3	0	1	0	2	5	0	2	1	1	1	0
denovo262429	S003316343	+	0.644	Clostridiales_bacterium_CIEAF_022;_AB702938	Bacteria	Firmicutes	Clostridia	.	Clostridiales	.	Ruminococcaceae	unclassified_Ruminococcaceae	5	0	2	7	0	0	1	2	0	1	0	0	0	0	0	0	1	0	1	1	0	1	1	0	0	0	1	1	2	0	3	0	0	0	0	5	0
denovo562228	S002351003	+	0.644	Clostridiales_bacterium_NK3B98;_GU324364	Bacteria	Firmicutes	Clostridia	.	Clostridiales	.	Ruminococcaceae	unclassified_Ruminococcaceae	2	3	4	1	2	3	11	0	1	4	0	0	0	0	0	0	0	3	4	0	3	5	2	17	2	2	5	0	0	0	4	0	1	0	0	0	0
denovo836419	S003301754	+	0.644	Intestinimonas_butyriciproducens_AP4;_JX101685	Bacteria	Firmicutes	Clostridia	.	Clostridiales	.	Ruminococcaceae	unclassified_Ruminococcaceae	0	0	0	1	0	0	0	0	0	0	0	0	0	0	0	0	0	0	0	1	0	0	0	0	0	0	1	0	0	2	0	0	0	0	1	0	0
denovo28143	S003222555	+	0.645	Clostridiales_bacterium_canine_oral_taxon_061;_OF002;_JN713225	Bacteria	Firmicutes	Clostridia	.	Clostridiales	.	Ruminococcaceae	unclassified_Ruminococcaceae	0	0	0	1	0	0	1	0	0	0	0	2	0	0	0	0	1	0	1	2	2	0	0	4	1	0	3	0	0	0	1	2	0	0	1	0	0
denovo289512	S003301754	+	0.645	Intestinimonas_butyriciproducens_AP4;_JX101685	Bacteria	Firmicutes	Clostridia	.	Clostridiales	.	Ruminococcaceae	unclassified_Ruminococcaceae	1	0	6	3	0	0	0	0	1	0	0	1	0	0	0	0	1	3	0	3	2	2	7	3	4	1	0	2	0	0	0	1	1	0	0	2	1
denovo595535	S002351043	+	0.645	rumen_bacterium_NK4A214;_GU324404	Bacteria	Firmicutes	Clostridia	.	Clostridiales	.	Ruminococcaceae	unclassified_Ruminococcaceae	0	0	1	1	0	0	0	1	0	0	0	2	0	0	0	0	0	0	0	0	0	1	0	0	0	0	0	0	0	1	0	0	0	0	0	0	0
denovo634545	S002351043	+	0.645	rumen_bacterium_NK4A214;_GU324404	Bacteria	Firmicutes	Clostridia	.	Clostridiales	.	Ruminococcaceae	unclassified_Ruminococcaceae	0	3	0	0	0	1	0	0	0	0	0	0	0	0	0	0	0	1	4	0	0	1	4	0	0	0	0	0	0	1	1	0	1	0	0	0	0
denovo748490	S002167974	+	0.645	Clostridiales_bacterium_oral_taxon_F32;_VO026;_HM099644	Bacteria	Firmicutes	Clostridia	.	Clostridiales	.	Ruminococcaceae	unclassified_Ruminococcaceae	0	1	0	0	5	2	4	0	1	0	0	0	0	0	0	3	0	5	2	5	0	0	0	0	0	4	3	0	0	1	0	0	0	0	0	0	0
denovo930792	S003301757	+	0.645	Candidatus_Soleaferrea_massiliensis_AP7;_JX101688	Bacteria	Firmicutes	Clostridia	.	Clostridiales	.	Ruminococcaceae	unclassified_Ruminococcaceae	0	0	0	0	0	0	0	0	3	0	0	0	0	0	0	0	0	0	0	2	0	0	0	0	0	0	2	0	0	0	0	0	0	1	0	0	0
denovo637682	S003222710	+	0.646	Clostridiales_bacterium_canine_oral_taxon_217;_PU072;_JN713380	Bacteria	Firmicutes	Clostridia	.	Clostridiales	.	Ruminococcaceae	unclassified_Ruminococcaceae	0	1	0	4	1	0	1	0	0	0	0	0	0	0	0	0	3	1	1	0	0	0	0	0	0	0	2	0	0	4	0	0	0	0	0	0	0
denovo732902	S003222555	+	0.647	Clostridiales_bacterium_canine_oral_taxon_061;_OF002;_JN713225	Bacteria	Firmicutes	Clostridia	.	Clostridiales	.	Ruminococcaceae	unclassified_Ruminococcaceae	0	0	0	0	0	0	0	0	0	0	0	1	0	0	0	0	0	0	0	0	1	0	0	1	0	0	0	0	0	0	0	0	0	1	0	0	0
denovo982602	S002351043	+	0.647	rumen_bacterium_NK4A214;_GU324404	Bacteria	Firmicutes	Clostridia	.	Clostridiales	.	Ruminococcaceae	unclassified_Ruminococcaceae	0	0	0	0	0	0	0	0	1	0	0	0	0	0	0	0	0	1	0	0	0	0	0	0	1	0	2	0	0	0	0	0	0	0	0	0	0
denovo275441	S003301754	+	0.648	Intestinimonas_butyriciproducens_AP4;_JX101685	Bacteria	Firmicutes	Clostridia	.	Clostridiales	.	Ruminococcaceae	unclassified_Ruminococcaceae	2	2	3	3	3	0	2	5	3	4	0	1	3	0	2	1	4	10	8	2	3	2	2	1	0	3	4	3	2	9	3	1	1	0	3	3	1
denovo275709	S003301754	+	0.648	Intestinimonas_butyriciproducens_AP4;_JX101685	Bacteria	Firmicutes	Clostridia	.	Clostridiales	.	Ruminococcaceae	unclassified_Ruminococcaceae	0	3	5	1	3	4	8	0	3	3	1	2	0	8	3	0	3	5	2	0	6	2	1	3	0	0	9	4	0	11	4	0	0	0	1	0	0
denovo705540	S002351043	+	0.648	rumen_bacterium_NK4A214;_GU324404	Bacteria	Firmicutes	Clostridia	.	Clostridiales	.	Ruminococcaceae	unclassified_Ruminococcaceae	0	2	0	2	0	0	0	0	0	0	0	0	0	0	0	0	0	1	1	0	0	0	0	2	1	1	0	0	0	0	3	0	1	0	0	1	0
denovo19593	S003316343	+	0.649	Clostridiales_bacterium_CIEAF_022;_AB702938	Bacteria	Firmicutes	Clostridia	.	Clostridiales	.	Ruminococcaceae	unclassified_Ruminococcaceae	1	16	8	7	6	0	7	3	1	8	2	12	0	0	1	0	6	13	13	8	14	7	5	17	9	1	13	4	5	5	1	3	9	10	6	8	1
denovo217036	S003301754	+	0.649	Intestinimonas_butyriciproducens_AP4;_JX101685	Bacteria	Firmicutes	Clostridia	.	Clostridiales	.	Ruminococcaceae	unclassified_Ruminococcaceae	0	3	0	0	1	0	0	1	0	0	0	2	0	0	0	0	0	0	0	0	1	1	0	0	0	1	0	1	0	0	2	2	0	0	0	2	0
denovo245025	S003301754	+	0.649	Intestinimonas_butyriciproducens_AP4;_JX101685	Bacteria	Firmicutes	Clostridia	.	Clostridiales	.	Ruminococcaceae	unclassified_Ruminococcaceae	0	1	2	1	0	2	0	0	0	1	0	0	0	0	0	0	0	1	0	0	1	1	0	0	0	1	0	0	0	1	1	0	0	0	0	0	0
denovo497363	S002351043	+	0.649	rumen_bacterium_NK4A214;_GU324404	Bacteria	Firmicutes	Clostridia	.	Clostridiales	.	Ruminococcaceae	unclassified_Ruminococcaceae	0	0	1	0	0	0	1	0	0	0	0	0	0	0	0	0	2	0	0	0	0	0	0	1	0	0	0	0	0	0	1	0	0	0	0	0	0
denovo886760	S003301754	+	0.649	Intestinimonas_butyriciproducens_AP4;_JX101685	Bacteria	Firmicutes	Clostridia	.	Clostridiales	.	Ruminococcaceae	unclassified_Ruminococcaceae	3	3	1	0	7	9	0	0	1	5	1	25	0	2	1	1	3	3	3	0	8	2	1	17	0	1	3	4	1	0	0	1	4	0	2	1	0
denovo958944	S003222712	+	0.649	Clostridiales_bacterium_canine_oral_taxon_219;_PV085;_JN713382	Bacteria	Firmicutes	Clostridia	.	Clostridiales	.	Ruminococcaceae	unclassified_Ruminococcaceae	1	0	0	0	0	0	0	0	1	0	0	0	0	0	0	0	1	1	0	0	0	1	0	0	0	0	2	0	0	0	0	0	0	0	0	2	0
denovo24014	S003301754	+	0.65	Intestinimonas_butyriciproducens_AP4;_JX101685	Bacteria	Firmicutes	Clostridia	.	Clostridiales	.	Ruminococcaceae	unclassified_Ruminococcaceae	21	37	35	10	8	15	25	11	1	52	15	16	11	4	0	2	10	49	52	11	19	6	13	30	28	46	12	49	5	25	42	9	24	1	13	41	7
denovo497582	S003301754	+	0.65	Intestinimonas_butyriciproducens_AP4;_JX101685	Bacteria	Firmicutes	Clostridia	.	Clostridiales	.	Ruminococcaceae	unclassified_Ruminococcaceae	0	0	0	0	0	0	0	0	0	0	0	0	0	0	0	0	1	0	2	0	0	1	0	0	0	0	0	0	0	1	0	0	0	0	1	0	0
denovo305462	S002167974	+	0.651	Clostridiales_bacterium_oral_taxon_F32;_VO026;_HM099644	Bacteria	Firmicutes	Clostridia	.	Clostridiales	.	Ruminococcaceae	unclassified_Ruminococcaceae	3	0	0	0	0	0	0	0	1	0	0	0	0	0	0	0	2	0	0	0	0	12	0	0	0	1	1	0	1	0	0	0	0	0	1	0	0
denovo499939	S002351003	+	0.651	Clostridiales_bacterium_NK3B98;_GU324364	Bacteria	Firmicutes	Clostridia	.	Clostridiales	.	Ruminococcaceae	unclassified_Ruminococcaceae	0	5	2	0	1	6	15	2	4	8	6	30	0	1	1	5	0	0	17	4	2	36	2	9	17	6	6	3	1	0	6	8	3	2	0	1	1
denovo748191	S003716071	+	0.651	Intestinimonas_butyriciproducens;_SRB-521-5-I;_KC311367	Bacteria	Firmicutes	Clostridia	.	Clostridiales	.	Ruminococcaceae	unclassified_Ruminococcaceae	0	0	0	0	0	0	0	0	0	0	0	0	0	0	0	0	0	1	0	0	0	2	1	0	0	0	0	4	0	0	1	0	0	0	0	0	0
denovo55448	S000943437	+	0.652	Clostridiaceae_bacterium_NML_061030;_EU183300	Bacteria	Firmicutes	Clostridia	.	Clostridiales	.	Ruminococcaceae	unclassified_Ruminococcaceae	1	0	1	4	0	0	0	0	0	0	2	0	0	0	0	0	0	0	0	0	2	1	0	1	0	0	0	0	0	0	0	0	0	0	0	0	0
denovo597160	S003260626	+	0.652	Clostridium_sp._Culture-1;_AB622814	Bacteria	Firmicutes	Clostridia	.	Clostridiales	.	Ruminococcaceae	unclassified_Ruminococcaceae	1	0	0	0	0	0	0	0	0	0	0	0	0	0	0	0	0	0	0	0	0	2	0	0	0	1	0	0	0	0	0	0	0	0	0	1	0
denovo605646	S003301754	+	0.653	Intestinimonas_butyriciproducens_AP4;_JX101685	Bacteria	Firmicutes	Clostridia	.	Clostridiales	.	Ruminococcaceae	unclassified_Ruminococcaceae	0	2	3	1	4	3	0	0	0	0	0	0	0	0	0	0	2	1	4	4	4	5	2	0	0	0	1	2	0	2	0	0	0	0	1	1	1
denovo953607	S003301754	+	0.653	Intestinimonas_butyriciproducens_AP4;_JX101685	Bacteria	Firmicutes	Clostridia	.	Clostridiales	.	Ruminococcaceae	unclassified_Ruminococcaceae	0	1	0	1	0	0	1	0	0	1	0	3	1	0	0	0	0	3	1	0	0	0	2	2	2	0	0	3	2	3	2	0	1	0	0	1	0
denovo216249	S000943437	+	0.654	Clostridiaceae_bacterium_NML_061030;_EU183300	Bacteria	Firmicutes	Clostridia	.	Clostridiales	.	Ruminococcaceae	unclassified_Ruminococcaceae	0	0	0	0	0	0	1	0	0	1	0	0	0	0	0	0	0	0	1	0	0	1	0	0	0	0	0	0	0	0	0	0	0	0	0	0	0
denovo734668	S003301757	+	0.654	Candidatus_Soleaferrea_massiliensis_AP7;_JX101688	Bacteria	Firmicutes	Clostridia	.	Clostridiales	.	Ruminococcaceae	unclassified_Ruminococcaceae	0	0	0	0	0	0	0	0	1	0	0	0	0	0	0	0	0	1	0	0	0	0	0	0	0	0	0	0	0	0	0	0	2	0	0	0	0
denovo245051	S003301757	+	0.655	Candidatus_Soleaferrea_massiliensis_AP7;_JX101688	Bacteria	Firmicutes	Clostridia	.	Clostridiales	.	Ruminococcaceae	unclassified_Ruminococcaceae	0	0	0	0	0	0	0	0	0	1	0	0	0	0	0	1	0	0	0	0	0	0	1	0	0	0	9	0	0	0	0	0	0	0	0	0	0
denovo265623	S003716071	+	0.656	Intestinimonas_butyriciproducens;_SRB-521-5-I;_KC311367	Bacteria	Firmicutes	Clostridia	.	Clostridiales	.	Ruminococcaceae	unclassified_Ruminococcaceae	0	1	0	0	0	0	0	0	0	1	0	2	0	0	0	0	1	1	0	0	0	1	0	0	0	1	0	0	0	1	0	3	0	0	0	0	0
denovo587495	S004449150	+	0.656	Clostridiales_bacterium_feline_oral_taxon_118;_TE084;_KM462017	Bacteria	Firmicutes	Clostridia	.	Clostridiales	.	Ruminococcaceae	unclassified_Ruminococcaceae	1	0	3	0	2	1	1	1	0	2	0	0	1	1	0	0	0	4	1	0	1	0	2	0	1	1	1	0	0	2	2	0	3	0	2	7	1
denovo600749	S003301754	+	0.656	Intestinimonas_butyriciproducens_AP4;_JX101685	Bacteria	Firmicutes	Clostridia	.	Clostridiales	.	Ruminococcaceae	unclassified_Ruminococcaceae	1	1	0	0	0	0	0	0	0	1	0	0	0	0	0	0	2	1	0	0	0	0	1	0	0	0	0	0	0	0	3	0	0	0	0	0	0
denovo667207	S003316343	+	0.656	Clostridiales_bacterium_CIEAF_022;_AB702938	Bacteria	Firmicutes	Clostridia	.	Clostridiales	.	Ruminococcaceae	unclassified_Ruminococcaceae	0	6	0	0	2	0	2	0	13	0	1	1	0	0	0	0	1	0	0	0	0	1	1	0	8	0	0	0	3	0	0	1	1	0	0	0	0
denovo786748	S002167974	+	0.656	Clostridiales_bacterium_oral_taxon_F32;_VO026;_HM099644	Bacteria	Firmicutes	Clostridia	.	Clostridiales	.	Ruminococcaceae	unclassified_Ruminococcaceae	0	0	0	0	0	0	0	0	0	0	0	0	0	0	1	0	0	0	0	0	0	1	0	0	0	0	0	0	3	0	0	0	0	0	1	0	0
denovo838683	S003316344	+	0.656	Clostridiales_bacterium_CIEAF_026;_AB702939	Bacteria	Firmicutes	Clostridia	.	Clostridiales	.	Ruminococcaceae	unclassified_Ruminococcaceae	3	0	0	0	0	0	0	0	7	0	0	0	0	0	0	0	0	4	13	6	0	0	0	0	0	0	0	0	3	0	0	0	0	0	0	0	0
denovo1855	S002351043	+	0.657	rumen_bacterium_NK4A214;_GU324404	Bacteria	Firmicutes	Clostridia	.	Clostridiales	.	Ruminococcaceae	unclassified_Ruminococcaceae	2	2	0	0	0	0	0	0	0	0	0	0	0	0	0	0	0	1	0	0	0	0	1	0	0	0	0	0	0	0	0	0	0	0	0	0	1
denovo649807	S002167974	+	0.657	Clostridiales_bacterium_oral_taxon_F32;_VO026;_HM099644	Bacteria	Firmicutes	Clostridia	.	Clostridiales	.	Ruminococcaceae	unclassified_Ruminococcaceae	0	1	0	0	0	1	4	0	0	0	2	0	0	0	0	0	0	2	0	0	0	1	3	0	2	0	0	0	0	1	0	0	2	0	0	0	0
denovo699273	S002351043	+	0.657	rumen_bacterium_NK4A214;_GU324404	Bacteria	Firmicutes	Clostridia	.	Clostridiales	.	Ruminococcaceae	unclassified_Ruminococcaceae	0	0	0	0	0	0	0	0	0	0	0	0	0	0	0	0	0	0	0	1	1	0	0	0	0	0	0	5	0	0	0	0	0	2	0	1	0
denovo548360	S003301754	+	0.658	Intestinimonas_butyriciproducens_AP4;_JX101685	Bacteria	Firmicutes	Clostridia	.	Clostridiales	.	Ruminococcaceae	unclassified_Ruminococcaceae	0	0	0	0	0	0	0	0	0	0	0	0	0	2	0	0	9	0	6	0	0	0	0	1	0	1	12	0	3	0	0	0	0	0	0	1	0
denovo964642	S003301754	+	0.658	Intestinimonas_butyriciproducens_AP4;_JX101685	Bacteria	Firmicutes	Clostridia	.	Clostridiales	.	Ruminococcaceae	unclassified_Ruminococcaceae	2	2	0	4	0	2	46	0	0	0	0	1	0	0	1	2	18	31	4	2	0	0	0	0	1	0	6	0	2	2	4	1	13	0	5	6	0
denovo225816	S002351043	+	0.659	rumen_bacterium_NK4A214;_GU324404	Bacteria	Firmicutes	Clostridia	.	Clostridiales	.	Ruminococcaceae	unclassified_Ruminococcaceae	8	2	1	0	0	0	0	0	0	0	0	0	0	0	0	0	0	6	4	1	2	0	0	8	0	0	0	1	0	0	2	1	0	0	0	1	0
denovo607335	S003301754	+	0.66	Intestinimonas_butyriciproducens_AP4;_JX101685	Bacteria	Firmicutes	Clostridia	.	Clostridiales	.	Ruminococcaceae	unclassified_Ruminococcaceae	0	1	0	1	0	0	0	0	0	0	0	0	0	0	0	0	0	0	0	2	0	3	0	0	0	0	0	0	0	0	1	1	0	0	0	1	0
denovo731804	S002351043	+	0.66	rumen_bacterium_NK4A214;_GU324404	Bacteria	Firmicutes	Clostridia	.	Clostridiales	.	Ruminococcaceae	unclassified_Ruminococcaceae	0	0	0	0	0	0	0	0	0	0	0	0	0	1	0	0	0	1	0	0	2	0	0	0	1	0	0	0	0	1	0	0	0	0	0	2	0
denovo956182	S002167974	+	0.66	Clostridiales_bacterium_oral_taxon_F32;_VO026;_HM099644	Bacteria	Firmicutes	Clostridia	.	Clostridiales	.	Ruminococcaceae	unclassified_Ruminococcaceae	0	8	0	0	0	2	3	0	4	1	0	4	0	0	0	0	0	6	0	35	0	1	4	0	0	0	0	3	0	0	0	0	1	0	4	0	0
denovo968708	S003222555	+	0.66	Clostridiales_bacterium_canine_oral_taxon_061;_OF002;_JN713225	Bacteria	Firmicutes	Clostridia	.	Clostridiales	.	Ruminococcaceae	unclassified_Ruminococcaceae	0	0	1	0	1	0	0	0	0	1	0	0	0	0	0	0	0	3	0	0	0	0	0	1	0	0	3	1	0	2	0	0	0	0	0	0	0
denovo635491	S001417722	+	0.661	Ruminococcus_sp._ZS2-15;_FJ889653	Bacteria	Firmicutes	Clostridia	.	Clostridiales	.	Ruminococcaceae	unclassified_Ruminococcaceae	3	0	0	0	0	3	0	0	0	0	0	1	0	0	0	0	0	1	0	0	0	4	0	0	0	0	0	0	0	0	0	0	2	0	1	0	0
denovo676479	S003222712	+	0.661	Clostridiales_bacterium_canine_oral_taxon_219;_PV085;_JN713382	Bacteria	Firmicutes	Clostridia	.	Clostridiales	.	Ruminococcaceae	unclassified_Ruminococcaceae	5	24	13	2	0	17	22	3	2	30	5	7	2	0	3	0	7	7	14	4	9	12	5	34	10	22	4	14	8	7	17	3	7	0	3	25	0
denovo795314	S004449150	+	0.661	Clostridiales_bacterium_feline_oral_taxon_118;_TE084;_KM462017	Bacteria	Firmicutes	Clostridia	.	Clostridiales	.	Ruminococcaceae	unclassified_Ruminococcaceae	2	22	0	0	0	3	0	2	5	5	1	10	0	2	0	1	2	1	11	5	2	4	1	9	4	9	2	0	7	12	1	8	1	4	3	8	0
denovo183768	S003316344	+	0.662	Clostridiales_bacterium_CIEAF_026;_AB702939	Bacteria	Firmicutes	Clostridia	.	Clostridiales	.	Ruminococcaceae	unclassified_Ruminococcaceae	12	0	4	7	6	4	4	2	3	2	0	0	2	0	4	1	10	5	1	13	0	3	2	0	1	0	3	2	0	3	2	1	12	3	0	4	0
denovo26157	S003222555	+	0.662	Clostridiales_bacterium_canine_oral_taxon_061;_OF002;_JN713225	Bacteria	Firmicutes	Clostridia	.	Clostridiales	.	Ruminococcaceae	unclassified_Ruminococcaceae	0	1	1	0	0	0	1	0	0	0	0	2	0	0	0	0	0	0	0	0	0	0	0	1	1	0	0	1	0	0	0	0	0	0	1	2	0
denovo681520	S003301754	+	0.663	Intestinimonas_butyriciproducens_AP4;_JX101685	Bacteria	Firmicutes	Clostridia	.	Clostridiales	.	Ruminococcaceae	unclassified_Ruminococcaceae	0	1	0	0	0	0	0	0	0	0	0	1	0	0	0	0	0	1	1	2	0	0	0	0	0	0	2	0	0	0	0	0	0	0	0	0	0
denovo802500	S003301754	+	0.663	Intestinimonas_butyriciproducens_AP4;_JX101685	Bacteria	Firmicutes	Clostridia	.	Clostridiales	.	Ruminococcaceae	unclassified_Ruminococcaceae	3	2	4	0	0	0	1	0	0	0	0	0	2	1	1	0	5	6	6	0	0	9	1	6	1	1	0	0	0	0	0	1	0	0	0	6	0
denovo517545	S000943437	+	0.664	Clostridiaceae_bacterium_NML_061030;_EU183300	Bacteria	Firmicutes	Clostridia	.	Clostridiales	.	Ruminococcaceae	unclassified_Ruminococcaceae	19	17	5	37	8	6	23	0	26	20	3	11	2	1	0	9	13	33	9	19	8	4	11	9	9	3	10	0	12	17	14	8	18	2	12	10	4
denovo704552	S003222555	+	0.664	Clostridiales_bacterium_canine_oral_taxon_061;_OF002;_JN713225	Bacteria	Firmicutes	Clostridia	.	Clostridiales	.	Ruminococcaceae	unclassified_Ruminococcaceae	0	0	0	0	0	0	0	0	0	0	0	1	0	0	0	0	0	0	3	0	0	1	0	0	0	0	1	0	0	0	0	0	0	0	0	0	0
denovo753841	S002351043	+	0.664	rumen_bacterium_NK4A214;_GU324404	Bacteria	Firmicutes	Clostridia	.	Clostridiales	.	Ruminococcaceae	unclassified_Ruminococcaceae	0	1	0	0	2	0	1	0	0	0	0	0	0	0	0	0	0	0	2	0	0	0	0	0	2	0	1	1	0	0	0	1	0	0	0	0	0
denovo497847	S003301754	+	0.665	Intestinimonas_butyriciproducens_AP4;_JX101685	Bacteria	Firmicutes	Clostridia	.	Clostridiales	.	Ruminococcaceae	unclassified_Ruminococcaceae	1	0	0	2	0	0	0	0	0	0	0	0	0	0	0	0	1	1	0	1	1	0	0	0	1	0	0	0	0	0	0	0	0	0	0	0	0
denovo597314	S003301754	+	0.665	Intestinimonas_butyriciproducens_AP4;_JX101685	Bacteria	Firmicutes	Clostridia	.	Clostridiales	.	Ruminococcaceae	unclassified_Ruminococcaceae	0	0	0	0	0	0	0	0	0	0	0	0	0	0	0	0	0	1	0	0	3	2	0	0	0	0	1	0	0	0	0	0	0	2	0	0	0
denovo644477	S002351043	+	0.665	rumen_bacterium_NK4A214;_GU324404	Bacteria	Firmicutes	Clostridia	.	Clostridiales	.	Ruminococcaceae	unclassified_Ruminococcaceae	0	0	0	2	0	0	0	1	0	1	0	0	0	0	0	0	0	0	3	0	0	0	0	0	0	1	0	3	0	0	0	0	0	0	0	0	0
denovo966752	S002167974	+	0.665	Clostridiales_bacterium_oral_taxon_F32;_VO026;_HM099644	Bacteria	Firmicutes	Clostridia	.	Clostridiales	.	Ruminococcaceae	unclassified_Ruminococcaceae	4	1	0	1	0	0	3	0	6	0	2	0	2	0	0	0	3	3	2	0	0	1	1	1	0	0	0	0	5	6	0	0	4	0	0	0	0
denovo208425	S003301754	+	0.666	Intestinimonas_butyriciproducens_AP4;_JX101685	Bacteria	Firmicutes	Clostridia	.	Clostridiales	.	Ruminococcaceae	unclassified_Ruminococcaceae	0	0	0	0	0	0	0	0	0	0	0	1	0	0	0	0	0	0	0	0	1	0	0	0	0	0	0	1	0	1	0	0	0	0	0	0	0
denovo324143	S004449150	+	0.666	Clostridiales_bacterium_feline_oral_taxon_118;_TE084;_KM462017	Bacteria	Firmicutes	Clostridia	.	Clostridiales	.	Ruminococcaceae	unclassified_Ruminococcaceae	6	27	16	1	6	14	6	5	7	13	2	17	2	0	5	4	14	44	23	5	8	29	8	8	9	17	27	10	1	20	19	4	15	1	17	16	3
denovo549659	S003301757	+	0.666	Candidatus_Soleaferrea_massiliensis_AP7;_JX101688	Bacteria	Firmicutes	Clostridia	.	Clostridiales	.	Ruminococcaceae	unclassified_Ruminococcaceae	0	0	0	0	0	2	0	0	0	0	0	0	0	0	0	0	0	0	0	2	0	0	0	0	0	0	0	0	0	0	0	0	0	2	0	0	0
denovo584070	S003301754	+	0.666	Intestinimonas_butyriciproducens_AP4;_JX101685	Bacteria	Firmicutes	Clostridia	.	Clostridiales	.	Ruminococcaceae	unclassified_Ruminococcaceae	15	21	11	6	4	13	29	4	17	27	13	46	2	5	6	16	17	25	24	12	28	24	9	24	24	25	19	17	6	20	40	16	8	5	19	25	6
denovo63613	S003301757	+	0.666	Candidatus_Soleaferrea_massiliensis_AP7;_JX101688	Bacteria	Firmicutes	Clostridia	.	Clostridiales	.	Ruminococcaceae	unclassified_Ruminococcaceae	0	0	0	1	0	0	0	1	0	0	0	0	0	0	0	0	4	0	0	2	0	0	0	2	0	0	1	0	0	0	1	0	0	1	0	0	0
denovo719925	S002351003	+	0.666	Clostridiales_bacterium_NK3B98;_GU324364	Bacteria	Firmicutes	Clostridia	.	Clostridiales	.	Ruminococcaceae	unclassified_Ruminococcaceae	0	0	1	1	0	0	0	0	0	0	0	0	0	0	0	0	0	4	1	3	0	0	0	0	0	0	0	0	2	0	0	0	0	0	0	1	0
denovo724223	S003301754	+	0.666	Intestinimonas_butyriciproducens_AP4;_JX101685	Bacteria	Firmicutes	Clostridia	.	Clostridiales	.	Ruminococcaceae	unclassified_Ruminococcaceae	9	7	7	12	0	0	3	2	3	1	1	1	0	0	0	0	0	6	2	1	1	7	3	2	1	4	2	6	0	0	6	1	6	1	3	1	0
denovo192209	S003301754	+	0.667	Intestinimonas_butyriciproducens_AP4;_JX101685	Bacteria	Firmicutes	Clostridia	.	Clostridiales	.	Ruminococcaceae	unclassified_Ruminococcaceae	0	0	1	2	0	3	0	0	0	0	0	0	0	0	0	0	0	1	0	0	0	0	1	0	0	0	0	0	0	1	0	0	0	0	0	0	0
denovo222968	S003301757	+	0.667	Candidatus_Soleaferrea_massiliensis_AP7;_JX101688	Bacteria	Firmicutes	Clostridia	.	Clostridiales	.	Ruminococcaceae	unclassified_Ruminococcaceae	1	0	0	0	0	0	0	0	1	0	0	0	0	1	1	0	0	0	0	0	0	0	0	0	0	0	6	0	0	1	1	0	0	0	1	0	0
denovo328409	S003301757	+	0.667	Candidatus_Soleaferrea_massiliensis_AP7;_JX101688	Bacteria	Firmicutes	Clostridia	.	Clostridiales	.	Ruminococcaceae	unclassified_Ruminococcaceae	1	0	0	0	0	0	1	0	0	0	0	0	0	0	0	0	0	0	4	0	0	2	0	0	0	0	2	0	0	0	0	0	0	0	0	1	0
denovo529530	S003301757	+	0.667	Candidatus_Soleaferrea_massiliensis_AP7;_JX101688	Bacteria	Firmicutes	Clostridia	.	Clostridiales	.	Ruminococcaceae	unclassified_Ruminococcaceae	0	0	1	0	2	3	0	1	0	2	1	2	0	2	2	0	0	4	8	0	4	1	0	3	1	1	0	0	0	3	0	0	0	0	5	1	1
denovo559239	S003301754	+	0.667	Intestinimonas_butyriciproducens_AP4;_JX101685	Bacteria	Firmicutes	Clostridia	.	Clostridiales	.	Ruminococcaceae	unclassified_Ruminococcaceae	3	2	1	1	0	4	4	0	0	0	0	7	1	0	2	1	1	1	1	2	1	0	0	1	0	3	1	4	3	0	1	3	0	1	0	2	0
denovo566864	S003301754	+	0.667	Intestinimonas_butyriciproducens_AP4;_JX101685	Bacteria	Firmicutes	Clostridia	.	Clostridiales	.	Ruminococcaceae	unclassified_Ruminococcaceae	0	4	0	0	0	3	11	0	1	1	0	15	3	0	1	0	0	5	2	0	6	3	0	5	1	2	0	1	0	2	5	2	5	0	1	7	0
denovo585071	S003301754	+	0.667	Intestinimonas_butyriciproducens_AP4;_JX101685	Bacteria	Firmicutes	Clostridia	.	Clostridiales	.	Ruminococcaceae	unclassified_Ruminococcaceae	0	0	0	1	1	0	2	0	0	0	0	0	0	0	0	0	0	0	1	0	0	0	0	0	2	0	0	0	0	1	0	0	0	0	0	1	0
denovo686623	S002351043	+	0.667	rumen_bacterium_NK4A214;_GU324404	Bacteria	Firmicutes	Clostridia	.	Clostridiales	.	Ruminococcaceae	unclassified_Ruminococcaceae	1	0	1	1	0	0	0	0	0	0	0	0	0	0	1	0	1	0	1	0	1	0	0	0	0	0	0	0	0	0	0	0	0	0	0	0	0
denovo884526	S003301757	+	0.667	Candidatus_Soleaferrea_massiliensis_AP7;_JX101688	Bacteria	Firmicutes	Clostridia	.	Clostridiales	.	Ruminococcaceae	unclassified_Ruminococcaceae	1	0	0	0	0	5	2	1	0	0	0	3	0	0	1	0	0	12	3	0	2	3	1	0	0	1	6	0	1	9	0	0	2	0	1	0	2
denovo93048	S003301757	+	0.667	Candidatus_Soleaferrea_massiliensis_AP7;_JX101688	Bacteria	Firmicutes	Clostridia	.	Clostridiales	.	Ruminococcaceae	unclassified_Ruminococcaceae	0	1	1	0	1	1	0	0	0	0	0	0	0	1	0	0	0	0	1	2	1	0	0	0	0	0	0	1	1	3	3	0	0	0	0	0	0
denovo219064	S003301754	+	0.668	Intestinimonas_butyriciproducens_AP4;_JX101685	Bacteria	Firmicutes	Clostridia	.	Clostridiales	.	Ruminococcaceae	unclassified_Ruminococcaceae	6	40	7	3	4	8	27	8	3	34	8	66	4	4	0	3	1	5	2	3	19	23	8	25	54	13	9	14	5	23	33	5	6	5	12	21	2
denovo501957	S003316344	+	0.668	Clostridiales_bacterium_CIEAF_026;_AB702939	Bacteria	Firmicutes	Clostridia	.	Clostridiales	.	Ruminococcaceae	unclassified_Ruminococcaceae	0	2	0	0	0	0	2	0	2	0	0	0	0	0	0	0	0	0	0	0	1	0	0	0	0	1	1	0	0	0	0	0	0	0	0	0	0
denovo692898	S002351043	+	0.668	rumen_bacterium_NK4A214;_GU324404	Bacteria	Firmicutes	Clostridia	.	Clostridiales	.	Ruminococcaceae	unclassified_Ruminococcaceae	4	0	1	0	0	0	2	0	0	2	0	0	0	0	0	2	0	0	2	1	0	1	0	0	0	0	0	0	0	0	0	0	2	0	1	0	0
denovo564154	S002167974	+	0.669	Clostridiales_bacterium_oral_taxon_F32;_VO026;_HM099644	Bacteria	Firmicutes	Clostridia	.	Clostridiales	.	Ruminococcaceae	unclassified_Ruminococcaceae	1	0	0	1	0	0	0	0	0	0	0	0	0	0	0	0	0	4	0	1	0	0	0	0	0	0	1	0	0	0	0	0	0	0	0	0	0
denovo649691	S002351043	+	0.669	rumen_bacterium_NK4A214;_GU324404	Bacteria	Firmicutes	Clostridia	.	Clostridiales	.	Ruminococcaceae	unclassified_Ruminococcaceae	0	3	0	0	0	0	0	0	0	0	0	0	0	0	0	0	0	0	0	0	0	0	0	2	0	0	0	0	0	0	2	0	1	0	0	0	0
denovo268991	S003716071	+	0.67	Intestinimonas_butyriciproducens;_SRB-521-5-I;_KC311367	Bacteria	Firmicutes	Clostridia	.	Clostridiales	.	Ruminococcaceae	unclassified_Ruminococcaceae	1	7	12	1	2	0	6	0	0	8	2	4	0	1	0	2	0	8	8	4	10	7	1	8	4	14	3	9	1	14	11	2	0	1	1	5	0
denovo738076	S003316343	+	0.672	Clostridiales_bacterium_CIEAF_022;_AB702938	Bacteria	Firmicutes	Clostridia	.	Clostridiales	.	Ruminococcaceae	unclassified_Ruminococcaceae	1	0	0	0	0	0	0	0	0	0	0	0	0	0	0	0	3	0	0	3	0	2	0	0	0	0	0	0	0	0	0	0	0	0	0	1	0
denovo866520	S003301754	+	0.672	Intestinimonas_butyriciproducens_AP4;_JX101685	Bacteria	Firmicutes	Clostridia	.	Clostridiales	.	Ruminococcaceae	unclassified_Ruminococcaceae	0	1	0	0	0	0	3	0	0	0	0	0	0	0	0	2	1	4	1	0	0	2	3	0	3	1	0	0	0	4	2	0	5	0	2	0	0
denovo975680	S003301757	+	0.672	Candidatus_Soleaferrea_massiliensis_AP7;_JX101688	Bacteria	Firmicutes	Clostridia	.	Clostridiales	.	Ruminococcaceae	unclassified_Ruminococcaceae	0	0	1	0	0	0	0	0	0	1	0	0	0	0	1	0	0	0	0	2	1	0	0	1	2	0	0	0	0	0	0	0	0	0	0	0	0
denovo177120	S003301754	+	0.673	Intestinimonas_butyriciproducens_AP4;_JX101685	Bacteria	Firmicutes	Clostridia	.	Clostridiales	.	Ruminococcaceae	unclassified_Ruminococcaceae	2	4	10	1	0	7	0	0	2	4	5	21	4	1	0	0	2	5	2	2	0	4	1	4	2	2	2	6	2	5	0	6	3	0	7	1	1
denovo688046	S003301754	+	0.673	Intestinimonas_butyriciproducens_AP4;_JX101685	Bacteria	Firmicutes	Clostridia	.	Clostridiales	.	Ruminococcaceae	unclassified_Ruminococcaceae	0	0	0	0	0	0	0	0	0	0	1	0	0	0	0	0	0	0	0	0	0	0	0	0	2	1	0	0	0	0	3	0	2	0	0	0	2
denovo697719	S002351043	+	0.673	rumen_bacterium_NK4A214;_GU324404	Bacteria	Firmicutes	Clostridia	.	Clostridiales	.	Ruminococcaceae	unclassified_Ruminococcaceae	0	0	0	0	0	0	0	0	0	0	0	1	0	0	0	0	0	0	0	2	0	1	0	0	0	0	0	0	0	0	0	0	1	0	0	0	1
denovo192926	S004223321	+	0.674	Ruminococcaceae_bacterium_LM158;_KJ875866	Bacteria	Firmicutes	Clostridia	.	Clostridiales	.	Ruminococcaceae	unclassified_Ruminococcaceae	8	4	2	3	4	1	2	4	0	0	4	1	0	0	0	2	0	0	7	1	1	0	0	1	1	2	0	0	3	0	6	0	4	0	0	2	0
denovo566943	S002351003	+	0.674	Clostridiales_bacterium_NK3B98;_GU324364	Bacteria	Firmicutes	Clostridia	.	Clostridiales	.	Ruminococcaceae	unclassified_Ruminococcaceae	0	0	0	0	0	0	0	0	0	0	0	0	0	0	0	2	1	4	0	0	0	0	0	0	0	0	0	0	0	0	0	0	0	0	2	0	0
denovo61415	S003301754	+	0.674	Intestinimonas_butyriciproducens_AP4;_JX101685	Bacteria	Firmicutes	Clostridia	.	Clostridiales	.	Ruminococcaceae	unclassified_Ruminococcaceae	107	121	205	260	55	56	121	57	91	129	60	139	37	29	16	41	130	230	136	222	57	102	106	172	88	82	99	115	58	150	149	49	139	51	90	118	26
denovo747284	S003316343	+	0.674	Clostridiales_bacterium_CIEAF_022;_AB702938	Bacteria	Firmicutes	Clostridia	.	Clostridiales	.	Ruminococcaceae	unclassified_Ruminococcaceae	0	0	1	0	0	1	0	1	0	0	0	0	2	0	0	0	0	1	0	0	0	0	0	1	0	0	1	0	1	1	0	0	1	0	0	0	0
denovo192467	S002167974	+	0.675	Clostridiales_bacterium_oral_taxon_F32;_VO026;_HM099644	Bacteria	Firmicutes	Clostridia	.	Clostridiales	.	Ruminococcaceae	unclassified_Ruminococcaceae	0	1	0	2	0	2	0	0	0	0	0	0	0	0	0	0	0	3	3	2	0	0	0	0	0	0	0	0	0	0	2	0	0	1	0	3	0
denovo212949	S003316344	+	0.675	Clostridiales_bacterium_CIEAF_026;_AB702939	Bacteria	Firmicutes	Clostridia	.	Clostridiales	.	Ruminococcaceae	unclassified_Ruminococcaceae	1	0	0	0	0	1	0	0	1	0	5	0	0	0	1	2	0	1	0	1	0	1	0	0	0	0	0	2	0	0	0	0	0	0	0	0	3
denovo633320	S003316343	+	0.675	Clostridiales_bacterium_CIEAF_022;_AB702938	Bacteria	Firmicutes	Clostridia	.	Clostridiales	.	Ruminococcaceae	unclassified_Ruminococcaceae	2	1	0	1	0	0	1	0	1	1	1	0	0	0	1	0	1	1	4	10	1	2	0	0	0	0	0	0	0	0	2	1	3	0	0	0	0
denovo659331	S003301757	+	0.675	Candidatus_Soleaferrea_massiliensis_AP7;_JX101688	Bacteria	Firmicutes	Clostridia	.	Clostridiales	.	Ruminococcaceae	unclassified_Ruminococcaceae	0	0	0	0	0	1	0	0	1	0	0	3	0	0	0	0	1	0	0	0	0	0	0	0	0	0	1	0	0	0	0	0	0	0	0	0	0
denovo849969	S002167974	+	0.675	Clostridiales_bacterium_oral_taxon_F32;_VO026;_HM099644	Bacteria	Firmicutes	Clostridia	.	Clostridiales	.	Ruminococcaceae	unclassified_Ruminococcaceae	0	0	0	0	1	0	1	0	0	0	1	0	0	1	0	1	0	0	0	0	0	0	1	0	0	0	0	0	0	0	0	0	1	0	0	0	0
denovo867435	S002351043	+	0.675	rumen_bacterium_NK4A214;_GU324404	Bacteria	Firmicutes	Clostridia	.	Clostridiales	.	Ruminococcaceae	unclassified_Ruminococcaceae	1	2	0	1	1	1	0	0	1	2	0	0	0	0	0	0	0	0	0	1	0	3	0	3	0	0	2	1	0	0	0	2	5	0	2	6	0
denovo904455	S002167974	+	0.675	Clostridiales_bacterium_oral_taxon_F32;_VO026;_HM099644	Bacteria	Firmicutes	Clostridia	.	Clostridiales	.	Ruminococcaceae	unclassified_Ruminococcaceae	0	3	0	0	0	0	0	0	0	0	0	0	0	0	2	0	0	0	0	0	0	2	1	0	0	0	0	0	1	0	0	0	1	0	0	0	0
denovo127146	S001062528	+	0.676	uncultured_bacterium;_horsem_aai93g05;_EU463429	Bacteria	Firmicutes	Clostridia	.	Clostridiales	.	Ruminococcaceae	unclassified_Ruminococcaceae	0	0	0	3	0	0	0	0	0	0	0	1	0	0	0	2	0	1	0	0	0	0	0	0	0	0	0	0	0	0	0	0	3	0	0	1	0
denovo574736	S003316344	+	0.676	Clostridiales_bacterium_CIEAF_026;_AB702939	Bacteria	Firmicutes	Clostridia	.	Clostridiales	.	Ruminococcaceae	unclassified_Ruminococcaceae	38	66	7	13	19	16	28	1	82	30	15	8	23	7	9	10	69	57	35	6	9	70	30	5	13	17	54	16	24	27	18	14	58	0	22	9	6
denovo76637	S003301754	+	0.676	Intestinimonas_butyriciproducens_AP4;_JX101685	Bacteria	Firmicutes	Clostridia	.	Clostridiales	.	Ruminococcaceae	unclassified_Ruminococcaceae	3	2	4	6	0	0	4	1	0	1	0	10	2	1	0	0	0	1	2	2	3	0	0	3	2	2	0	1	0	0	1	0	0	0	0	0	0
denovo257657	S002351003	+	0.677	Clostridiales_bacterium_NK3B98;_GU324364	Bacteria	Firmicutes	Clostridia	.	Clostridiales	.	Ruminococcaceae	unclassified_Ruminococcaceae	0	0	1	0	0	0	0	0	0	0	1	0	0	0	0	0	2	1	1	2	0	0	1	0	0	0	0	0	0	0	0	0	0	0	1	2	0
denovo611818	S002351043	+	0.677	rumen_bacterium_NK4A214;_GU324404	Bacteria	Firmicutes	Clostridia	.	Clostridiales	.	Ruminococcaceae	unclassified_Ruminococcaceae	1	0	0	0	0	0	0	0	0	0	0	0	0	0	2	2	0	1	1	1	0	0	0	0	0	0	3	0	0	0	0	0	0	0	0	0	0
denovo613955	S003301754	+	0.678	Intestinimonas_butyriciproducens_AP4;_JX101685	Bacteria	Firmicutes	Clostridia	.	Clostridiales	.	Ruminococcaceae	unclassified_Ruminococcaceae	78	52	77	74	23	84	47	17	14	54	14	135	6	4	9	16	50	76	38	26	54	36	23	82	21	15	24	34	14	65	53	12	33	16	21	28	12
denovo705299	S003301757	+	0.678	Candidatus_Soleaferrea_massiliensis_AP7;_JX101688	Bacteria	Firmicutes	Clostridia	.	Clostridiales	.	Ruminococcaceae	unclassified_Ruminococcaceae	0	0	0	0	0	0	2	0	1	1	0	0	0	0	0	0	0	0	1	1	0	0	1	1	0	0	0	0	0	0	0	0	1	0	0	1	0
denovo751207	S002351043	+	0.678	rumen_bacterium_NK4A214;_GU324404	Bacteria	Firmicutes	Clostridia	.	Clostridiales	.	Ruminococcaceae	unclassified_Ruminococcaceae	0	3	0	0	0	0	0	0	1	5	0	0	0	2	0	0	0	0	0	0	0	0	0	0	0	0	0	0	0	0	9	0	0	0	0	0	0
denovo892815	S002351043	+	0.678	rumen_bacterium_NK4A214;_GU324404	Bacteria	Firmicutes	Clostridia	.	Clostridiales	.	Ruminococcaceae	unclassified_Ruminococcaceae	3	1	0	1	0	1	0	1	0	0	0	0	0	0	0	0	0	0	0	4	0	3	0	0	0	0	0	1	1	0	1	1	2	1	0	0	0
denovo970248	S003316343	+	0.678	Clostridiales_bacterium_CIEAF_022;_AB702938	Bacteria	Firmicutes	Clostridia	.	Clostridiales	.	Ruminococcaceae	unclassified_Ruminococcaceae	0	0	0	0	0	0	0	0	0	0	0	0	0	0	0	0	0	0	3	0	0	0	0	3	1	0	0	0	1	0	0	0	0	0	0	1	0
denovo18624	S000943437	+	0.679	Clostridiaceae_bacterium_NML_061030;_EU183300	Bacteria	Firmicutes	Clostridia	.	Clostridiales	.	Ruminococcaceae	unclassified_Ruminococcaceae	0	3	0	1	0	0	0	0	1	0	0	0	0	0	0	0	0	0	2	2	0	0	0	0	0	0	0	0	0	0	0	0	0	0	0	0	0
denovo51149	S002351043	+	0.679	rumen_bacterium_NK4A214;_GU324404	Bacteria	Firmicutes	Clostridia	.	Clostridiales	.	Ruminococcaceae	unclassified_Ruminococcaceae	1	0	0	3	1	0	0	2	0	0	0	0	0	0	0	0	0	0	0	6	0	0	0	0	0	0	0	0	0	2	0	0	1	0	0	5	0
denovo692733	S002351043	+	0.679	rumen_bacterium_NK4A214;_GU324404	Bacteria	Firmicutes	Clostridia	.	Clostridiales	.	Ruminococcaceae	unclassified_Ruminococcaceae	1	0	2	2	0	0	0	0	0	0	0	0	0	0	0	3	0	0	2	0	0	1	0	0	0	0	1	0	0	0	0	0	4	0	0	1	0
denovo950378	S003301754	+	0.679	Intestinimonas_butyriciproducens_AP4;_JX101685	Bacteria	Firmicutes	Clostridia	.	Clostridiales	.	Ruminococcaceae	unclassified_Ruminococcaceae	0	0	0	0	0	0	0	0	1	0	0	0	0	0	0	0	0	1	0	0	0	0	1	0	0	0	0	0	0	0	0	0	0	0	0	3	0
denovo570202	S002167974	+	0.681	Clostridiales_bacterium_oral_taxon_F32;_VO026;_HM099644	Bacteria	Firmicutes	Clostridia	.	Clostridiales	.	Ruminococcaceae	unclassified_Ruminococcaceae	0	0	0	1	0	0	0	3	1	0	0	0	0	0	0	1	0	0	1	0	2	1	0	0	1	0	2	0	0	0	0	0	2	0	0	0	0
denovo903990	S002352151	+	0.681	Clostridiales_bacterium_30-4c;_HQ452853	Bacteria	Firmicutes	Clostridia	.	Clostridiales	.	Ruminococcaceae	unclassified_Ruminococcaceae	0	0	0	1	0	1	0	0	0	0	0	0	0	0	0	0	0	0	0	0	0	0	0	0	0	0	2	0	0	0	0	0	0	0	1	0	0
denovo948064	S004223321	+	0.681	Ruminococcaceae_bacterium_LM158;_KJ875866	Bacteria	Firmicutes	Clostridia	.	Clostridiales	.	Ruminococcaceae	unclassified_Ruminococcaceae	0	2	0	7	0	0	1	0	0	0	0	1	0	0	0	1	2	2	0	0	1	2	0	0	0	0	0	1	0	2	0	0	1	0	0	2	0
denovo965411	S003316343	+	0.681	Clostridiales_bacterium_CIEAF_022;_AB702938	Bacteria	Firmicutes	Clostridia	.	Clostridiales	.	Ruminococcaceae	unclassified_Ruminococcaceae	2	0	0	0	0	0	0	0	2	0	0	0	0	2	1	0	3	5	0	0	0	4	0	1	0	0	4	0	3	1	1	1	3	0	1	0	0
denovo218312	S002167974	+	0.682	Clostridiales_bacterium_oral_taxon_F32;_VO026;_HM099644	Bacteria	Firmicutes	Clostridia	.	Clostridiales	.	Ruminococcaceae	unclassified_Ruminococcaceae	1	0	0	1	2	0	0	0	0	0	0	0	0	0	1	1	1	1	0	0	0	1	0	0	0	0	0	0	0	3	0	0	0	0	0	0	0
denovo223837	S002351043	+	0.682	rumen_bacterium_NK4A214;_GU324404	Bacteria	Firmicutes	Clostridia	.	Clostridiales	.	Ruminococcaceae	unclassified_Ruminococcaceae	1	2	0	0	0	1	1	0	0	0	2	0	0	0	0	2	0	0	0	0	0	0	0	0	1	0	0	0	0	0	0	0	0	0	0	3	0
denovo582849	S002167974	+	0.682	Clostridiales_bacterium_oral_taxon_F32;_VO026;_HM099644	Bacteria	Firmicutes	Clostridia	.	Clostridiales	.	Ruminococcaceae	unclassified_Ruminococcaceae	0	0	0	4	0	0	0	0	0	0	0	0	0	0	0	0	3	4	0	0	0	1	0	0	0	0	0	1	0	0	1	1	0	0	0	0	0
denovo624773	S003316344	+	0.682	Clostridiales_bacterium_CIEAF_026;_AB702939	Bacteria	Firmicutes	Clostridia	.	Clostridiales	.	Ruminococcaceae	unclassified_Ruminococcaceae	3	1	2	1	0	3	3	1	0	0	1	0	1	0	0	2	0	1	0	0	0	0	1	0	0	0	0	0	0	1	0	0	2	0	0	0	0
denovo639605	S003301757	+	0.682	Candidatus_Soleaferrea_massiliensis_AP7;_JX101688	Bacteria	Firmicutes	Clostridia	.	Clostridiales	.	Ruminococcaceae	unclassified_Ruminococcaceae	0	0	0	0	0	0	1	0	0	1	0	0	0	0	0	0	0	0	0	7	0	2	0	0	0	0	2	0	0	2	0	0	0	0	0	0	0
denovo670040	S003222710	+	0.682	Clostridiales_bacterium_canine_oral_taxon_217;_PU072;_JN713380	Bacteria	Firmicutes	Clostridia	.	Clostridiales	.	Ruminococcaceae	unclassified_Ruminococcaceae	0	0	0	0	0	0	0	0	0	0	0	0	0	0	2	0	2	0	0	0	0	2	0	0	0	1	0	0	0	0	0	0	0	0	0	0	0
denovo733929	S003283144	+	0.682	bacterium_NLAE-zl-C228;_JQ608309	Bacteria	Firmicutes	Clostridia	.	Clostridiales	.	Ruminococcaceae	unclassified_Ruminococcaceae	3	12	7	0	4	5	10	6	0	8	2	0	0	1	0	4	11	9	8	4	0	1	6	0	1	3	5	0	3	15	8	0	11	1	11	1	0
denovo790460	S002351043	+	0.682	rumen_bacterium_NK4A214;_GU324404	Bacteria	Firmicutes	Clostridia	.	Clostridiales	.	Ruminococcaceae	unclassified_Ruminococcaceae	0	3	0	0	0	0	0	2	1	1	0	0	1	0	0	2	1	1	0	2	0	0	1	1	1	0	0	0	0	0	0	0	0	1	0	0	0
denovo880976	S002167974	+	0.682	Clostridiales_bacterium_oral_taxon_F32;_VO026;_HM099644	Bacteria	Firmicutes	Clostridia	.	Clostridiales	.	Ruminococcaceae	unclassified_Ruminococcaceae	0	2	0	0	0	0	0	0	0	0	0	4	0	0	0	0	0	0	1	0	1	1	0	0	0	0	2	0	0	0	2	0	0	0	2	0	0
denovo919467	S002351003	+	0.682	Clostridiales_bacterium_NK3B98;_GU324364	Bacteria	Firmicutes	Clostridia	.	Clostridiales	.	Ruminococcaceae	unclassified_Ruminococcaceae	0	0	0	0	0	0	0	0	1	0	0	0	0	0	0	0	1	2	0	0	0	0	1	1	0	0	0	0	0	0	0	1	0	0	0	0	0
denovo920707	S003301754	+	0.682	Intestinimonas_butyriciproducens_AP4;_JX101685	Bacteria	Firmicutes	Clostridia	.	Clostridiales	.	Ruminococcaceae	unclassified_Ruminococcaceae	0	0	2	0	0	3	1	0	0	0	0	0	0	0	0	0	2	0	0	0	0	0	0	1	0	1	0	1	2	0	0	1	2	0	0	0	0
denovo327352	S003301754	+	0.683	Intestinimonas_butyriciproducens_AP4;_JX101685	Bacteria	Firmicutes	Clostridia	.	Clostridiales	.	Ruminococcaceae	unclassified_Ruminococcaceae	2	0	0	0	0	1	2	1	0	0	0	1	0	0	1	2	0	2	2	1	0	1	0	0	0	2	0	0	0	2	0	0	0	1	0	0	0
denovo519882	S003260214	+	0.683	Clostridium_sp._TG60-1;_AB551424	Bacteria	Firmicutes	Clostridia	.	Clostridiales	.	Ruminococcaceae	unclassified_Ruminococcaceae	2	1	14	0	1	6	5	1	0	4	6	18	0	0	0	3	1	2	2	1	1	0	3	3	6	10	1	0	0	2	4	0	1	2	0	0	0
denovo545330	S002167974	+	0.683	Clostridiales_bacterium_oral_taxon_F32;_VO026;_HM099644	Bacteria	Firmicutes	Clostridia	.	Clostridiales	.	Ruminococcaceae	unclassified_Ruminococcaceae	1	0	0	0	0	0	1	0	0	1	0	0	0	0	0	0	0	0	0	0	1	2	0	2	0	0	0	2	2	0	1	0	0	0	0	0	0
denovo795485	S002351043	+	0.683	rumen_bacterium_NK4A214;_GU324404	Bacteria	Firmicutes	Clostridia	.	Clostridiales	.	Ruminococcaceae	unclassified_Ruminococcaceae	3	0	3	0	2	0	0	0	0	0	0	0	1	2	0	1	7	0	2	4	3	1	1	2	0	0	2	2	0	0	0	0	3	0	1	6	0
denovo785518	S003316343	+	0.684	Clostridiales_bacterium_CIEAF_022;_AB702938	Bacteria	Firmicutes	Clostridia	.	Clostridiales	.	Ruminococcaceae	unclassified_Ruminococcaceae	4	0	1	1	1	1	2	0	8	0	0	1	4	0	0	0	6	1	1	5	2	1	2	4	1	0	0	1	4	2	0	1	0	0	1	1	0
denovo865730	S003301757	+	0.684	Candidatus_Soleaferrea_massiliensis_AP7;_JX101688	Bacteria	Firmicutes	Clostridia	.	Clostridiales	.	Ruminococcaceae	unclassified_Ruminococcaceae	0	0	0	0	2	12	0	0	1	0	0	0	0	1	0	0	3	36	2	0	0	0	0	0	0	0	19	0	0	11	0	0	0	0	9	0	0
denovo177066	S002167974	+	0.685	Clostridiales_bacterium_oral_taxon_F32;_VO026;_HM099644	Bacteria	Firmicutes	Clostridia	.	Clostridiales	.	Ruminococcaceae	unclassified_Ruminococcaceae	2	0	0	0	0	3	0	0	0	0	0	0	0	0	0	2	0	0	0	0	1	0	0	0	0	0	0	0	0	0	0	0	0	0	0	0	0
denovo6881	S003301754	+	0.685	Intestinimonas_butyriciproducens_AP4;_JX101685	Bacteria	Firmicutes	Clostridia	.	Clostridiales	.	Ruminococcaceae	unclassified_Ruminococcaceae	0	0	2	0	0	0	0	0	0	0	0	0	0	0	0	1	0	0	0	1	4	0	0	0	0	1	1	0	0	0	0	0	1	0	2	0	3
denovo694569	S004223321	+	0.685	Ruminococcaceae_bacterium_LM158;_KJ875866	Bacteria	Firmicutes	Clostridia	.	Clostridiales	.	Ruminococcaceae	unclassified_Ruminococcaceae	1	0	0	0	0	0	4	0	0	0	0	0	0	0	0	0	0	0	0	0	0	0	0	0	0	0	0	0	2	0	0	0	2	0	0	0	0
denovo919933	S003316343	+	0.685	Clostridiales_bacterium_CIEAF_022;_AB702938	Bacteria	Firmicutes	Clostridia	.	Clostridiales	.	Ruminococcaceae	unclassified_Ruminococcaceae	1	1	2	0	0	0	5	0	2	0	1	0	0	0	0	1	5	3	2	1	1	1	0	1	3	0	0	1	4	1	2	0	1	1	0	1	3
denovo957671	S003316343	+	0.685	Clostridiales_bacterium_CIEAF_022;_AB702938	Bacteria	Firmicutes	Clostridia	.	Clostridiales	.	Ruminococcaceae	unclassified_Ruminococcaceae	0	0	0	0	0	0	0	0	1	0	0	0	0	0	0	0	0	0	1	0	0	0	0	0	0	0	1	0	0	2	0	1	0	0	1	0	0
denovo264431	S002167974	+	0.686	Clostridiales_bacterium_oral_taxon_F32;_VO026;_HM099644	Bacteria	Firmicutes	Clostridia	.	Clostridiales	.	Ruminococcaceae	unclassified_Ruminococcaceae	1	0	0	0	0	0	0	0	1	0	0	0	0	0	0	0	0	0	1	0	0	0	0	0	0	0	0	0	0	0	1	1	0	0	0	0	0
denovo278293	S002351043	+	0.686	rumen_bacterium_NK4A214;_GU324404	Bacteria	Firmicutes	Clostridia	.	Clostridiales	.	Ruminococcaceae	unclassified_Ruminococcaceae	2	0	4	1	1	0	1	3	0	2	0	0	0	0	0	2	3	1	1	3	2	0	0	2	0	0	1	1	0	1	0	0	2	0	0	1	0
denovo286753	S003301757	+	0.686	Candidatus_Soleaferrea_massiliensis_AP7;_JX101688	Bacteria	Firmicutes	Clostridia	.	Clostridiales	.	Ruminococcaceae	unclassified_Ruminococcaceae	0	0	0	0	0	1	0	0	2	0	0	0	0	0	0	0	1	2	0	0	0	0	0	0	0	0	1	0	0	0	0	0	0	0	1	0	2
denovo608096	S003301754	+	0.686	Intestinimonas_butyriciproducens_AP4;_JX101685	Bacteria	Firmicutes	Clostridia	.	Clostridiales	.	Ruminococcaceae	unclassified_Ruminococcaceae	0	0	0	2	0	0	0	0	0	1	0	0	0	0	0	0	0	0	0	0	1	1	0	0	1	0	0	0	0	0	0	0	2	0	0	0	0
denovo228650	S002351043	+	0.687	rumen_bacterium_NK4A214;_GU324404	Bacteria	Firmicutes	Clostridia	.	Clostridiales	.	Ruminococcaceae	unclassified_Ruminococcaceae	0	0	0	0	0	0	0	0	0	3	0	0	0	0	0	0	0	1	1	0	0	1	0	1	0	0	0	0	1	1	0	0	0	0	0	0	0
denovo547422	S002167974	+	0.687	Clostridiales_bacterium_oral_taxon_F32;_VO026;_HM099644	Bacteria	Firmicutes	Clostridia	.	Clostridiales	.	Ruminococcaceae	unclassified_Ruminococcaceae	7	20	0	4	1	1	1	2	3	4	4	14	0	0	0	8	4	8	7	5	0	13	12	6	2	0	4	2	8	8	1	5	3	0	9	0	2
denovo70093	S002351043	+	0.687	rumen_bacterium_NK4A214;_GU324404	Bacteria	Firmicutes	Clostridia	.	Clostridiales	.	Ruminococcaceae	unclassified_Ruminococcaceae	3	0	0	0	0	0	0	0	0	0	0	0	0	0	0	0	0	2	3	0	1	0	0	0	0	0	0	1	0	0	0	1	0	0	0	0	0
denovo766619	S003316344	+	0.687	Clostridiales_bacterium_CIEAF_026;_AB702939	Bacteria	Firmicutes	Clostridia	.	Clostridiales	.	Ruminococcaceae	unclassified_Ruminococcaceae	0	0	0	1	0	0	0	0	0	1	0	0	0	0	0	0	0	3	0	1	0	0	0	0	0	0	0	0	0	0	2	0	0	0	1	0	0
denovo83472	S003301757	+	0.687	Candidatus_Soleaferrea_massiliensis_AP7;_JX101688	Bacteria	Firmicutes	Clostridia	.	Clostridiales	.	Ruminococcaceae	unclassified_Ruminococcaceae	0	0	0	1	0	0	0	0	0	2	0	0	0	0	0	1	2	3	0	0	1	6	2	0	4	0	0	3	0	0	10	1	1	0	1	0	0
denovo237544	S003316344	+	0.688	Clostridiales_bacterium_CIEAF_026;_AB702939	Bacteria	Firmicutes	Clostridia	.	Clostridiales	.	Ruminococcaceae	unclassified_Ruminococcaceae	2	2	4	0	0	1	1	0	3	1	1	1	0	1	0	0	0	1	1	3	2	0	3	1	0	0	0	0	3	0	0	0	1	0	1	2	0
denovo681979	S003222712	+	0.688	Clostridiales_bacterium_canine_oral_taxon_219;_PV085;_JN713382	Bacteria	Firmicutes	Clostridia	.	Clostridiales	.	Ruminococcaceae	unclassified_Ruminococcaceae	0	0	0	0	1	1	1	0	0	0	0	1	0	0	0	0	1	0	3	1	1	1	0	0	0	0	2	1	1	0	0	2	0	0	0	2	0
denovo847591	S003301754	+	0.688	Intestinimonas_butyriciproducens_AP4;_JX101685	Bacteria	Firmicutes	Clostridia	.	Clostridiales	.	Ruminococcaceae	unclassified_Ruminococcaceae	5	0	0	0	0	0	0	0	4	0	0	0	0	0	0	0	1	2	0	0	0	0	0	0	0	0	1	0	0	0	0	1	1	0	0	1	0
denovo25145	S002167974	+	0.689	Clostridiales_bacterium_oral_taxon_F32;_VO026;_HM099644	Bacteria	Firmicutes	Clostridia	.	Clostridiales	.	Ruminococcaceae	unclassified_Ruminococcaceae	1	1	5	0	2	4	4	1	0	0	0	39	0	0	1	0	1	2	4	0	3	7	5	12	6	0	1	0	0	16	0	0	5	0	6	0	2
denovo774461	S002351043	+	0.689	rumen_bacterium_NK4A214;_GU324404	Bacteria	Firmicutes	Clostridia	.	Clostridiales	.	Ruminococcaceae	unclassified_Ruminococcaceae	0	0	1	0	0	1	0	0	0	0	0	4	0	0	0	0	0	1	3	0	0	0	0	0	0	1	2	0	0	0	0	0	0	0	0	0	0
denovo221920	S002351043	+	0.69	rumen_bacterium_NK4A214;_GU324404	Bacteria	Firmicutes	Clostridia	.	Clostridiales	.	Ruminococcaceae	unclassified_Ruminococcaceae	0	0	0	1	2	0	0	0	0	0	0	0	0	0	0	0	1	0	1	0	0	0	0	0	0	0	0	1	0	0	0	0	0	0	0	0	0
denovo245582	S003301754	+	0.69	Intestinimonas_butyriciproducens_AP4;_JX101685	Bacteria	Firmicutes	Clostridia	.	Clostridiales	.	Ruminococcaceae	unclassified_Ruminococcaceae	0	0	0	0	0	0	1	0	0	0	1	1	1	0	0	0	0	0	5	0	0	0	0	0	0	0	0	0	0	2	0	0	0	0	0	2	0
denovo677721	S003316343	+	0.69	Clostridiales_bacterium_CIEAF_022;_AB702938	Bacteria	Firmicutes	Clostridia	.	Clostridiales	.	Ruminococcaceae	unclassified_Ruminococcaceae	0	0	0	0	0	0	0	0	0	0	0	0	0	0	0	0	0	1	0	0	2	0	0	0	0	0	1	0	0	0	0	0	0	0	0	0	0
denovo720500	S002351043	+	0.69	rumen_bacterium_NK4A214;_GU324404	Bacteria	Firmicutes	Clostridia	.	Clostridiales	.	Ruminococcaceae	unclassified_Ruminococcaceae	4	0	0	0	0	0	0	0	1	0	0	0	1	0	0	1	0	2	0	0	0	2	0	0	0	0	0	0	0	0	0	0	0	0	2	0	0
denovo751561	S003301754	+	0.69	Intestinimonas_butyriciproducens_AP4;_JX101685	Bacteria	Firmicutes	Clostridia	.	Clostridiales	.	Ruminococcaceae	unclassified_Ruminococcaceae	2	2	2	1	5	6	1	2	0	5	1	11	1	0	0	0	1	7	3	1	6	7	4	3	0	4	5	3	0	0	0	0	0	0	0	8	1
denovo861227	S002228309	+	0.69	Clostridiales_bacterium_KM2;_HM231145	Bacteria	Firmicutes	Clostridia	.	Clostridiales	.	Ruminococcaceae	unclassified_Ruminococcaceae	0	0	1	0	0	1	0	0	0	0	0	1	0	0	1	0	0	0	2	1	2	2	0	0	0	0	0	2	0	1	0	3	0	0	3	0	0
denovo931511	S004223321	+	0.69	Ruminococcaceae_bacterium_LM158;_KJ875866	Bacteria	Firmicutes	Clostridia	.	Clostridiales	.	Ruminococcaceae	unclassified_Ruminococcaceae	0	0	3	0	0	1	0	0	1	0	0	0	0	0	0	0	0	1	1	1	0	0	0	0	0	0	0	0	0	0	0	0	0	0	0	0	0
denovo741744	S002167974	+	0.691	Clostridiales_bacterium_oral_taxon_F32;_VO026;_HM099644	Bacteria	Firmicutes	Clostridia	.	Clostridiales	.	Ruminococcaceae	unclassified_Ruminococcaceae	1	0	0	0	0	0	0	0	1	0	0	0	0	0	0	0	0	0	0	0	0	1	0	0	1	1	0	1	0	0	0	0	0	0	0	0	0
denovo796995	S003316343	+	0.691	Clostridiales_bacterium_CIEAF_022;_AB702938	Bacteria	Firmicutes	Clostridia	.	Clostridiales	.	Ruminococcaceae	unclassified_Ruminococcaceae	2	2	0	0	0	0	0	0	3	3	0	11	0	0	0	0	0	0	12	4	3	8	1	5	0	2	0	4	0	2	8	3	0	0	0	1	2
denovo797932	S003222710	+	0.692	Clostridiales_bacterium_canine_oral_taxon_217;_PU072;_JN713380	Bacteria	Firmicutes	Clostridia	.	Clostridiales	.	Ruminococcaceae	unclassified_Ruminococcaceae	0	1	0	0	0	0	0	0	0	0	0	2	0	0	0	0	0	1	0	0	0	0	0	0	3	1	1	0	0	1	1	0	1	0	0	0	0
denovo847695	S002167974	+	0.692	Clostridiales_bacterium_oral_taxon_F32;_VO026;_HM099644	Bacteria	Firmicutes	Clostridia	.	Clostridiales	.	Ruminococcaceae	unclassified_Ruminococcaceae	0	0	1	0	0	0	1	0	0	0	0	0	0	0	0	0	0	0	1	2	2	0	0	1	0	0	0	1	0	0	0	0	2	1	1	0	0
denovo60050	S002167974	+	0.693	Clostridiales_bacterium_oral_taxon_F32;_VO026;_HM099644	Bacteria	Firmicutes	Clostridia	.	Clostridiales	.	Ruminococcaceae	unclassified_Ruminococcaceae	0	0	0	1	0	2	1	0	0	0	0	5	0	0	0	0	1	1	1	0	0	0	0	0	0	0	0	2	0	0	3	2	0	0	1	0	0
denovo745387	S000943437	+	0.693	Clostridiaceae_bacterium_NML_061030;_EU183300	Bacteria	Firmicutes	Clostridia	.	Clostridiales	.	Ruminococcaceae	unclassified_Ruminococcaceae	1	5	6	19	1	3	7	5	10	3	0	3	0	0	1	1	6	4	6	24	1	4	8	2	0	7	2	4	0	4	4	1	5	0	2	12	2
denovo803108	S003301757	+	0.693	Candidatus_Soleaferrea_massiliensis_AP7;_JX101688	Bacteria	Firmicutes	Clostridia	.	Clostridiales	.	Ruminococcaceae	unclassified_Ruminococcaceae	0	0	0	0	0	0	0	0	0	0	0	0	0	0	0	0	0	1	2	0	1	0	0	0	0	0	0	0	0	0	0	1	1	0	0	0	0
denovo872850	S002351043	+	0.693	rumen_bacterium_NK4A214;_GU324404	Bacteria	Firmicutes	Clostridia	.	Clostridiales	.	Ruminococcaceae	unclassified_Ruminococcaceae	0	0	4	10	0	0	0	0	0	0	0	0	0	0	0	0	0	0	0	1	0	0	0	0	0	1	1	0	1	1	0	0	0	0	0	0	0
denovo191851	S004449150	+	0.694	Clostridiales_bacterium_feline_oral_taxon_118;_TE084;_KM462017	Bacteria	Firmicutes	Clostridia	.	Clostridiales	.	Ruminococcaceae	unclassified_Ruminococcaceae	1	2	0	0	0	4	2	0	0	3	0	0	0	1	0	0	0	8	4	0	0	2	0	5	0	0	0	0	0	0	0	0	1	0	1	4	2
denovo495562	S003301754	+	0.694	Intestinimonas_butyriciproducens_AP4;_JX101685	Bacteria	Firmicutes	Clostridia	.	Clostridiales	.	Ruminococcaceae	unclassified_Ruminococcaceae	9	2	5	0	0	6	3	1	5	3	0	7	4	0	0	1	13	7	1	0	1	3	1	0	1	0	0	8	7	2	6	10	2	0	1	3	3
denovo507000	S003222710	+	0.694	Clostridiales_bacterium_canine_oral_taxon_217;_PU072;_JN713380	Bacteria	Firmicutes	Clostridia	.	Clostridiales	.	Ruminococcaceae	unclassified_Ruminococcaceae	0	0	1	0	0	0	0	1	0	0	1	0	0	0	0	0	0	0	0	0	0	0	0	1	0	0	0	0	0	0	0	0	0	0	0	0	1
denovo519104	S002351043	+	0.694	rumen_bacterium_NK4A214;_GU324404	Bacteria	Firmicutes	Clostridia	.	Clostridiales	.	Ruminococcaceae	unclassified_Ruminococcaceae	0	0	1	0	0	0	0	0	1	1	0	0	0	0	0	0	0	0	0	0	0	0	0	1	0	0	0	0	0	0	0	0	0	0	5	0	0
denovo533937	S003301754	+	0.694	Intestinimonas_butyriciproducens_AP4;_JX101685	Bacteria	Firmicutes	Clostridia	.	Clostridiales	.	Ruminococcaceae	unclassified_Ruminococcaceae	1	7	5	33	0	0	6	1	3	10	0	3	0	0	1	0	0	1	1	16	2	0	9	2	3	3	2	3	0	0	0	1	1	0	0	21	0
denovo736294	S003301757	+	0.694	Candidatus_Soleaferrea_massiliensis_AP7;_JX101688	Bacteria	Firmicutes	Clostridia	.	Clostridiales	.	Ruminococcaceae	unclassified_Ruminococcaceae	0	0	2	0	0	0	0	0	0	0	0	0	0	0	0	0	3	0	1	0	0	0	1	0	0	0	0	0	0	2	1	0	0	0	0	0	0
denovo86330	S003287478	+	0.694	bacterium_ic1340;_DQ057467	Bacteria	Firmicutes	Clostridia	.	Clostridiales	.	Ruminococcaceae	unclassified_Ruminococcaceae	1	0	1	0	0	1	0	0	0	0	0	1	0	0	0	0	0	0	0	0	0	0	0	1	2	0	0	0	1	0	1	0	0	0	0	0	0
denovo229440	S003316344	+	0.695	Clostridiales_bacterium_CIEAF_026;_AB702939	Bacteria	Firmicutes	Clostridia	.	Clostridiales	.	Ruminococcaceae	unclassified_Ruminococcaceae	2	1	0	0	0	0	2	0	0	0	0	0	0	0	0	0	0	1	0	1	0	0	0	1	0	0	0	0	0	0	0	0	0	0	0	0	0
denovo287437	S000943437	+	0.695	Clostridiaceae_bacterium_NML_061030;_EU183300	Bacteria	Firmicutes	Clostridia	.	Clostridiales	.	Ruminococcaceae	unclassified_Ruminococcaceae	0	4	7	0	0	3	2	0	0	5	2	12	0	0	0	0	0	1	4	0	3	4	5	21	8	0	0	0	4	2	10	1	2	10	5	32	1
denovo291760	S003301757	+	0.695	Candidatus_Soleaferrea_massiliensis_AP7;_JX101688	Bacteria	Firmicutes	Clostridia	.	Clostridiales	.	Ruminococcaceae	unclassified_Ruminococcaceae	0	0	2	1	0	0	3	1	0	0	1	1	0	0	0	0	0	1	0	1	3	0	2	0	0	1	0	1	1	0	0	0	2	0	5	0	0
denovo530775	S003301754	+	0.695	Intestinimonas_butyriciproducens_AP4;_JX101685	Bacteria	Firmicutes	Clostridia	.	Clostridiales	.	Ruminococcaceae	unclassified_Ruminococcaceae	0	0	0	0	0	0	0	0	0	0	0	1	0	1	0	0	0	0	0	1	0	0	0	0	0	0	0	0	0	0	0	0	0	0	0	0	0
denovo647156	S003301754	+	0.695	Intestinimonas_butyriciproducens_AP4;_JX101685	Bacteria	Firmicutes	Clostridia	.	Clostridiales	.	Ruminococcaceae	unclassified_Ruminococcaceae	0	0	1	0	0	0	0	0	0	2	0	0	0	0	0	0	0	0	0	2	0	0	0	0	0	0	0	0	0	3	2	0	0	0	0	0	0
denovo708789	S003222620	+	0.695	Clostridiales_bacterium_canine_oral_taxon_123;_OJ033;_JN713290	Bacteria	Firmicutes	Clostridia	.	Clostridiales	.	Ruminococcaceae	unclassified_Ruminococcaceae	0	0	0	10	2	1	2	0	0	5	0	0	3	2	0	0	2	6	1	2	0	5	0	0	0	0	2	0	3	0	0	0	1	0	2	2	0
denovo713668	S003301754	+	0.695	Intestinimonas_butyriciproducens_AP4;_JX101685	Bacteria	Firmicutes	Clostridia	.	Clostridiales	.	Ruminococcaceae	unclassified_Ruminococcaceae	1	0	0	0	0	0	1	0	0	0	0	0	0	0	0	0	7	1	0	1	0	0	0	0	0	0	1	1	0	2	0	0	0	2	0	2	0
denovo87170	S002351043	+	0.695	rumen_bacterium_NK4A214;_GU324404	Bacteria	Firmicutes	Clostridia	.	Clostridiales	.	Ruminococcaceae	unclassified_Ruminococcaceae	0	1	2	0	1	4	0	0	3	1	0	5	0	0	0	2	0	2	7	1	0	6	0	0	0	1	3	1	0	4	0	0	4	0	0	0	0
denovo878550	S002167974	+	0.695	Clostridiales_bacterium_oral_taxon_F32;_VO026;_HM099644	Bacteria	Firmicutes	Clostridia	.	Clostridiales	.	Ruminococcaceae	unclassified_Ruminococcaceae	0	0	0	1	0	0	0	0	0	4	0	0	0	0	0	0	0	0	0	3	0	0	0	0	0	0	0	0	0	0	3	0	0	0	1	2	0
denovo324402	S002351043	+	0.696	rumen_bacterium_NK4A214;_GU324404	Bacteria	Firmicutes	Clostridia	.	Clostridiales	.	Ruminococcaceae	unclassified_Ruminococcaceae	1	1	2	0	1	2	1	0	1	0	0	0	0	0	0	0	0	1	3	0	0	0	0	0	0	0	0	0	1	0	1	0	0	0	0	0	0
denovo497492	S004223321	+	0.696	Ruminococcaceae_bacterium_LM158;_KJ875866	Bacteria	Firmicutes	Clostridia	.	Clostridiales	.	Ruminococcaceae	unclassified_Ruminococcaceae	5	2	2	1	2	0	3	3	0	0	1	0	0	0	0	1	0	0	0	11	0	0	0	9	0	0	2	0	0	0	1	0	0	0	0	3	0
denovo592481	S002351043	+	0.696	rumen_bacterium_NK4A214;_GU324404	Bacteria	Firmicutes	Clostridia	.	Clostridiales	.	Ruminococcaceae	unclassified_Ruminococcaceae	0	0	1	1	0	0	0	0	0	0	0	0	0	0	0	3	0	1	2	0	0	0	0	0	0	0	1	0	1	0	0	0	1	0	0	0	0
denovo65267	S002351043	+	0.696	rumen_bacterium_NK4A214;_GU324404	Bacteria	Firmicutes	Clostridia	.	Clostridiales	.	Ruminococcaceae	unclassified_Ruminococcaceae	0	0	0	0	0	2	2	0	0	0	0	0	0	0	0	0	0	0	1	0	0	0	0	0	0	1	1	0	0	0	0	0	0	0	0	0	0
denovo659340	S003316344	+	0.696	Clostridiales_bacterium_CIEAF_026;_AB702939	Bacteria	Firmicutes	Clostridia	.	Clostridiales	.	Ruminococcaceae	unclassified_Ruminococcaceae	1	0	0	0	0	0	0	0	1	0	0	0	0	0	0	0	2	0	0	0	0	0	0	0	0	0	0	0	2	0	0	0	0	0	0	0	0
denovo703238	S003301757	+	0.696	Candidatus_Soleaferrea_massiliensis_AP7;_JX101688	Bacteria	Firmicutes	Clostridia	.	Clostridiales	.	Ruminococcaceae	unclassified_Ruminococcaceae	0	0	2	0	3	0	0	0	1	0	1	0	0	0	0	2	5	0	4	1	5	0	4	0	0	0	5	0	0	3	1	0	0	0	1	0	0
denovo785529	S003316343	+	0.696	Clostridiales_bacterium_CIEAF_022;_AB702938	Bacteria	Firmicutes	Clostridia	.	Clostridiales	.	Ruminococcaceae	unclassified_Ruminococcaceae	1	0	1	0	0	0	0	0	0	0	0	0	0	0	0	0	2	0	0	0	1	0	1	1	0	0	0	0	0	0	0	0	0	0	0	0	0
denovo842441	S003301757	+	0.696	Candidatus_Soleaferrea_massiliensis_AP7;_JX101688	Bacteria	Firmicutes	Clostridia	.	Clostridiales	.	Ruminococcaceae	unclassified_Ruminococcaceae	4	0	0	1	0	0	0	0	0	0	0	0	0	0	0	0	0	1	1	0	0	0	0	0	0	0	1	0	0	0	1	0	0	0	0	0	0
denovo8979	S003301757	+	0.696	Candidatus_Soleaferrea_massiliensis_AP7;_JX101688	Bacteria	Firmicutes	Clostridia	.	Clostridiales	.	Ruminococcaceae	unclassified_Ruminococcaceae	1	2	0	0	1	1	0	0	0	3	1	4	0	0	0	2	0	2	3	0	2	1	0	0	4	0	0	2	0	0	8	2	6	0	1	0	3
denovo192635	S003316344	+	0.697	Clostridiales_bacterium_CIEAF_026;_AB702939	Bacteria	Firmicutes	Clostridia	.	Clostridiales	.	Ruminococcaceae	unclassified_Ruminococcaceae	2	0	0	4	0	0	2	0	1	0	0	0	0	0	2	0	2	6	1	2	0	0	0	3	0	0	0	1	0	2	0	0	0	0	0	2	0
denovo227313	S003222710	+	0.697	Clostridiales_bacterium_canine_oral_taxon_217;_PU072;_JN713380	Bacteria	Firmicutes	Clostridia	.	Clostridiales	.	Ruminococcaceae	unclassified_Ruminococcaceae	1	23	13	4	3	3	0	3	4	8	1	1	2	0	0	2	2	7	2	4	3	14	7	3	3	1	7	7	0	2	6	1	1	11	11	1	4
denovo3541	S003645160	+	0.697	uncultured_rumen_bacterium;_YRMCA155;_KC163023	Bacteria	Firmicutes	Clostridia	.	Clostridiales	.	Ruminococcaceae	unclassified_Ruminococcaceae	0	0	0	0	0	0	4	0	0	1	0	0	0	0	0	0	0	0	0	0	0	0	0	0	0	0	0	0	0	0	0	0	0	0	0	0	0
denovo381705	S000650450	+	0.697	uncultured_rumen_bacterium;_AF24;_DQ394654	Bacteria	Firmicutes	Clostridia	.	Clostridiales	.	Ruminococcaceae	unclassified_Ruminococcaceae	2	1	0	1	0	0	0	1	0	0	0	0	0	0	0	0	4	2	4	0	1	1	0	2	3	2	0	2	0	1	1	0	6	0	0	2	0
denovo717481	S003301757	+	0.697	Candidatus_Soleaferrea_massiliensis_AP7;_JX101688	Bacteria	Firmicutes	Clostridia	.	Clostridiales	.	Ruminococcaceae	unclassified_Ruminococcaceae	0	0	1	1	1	0	0	0	0	0	0	0	0	0	0	0	0	2	3	0	0	0	0	0	0	0	0	0	1	2	0	0	0	0	0	0	0
denovo120306	S001941687	+	0.698	bacterium_enrichment_culture_clone_BBMC-9;_GU476609	Bacteria	Firmicutes	Clostridia	.	Clostridiales	.	Ruminococcaceae	unclassified_Ruminococcaceae	0	0	0	0	0	0	1	0	0	0	0	0	0	0	0	0	0	0	1	0	0	0	0	0	1	0	0	0	0	0	1	0	0	0	0	1	0
denovo292299	S001153867	+	0.698	Clostridiaceae_bacterium_NML_060002;_EU815225	Bacteria	Firmicutes	Clostridia	.	Clostridiales	.	Ruminococcaceae	unclassified_Ruminococcaceae	4	0	0	0	0	0	0	0	1	2	0	0	0	1	0	0	0	1	0	0	0	0	3	0	0	0	0	2	0	0	0	0	0	0	0	0	0
denovo324379	S002351003	+	0.698	Clostridiales_bacterium_NK3B98;_GU324364	Bacteria	Firmicutes	Clostridia	.	Clostridiales	.	Ruminococcaceae	unclassified_Ruminococcaceae	1	1	0	1	1	0	2	0	1	0	0	0	0	0	0	0	0	8	1	7	0	2	0	0	0	0	1	0	0	0	0	0	0	0	0	0	0
denovo537960	S002167974	+	0.698	Clostridiales_bacterium_oral_taxon_F32;_VO026;_HM099644	Bacteria	Firmicutes	Clostridia	.	Clostridiales	.	Ruminococcaceae	unclassified_Ruminococcaceae	2	0	0	0	4	0	0	4	0	0	0	1	0	0	0	0	24	4	19	0	0	0	0	0	0	0	0	3	0	0	0	0	0	0	0	0	0
denovo574806	S004223321	+	0.698	Ruminococcaceae_bacterium_LM158;_KJ875866	Bacteria	Firmicutes	Clostridia	.	Clostridiales	.	Ruminococcaceae	unclassified_Ruminococcaceae	3	13	3	0	6	5	13	7	4	8	3	4	1	0	1	3	1	6	21	3	2	5	3	4	7	10	6	11	5	6	8	5	8	0	5	14	0
denovo720572	S003301754	+	0.698	Intestinimonas_butyriciproducens_AP4;_JX101685	Bacteria	Firmicutes	Clostridia	.	Clostridiales	.	Ruminococcaceae	unclassified_Ruminococcaceae	1	0	3	0	0	0	2	0	0	4	0	7	0	0	0	0	0	5	1	0	2	2	1	1	0	0	2	4	3	2	1	2	1	0	0	0	0
denovo805906	S003301757	+	0.698	Candidatus_Soleaferrea_massiliensis_AP7;_JX101688	Bacteria	Firmicutes	Clostridia	.	Clostridiales	.	Ruminococcaceae	unclassified_Ruminococcaceae	0	0	0	0	0	0	0	0	0	0	0	1	0	0	0	0	0	2	0	0	0	3	1	0	0	0	0	0	0	0	0	0	0	0	2	0	0
denovo309000	S003316344	+	0.699	Clostridiales_bacterium_CIEAF_026;_AB702939	Bacteria	Firmicutes	Clostridia	.	Clostridiales	.	Ruminococcaceae	unclassified_Ruminococcaceae	7	10	7	16	0	5	12	0	7	24	1	3	0	1	0	0	11	5	1	25	7	1	9	16	1	2	0	2	2	1	5	2	0	2	1	4	5
denovo73884	S002351043	+	0.699	rumen_bacterium_NK4A214;_GU324404	Bacteria	Firmicutes	Clostridia	.	Clostridiales	.	Ruminococcaceae	unclassified_Ruminococcaceae	3	2	4	7	13	4	4	0	4	0	1	2	5	2	7	8	6	1	7	11	0	7	0	5	1	1	4	6	0	1	1	3	15	0	2	1	1
denovo873093	S003260214	+	0.699	Clostridium_sp._TG60-1;_AB551424	Bacteria	Firmicutes	Clostridia	.	Clostridiales	.	Ruminococcaceae	unclassified_Ruminococcaceae	0	1	0	0	0	0	2	0	0	0	0	0	0	0	0	0	0	0	0	0	0	0	1	0	1	0	0	0	0	0	2	0	0	0	0	0	0
denovo239526	S002351043	+	0.7	rumen_bacterium_NK4A214;_GU324404	Bacteria	Firmicutes	Clostridia	.	Clostridiales	.	Ruminococcaceae	unclassified_Ruminococcaceae	1	0	0	0	0	0	0	0	0	0	0	0	0	0	0	0	0	0	0	0	0	1	0	0	0	0	0	0	0	0	0	0	0	0	0	3	0
denovo30023	S003301754	+	0.7	Intestinimonas_butyriciproducens_AP4;_JX101685	Bacteria	Firmicutes	Clostridia	.	Clostridiales	.	Ruminococcaceae	unclassified_Ruminococcaceae	0	2	0	0	0	0	4	2	0	2	0	0	0	0	0	0	0	0	0	0	3	0	0	0	0	0	0	1	0	0	0	1	0	0	0	2	0
denovo367055	S003450137	+	0.7	uncultured_bacterium;_Hmb1-71;_JX096278	Bacteria	Firmicutes	Clostridia	.	Clostridiales	.	Ruminococcaceae	unclassified_Ruminococcaceae	3	0	1	5	5	2	1	0	1	0	0	0	0	0	1	2	3	14	1	5	0	0	2	0	0	0	1	2	2	0	0	0	0	0	5	1	0
denovo538931	S002167974	+	0.7	Clostridiales_bacterium_oral_taxon_F32;_VO026;_HM099644	Bacteria	Firmicutes	Clostridia	.	Clostridiales	.	Ruminococcaceae	unclassified_Ruminococcaceae	0	0	1	1	0	0	2	0	0	0	0	0	0	1	2	0	0	1	3	3	0	0	0	0	0	2	1	0	0	2	0	0	0	0	0	0	0
denovo741032	S003222620	+	0.7	Clostridiales_bacterium_canine_oral_taxon_123;_OJ033;_JN713290	Bacteria	Firmicutes	Clostridia	.	Clostridiales	.	Ruminococcaceae	unclassified_Ruminococcaceae	3	1	1	0	0	0	0	0	0	0	0	0	0	0	0	0	0	0	0	0	0	0	0	0	0	0	0	1	0	0	0	0	0	0	0	0	0
denovo933057	S003301754	+	0.7	Intestinimonas_butyriciproducens_AP4;_JX101685	Bacteria	Firmicutes	Clostridia	.	Clostridiales	.	Ruminococcaceae	unclassified_Ruminococcaceae	0	0	0	0	0	1	2	0	1	0	0	0	0	0	0	0	0	3	1	0	0	0	0	0	0	0	0	0	0	2	0	0	1	0	0	0	0
denovo961291	S003301754	+	0.7	Intestinimonas_butyriciproducens_AP4;_JX101685	Bacteria	Firmicutes	Clostridia	.	Clostridiales	.	Ruminococcaceae	unclassified_Ruminococcaceae	0	0	0	0	0	0	0	0	0	1	0	0	0	0	0	0	1	0	0	0	0	0	0	0	1	0	0	1	0	1	0	0	2	0	0	0	0
denovo973679	S003316343	+	0.7	Clostridiales_bacterium_CIEAF_022;_AB702938	Bacteria	Firmicutes	Clostridia	.	Clostridiales	.	Ruminococcaceae	unclassified_Ruminococcaceae	0	0	1	0	0	1	0	0	1	2	0	1	0	1	0	0	0	1	0	0	2	1	0	0	1	1	0	0	0	0	0	0	0	0	2	2	0
denovo197462	S004223321	+	0.701	Ruminococcaceae_bacterium_LM158;_KJ875866	Bacteria	Firmicutes	Clostridia	.	Clostridiales	.	Ruminococcaceae	unclassified_Ruminococcaceae	0	0	0	0	0	0	0	1	0	0	0	0	0	0	0	0	0	0	0	0	0	1	0	0	0	1	0	0	3	0	0	0	0	0	0	3	0
denovo205664	S003301754	+	0.701	Intestinimonas_butyriciproducens_AP4;_JX101685	Bacteria	Firmicutes	Clostridia	.	Clostridiales	.	Ruminococcaceae	unclassified_Ruminococcaceae	8	0	1	0	0	0	0	0	1	0	0	0	0	0	4	3	0	5	4	0	0	2	0	0	0	0	0	3	3	0	0	3	9	0	2	0	0
denovo668215	S002351043	+	0.701	rumen_bacterium_NK4A214;_GU324404	Bacteria	Firmicutes	Clostridia	.	Clostridiales	.	Ruminococcaceae	unclassified_Ruminococcaceae	5	2	0	6	5	2	4	1	4	3	0	4	0	1	0	0	3	3	12	1	1	1	2	5	0	0	2	1	1	0	0	2	2	2	1	2	0
denovo76347	S003301754	+	0.701	Intestinimonas_butyriciproducens_AP4;_JX101685	Bacteria	Firmicutes	Clostridia	.	Clostridiales	.	Ruminococcaceae	unclassified_Ruminococcaceae	1	4	4	2	1	0	3	0	3	1	0	1	1	0	1	0	2	4	1	10	0	0	6	3	0	0	0	0	0	0	1	0	0	1	2	1	0
denovo968964	S003301754	+	0.701	Intestinimonas_butyriciproducens_AP4;_JX101685	Bacteria	Firmicutes	Clostridia	.	Clostridiales	.	Ruminococcaceae	unclassified_Ruminococcaceae	2	3	0	0	0	0	1	0	0	0	0	0	0	0	0	2	0	4	5	0	0	0	0	1	0	0	3	0	6	3	3	0	0	0	0	0	0
denovo581589	S002351043	+	0.702	rumen_bacterium_NK4A214;_GU324404	Bacteria	Firmicutes	Clostridia	.	Clostridiales	.	Ruminococcaceae	unclassified_Ruminococcaceae	0	0	0	2	0	0	2	0	0	0	0	1	0	0	0	1	0	3	0	0	0	0	0	1	0	0	0	0	0	0	0	0	0	2	1	0	0
denovo618096	S003316343	+	0.702	Clostridiales_bacterium_CIEAF_022;_AB702938	Bacteria	Firmicutes	Clostridia	.	Clostridiales	.	Ruminococcaceae	unclassified_Ruminococcaceae	2	0	0	0	3	0	0	0	11	0	0	0	0	1	2	0	5	2	1	0	0	3	0	4	0	0	2	0	0	1	0	1	1	0	1	1	0
denovo402795	S001927822	+	0.703	uncultured_bacterium;_6-8J5;_FJ684661	Bacteria	Firmicutes	Clostridia	.	Clostridiales	.	Ruminococcaceae	unclassified_Ruminococcaceae	0	2	1	3	2	2	1	0	4	0	0	2	0	0	0	0	0	0	0	4	0	0	0	0	0	0	0	0	0	1	1	0	0	0	0	0	0
denovo690926	S003316343	+	0.703	Clostridiales_bacterium_CIEAF_022;_AB702938	Bacteria	Firmicutes	Clostridia	.	Clostridiales	.	Ruminococcaceae	unclassified_Ruminococcaceae	1	0	0	0	0	0	0	0	1	0	0	0	0	0	0	0	1	0	3	1	0	0	0	0	0	0	0	0	1	0	0	0	0	0	0	0	0
denovo81349	S002351043	+	0.703	rumen_bacterium_NK4A214;_GU324404	Bacteria	Firmicutes	Clostridia	.	Clostridiales	.	Ruminococcaceae	unclassified_Ruminococcaceae	0	0	0	2	0	0	0	0	1	0	0	0	0	0	0	0	0	3	2	3	0	0	0	0	2	0	0	0	0	1	2	0	3	0	0	0	0
denovo819458	S003222712	+	0.703	Clostridiales_bacterium_canine_oral_taxon_219;_PV085;_JN713382	Bacteria	Firmicutes	Clostridia	.	Clostridiales	.	Ruminococcaceae	unclassified_Ruminococcaceae	0	1	0	4	0	0	2	0	0	0	0	0	0	0	0	0	0	1	0	1	0	0	0	0	0	0	0	0	0	0	0	0	1	0	0	2	0
denovo189086	S003301754	+	0.704	Intestinimonas_butyriciproducens_AP4;_JX101685	Bacteria	Firmicutes	Clostridia	.	Clostridiales	.	Ruminococcaceae	unclassified_Ruminococcaceae	2	0	4	12	1	0	1	3	3	0	0	0	0	0	0	1	9	1	1	8	0	0	1	0	0	2	2	0	1	1	3	2	0	0	2	1	0
denovo299624	S002167974	+	0.704	Clostridiales_bacterium_oral_taxon_F32;_VO026;_HM099644	Bacteria	Firmicutes	Clostridia	.	Clostridiales	.	Ruminococcaceae	unclassified_Ruminococcaceae	6	1	0	3	0	0	0	0	0	0	0	0	0	0	0	0	0	1	1	2	0	3	0	0	0	0	0	0	0	0	0	0	2	0	0	1	0
denovo49644	S002351043	+	0.704	rumen_bacterium_NK4A214;_GU324404	Bacteria	Firmicutes	Clostridia	.	Clostridiales	.	Ruminococcaceae	unclassified_Ruminococcaceae	0	0	6	1	0	0	0	0	0	0	0	0	0	0	0	0	0	0	1	1	0	0	0	2	0	0	0	0	0	0	0	0	0	0	0	2	0
denovo829105	S004223321	+	0.704	Ruminococcaceae_bacterium_LM158;_KJ875866	Bacteria	Firmicutes	Clostridia	.	Clostridiales	.	Ruminococcaceae	unclassified_Ruminococcaceae	0	0	1	1	0	0	0	1	0	1	0	0	0	0	0	0	0	2	0	0	0	4	0	2	0	1	1	2	1	0	0	0	0	0	0	0	0
denovo619030	S002167974	+	0.705	Clostridiales_bacterium_oral_taxon_F32;_VO026;_HM099644	Bacteria	Firmicutes	Clostridia	.	Clostridiales	.	Ruminococcaceae	unclassified_Ruminococcaceae	1	0	0	0	0	2	0	0	1	1	0	0	0	0	1	0	0	0	0	1	0	1	0	0	0	0	0	1	2	0	0	0	0	0	0	1	0
denovo916309	S002351043	+	0.705	rumen_bacterium_NK4A214;_GU324404	Bacteria	Firmicutes	Clostridia	.	Clostridiales	.	Ruminococcaceae	unclassified_Ruminococcaceae	1	0	0	4	0	0	2	1	0	0	0	0	2	0	0	0	1	0	0	7	0	0	0	0	0	0	0	2	0	0	0	0	3	0	1	1	0
denovo938559	S003316344	+	0.705	Clostridiales_bacterium_CIEAF_026;_AB702939	Bacteria	Firmicutes	Clostridia	.	Clostridiales	.	Ruminococcaceae	unclassified_Ruminococcaceae	13	3	3	19	5	3	7	3	5	2	5	1	0	1	0	0	4	13	1	23	2	7	1	4	1	2	0	3	2	3	7	7	14	0	0	12	1
denovo524428	S002167974	+	0.706	Clostridiales_bacterium_oral_taxon_F32;_VO026;_HM099644	Bacteria	Firmicutes	Clostridia	.	Clostridiales	.	Ruminococcaceae	unclassified_Ruminococcaceae	0	1	0	0	0	0	0	0	0	1	0	0	0	0	0	1	1	0	0	0	1	0	0	2	0	0	0	0	0	0	0	1	0	0	3	0	0
denovo54011	S002351003	+	0.706	Clostridiales_bacterium_NK3B98;_GU324364	Bacteria	Firmicutes	Clostridia	.	Clostridiales	.	Ruminococcaceae	unclassified_Ruminococcaceae	9	7	8	5	3	3	10	0	15	0	12	2	7	1	1	0	4	70	45	18	2	5	3	0	0	1	10	4	18	0	0	2	5	0	3	13	2
denovo699887	S002351043	+	0.706	rumen_bacterium_NK4A214;_GU324404	Bacteria	Firmicutes	Clostridia	.	Clostridiales	.	Ruminococcaceae	unclassified_Ruminococcaceae	1	1	0	0	0	1	1	1	1	0	0	0	0	0	0	1	2	3	0	0	0	0	0	0	0	0	0	2	0	0	0	0	3	0	0	4	0
denovo205570	S003222710	+	0.707	Clostridiales_bacterium_canine_oral_taxon_217;_PU072;_JN713380	Bacteria	Firmicutes	Clostridia	.	Clostridiales	.	Ruminococcaceae	unclassified_Ruminococcaceae	0	0	0	0	0	0	0	0	0	0	0	0	0	0	0	0	0	0	0	0	0	0	0	0	0	0	0	1	0	0	0	0	0	0	1	0	1
denovo571646	S003301757	+	0.707	Candidatus_Soleaferrea_massiliensis_AP7;_JX101688	Bacteria	Firmicutes	Clostridia	.	Clostridiales	.	Ruminococcaceae	unclassified_Ruminococcaceae	0	2	0	0	0	2	0	0	0	1	0	0	0	0	0	1	0	0	1	0	3	0	0	0	0	2	0	2	0	0	0	0	0	0	0	2	0
denovo90766	S000943437	+	0.707	Clostridiaceae_bacterium_NML_061030;_EU183300	Bacteria	Firmicutes	Clostridia	.	Clostridiales	.	Ruminococcaceae	unclassified_Ruminococcaceae	1	0	0	0	0	0	0	0	0	0	1	0	0	0	0	0	0	0	1	0	0	0	0	0	0	0	0	0	0	0	0	0	0	0	0	0	0
denovo917725	S003286973	+	0.707	Clostridium_sp._619;_AB739698	Bacteria	Firmicutes	Clostridia	.	Clostridiales	.	Ruminococcaceae	unclassified_Ruminococcaceae	0	0	0	0	3	0	0	0	0	0	0	1	0	0	0	0	0	0	0	0	0	0	3	1	0	0	0	0	0	2	0	0	1	0	0	0	0
denovo959661	S003316344	+	0.707	Clostridiales_bacterium_CIEAF_026;_AB702939	Bacteria	Firmicutes	Clostridia	.	Clostridiales	.	Ruminococcaceae	unclassified_Ruminococcaceae	19	27	6	59	1	4	38	6	7	6	4	12	2	1	1	8	46	7	26	49	13	16	13	21	5	9	7	7	11	19	12	12	5	6	8	39	0
denovo197197	S002351043	+	0.708	rumen_bacterium_NK4A214;_GU324404	Bacteria	Firmicutes	Clostridia	.	Clostridiales	.	Ruminococcaceae	unclassified_Ruminococcaceae	0	0	2	0	0	0	0	0	1	0	0	0	0	0	0	1	0	0	2	0	0	0	0	4	0	0	2	0	0	0	0	0	0	0	0	0	0
denovo312566	S004449150	+	0.708	Clostridiales_bacterium_feline_oral_taxon_118;_TE084;_KM462017	Bacteria	Firmicutes	Clostridia	.	Clostridiales	.	Ruminococcaceae	unclassified_Ruminococcaceae	0	0	0	2	0	1	1	0	0	2	0	0	0	0	0	0	1	3	1	0	0	3	0	0	1	0	0	0	0	0	2	0	0	0	1	3	0
denovo3303	S002351043	+	0.708	rumen_bacterium_NK4A214;_GU324404	Bacteria	Firmicutes	Clostridia	.	Clostridiales	.	Ruminococcaceae	unclassified_Ruminococcaceae	1	1	1	2	0	0	2	0	0	1	0	0	0	0	0	0	0	0	0	0	0	0	0	0	0	0	0	0	0	0	0	0	0	0	0	0	0
denovo545296	S003301757	+	0.708	Candidatus_Soleaferrea_massiliensis_AP7;_JX101688	Bacteria	Firmicutes	Clostridia	.	Clostridiales	.	Ruminococcaceae	unclassified_Ruminococcaceae	0	1	2	0	2	0	2	0	1	1	1	0	0	0	0	0	0	3	4	0	6	1	12	0	0	0	0	0	0	2	0	0	0	0	1	0	1
denovo696446	S002351043	+	0.708	rumen_bacterium_NK4A214;_GU324404	Bacteria	Firmicutes	Clostridia	.	Clostridiales	.	Ruminococcaceae	unclassified_Ruminococcaceae	2	4	4	0	1	1	2	1	0	0	0	1	0	0	0	0	1	1	4	2	2	0	0	1	2	3	1	0	0	0	1	1	1	0	0	1	0
denovo840294	S002167974	+	0.708	Clostridiales_bacterium_oral_taxon_F32;_VO026;_HM099644	Bacteria	Firmicutes	Clostridia	.	Clostridiales	.	Ruminococcaceae	unclassified_Ruminococcaceae	0	0	1	2	2	0	0	0	4	0	0	0	0	0	1	0	1	5	1	0	0	2	1	0	0	1	0	3	2	1	3	0	0	0	1	2	0
denovo846390	S003222712	+	0.708	Clostridiales_bacterium_canine_oral_taxon_219;_PV085;_JN713382	Bacteria	Firmicutes	Clostridia	.	Clostridiales	.	Ruminococcaceae	unclassified_Ruminococcaceae	4	33	48	106	2	6	34	26	0	27	59	16	0	0	0	0	1	25	0	50	9	4	3	15	13	19	0	22	2	0	27	1	7	0	0	61	0
denovo861041	S003301757	+	0.708	Candidatus_Soleaferrea_massiliensis_AP7;_JX101688	Bacteria	Firmicutes	Clostridia	.	Clostridiales	.	Ruminococcaceae	unclassified_Ruminococcaceae	2	0	2	0	0	0	0	0	0	2	0	0	0	0	0	0	1	0	0	4	0	0	0	0	0	0	0	0	0	0	0	0	0	0	0	2	0
denovo144231	S003667600	+	0.709	uncultured_rumen_bacterium;_R-B-129;_AB614866	Bacteria	Firmicutes	Clostridia	.	Clostridiales	.	Ruminococcaceae	unclassified_Ruminococcaceae	2	0	0	0	0	0	0	0	0	0	0	0	0	0	0	1	2	0	0	0	0	1	0	0	0	0	0	0	1	0	0	0	0	0	0	0	0
denovo724612	S003301757	+	0.709	Candidatus_Soleaferrea_massiliensis_AP7;_JX101688	Bacteria	Firmicutes	Clostridia	.	Clostridiales	.	Ruminococcaceae	unclassified_Ruminococcaceae	0	0	0	0	0	0	0	0	0	0	0	0	0	0	0	0	0	0	0	0	0	0	0	0	0	0	1	0	0	0	0	0	0	0	0	0	0
denovo820583	S002351003	+	0.709	Clostridiales_bacterium_NK3B98;_GU324364	Bacteria	Firmicutes	Clostridia	.	Clostridiales	.	Ruminococcaceae	unclassified_Ruminococcaceae	4	4	3	1	1	0	1	1	7	0	2	1	0	0	0	1	2	7	8	8	1	2	0	0	1	0	1	0	2	0	0	0	1	2	6	1	0
denovo274989	S002351003	+	0.71	Clostridiales_bacterium_NK3B98;_GU324364	Bacteria	Firmicutes	Clostridia	.	Clostridiales	.	Ruminococcaceae	unclassified_Ruminococcaceae	1	0	0	3	0	0	0	0	0	1	0	0	1	0	0	0	0	0	1	2	1	0	0	0	0	0	0	2	0	0	0	0	1	0	1	0	0
denovo838041	S003316344	+	0.71	Clostridiales_bacterium_CIEAF_026;_AB702939	Bacteria	Firmicutes	Clostridia	.	Clostridiales	.	Ruminococcaceae	unclassified_Ruminococcaceae	5	2	1	9	2	4	2	0	11	5	0	2	0	0	0	0	2	10	2	5	0	1	3	1	1	2	1	0	3	1	6	0	5	0	0	11	0
denovo868070	S003316343	+	0.71	Clostridiales_bacterium_CIEAF_022;_AB702938	Bacteria	Firmicutes	Clostridia	.	Clostridiales	.	Ruminococcaceae	unclassified_Ruminococcaceae	0	0	0	0	0	0	0	0	0	0	0	0	0	0	0	0	1	0	1	0	0	0	0	0	0	0	0	0	0	0	1	0	0	0	0	0	0
denovo233932	S003316343	+	0.711	Clostridiales_bacterium_CIEAF_022;_AB702938	Bacteria	Firmicutes	Clostridia	.	Clostridiales	.	Ruminococcaceae	unclassified_Ruminococcaceae	1	14	6	15	0	5	5	1	4	3	6	4	2	0	0	0	8	8	2	14	0	2	0	7	5	2	3	5	4	3	1	0	10	1	1	1	1
denovo306896	S002167974	+	0.711	Clostridiales_bacterium_oral_taxon_F32;_VO026;_HM099644	Bacteria	Firmicutes	Clostridia	.	Clostridiales	.	Ruminococcaceae	unclassified_Ruminococcaceae	0	0	2	0	0	0	1	0	0	0	0	0	0	0	0	0	0	0	0	0	0	0	0	0	0	0	2	1	0	2	0	0	1	0	0	0	0
denovo534028	S003301754	+	0.711	Intestinimonas_butyriciproducens_AP4;_JX101685	Bacteria	Firmicutes	Clostridia	.	Clostridiales	.	Ruminococcaceae	unclassified_Ruminococcaceae	0	0	0	0	0	1	0	0	0	0	0	0	0	1	0	0	0	1	1	0	0	0	2	0	0	0	3	0	0	0	0	0	0	0	0	0	0
denovo591193	S003222710	+	0.711	Clostridiales_bacterium_canine_oral_taxon_217;_PU072;_JN713380	Bacteria	Firmicutes	Clostridia	.	Clostridiales	.	Ruminococcaceae	unclassified_Ruminococcaceae	0	0	0	0	0	0	0	0	0	0	0	0	0	0	0	0	0	1	0	1	0	0	0	0	0	0	1	0	0	0	0	0	0	0	0	0	0
denovo668157	S003301757	+	0.712	Candidatus_Soleaferrea_massiliensis_AP7;_JX101688	Bacteria	Firmicutes	Clostridia	.	Clostridiales	.	Ruminococcaceae	unclassified_Ruminococcaceae	8	3	0	0	4	2	0	1	0	4	0	6	0	0	0	0	3	9	1	0	6	7	0	14	2	6	8	6	4	0	5	2	4	0	0	0	1
denovo909455	S002351043	+	0.712	rumen_bacterium_NK4A214;_GU324404	Bacteria	Firmicutes	Clostridia	.	Clostridiales	.	Ruminococcaceae	unclassified_Ruminococcaceae	0	0	0	0	0	0	0	0	0	0	0	0	0	0	0	0	1	2	0	0	0	0	1	3	0	0	0	0	0	0	0	0	0	0	0	0	0
denovo924751	S001551472	+	0.712	Clostridium_sp.;_DSM_8385;_X81653	Bacteria	Firmicutes	Clostridia	.	Clostridiales	.	Ruminococcaceae	unclassified_Ruminococcaceae	0	0	0	0	1	0	0	0	0	0	0	0	0	0	0	0	0	0	0	0	0	0	0	0	0	0	0	0	0	1	0	0	0	0	1	0	0
denovo952136	S004223321	+	0.712	Ruminococcaceae_bacterium_LM158;_KJ875866	Bacteria	Firmicutes	Clostridia	.	Clostridiales	.	Ruminococcaceae	unclassified_Ruminococcaceae	0	0	0	3	0	1	0	0	0	0	0	0	0	0	0	0	1	0	0	0	0	0	0	0	0	0	0	0	0	0	3	0	1	0	1	1	1
denovo122473	S004107306	+	0.713	uncultured_bacterium;_SG_B057;_KF842981	Bacteria	Firmicutes	Clostridia	.	Clostridiales	.	Ruminococcaceae	unclassified_Ruminococcaceae	0	0	0	0	2	1	0	0	4	0	0	0	0	0	0	0	0	0	0	0	0	1	0	0	0	0	1	0	0	0	0	0	2	0	0	3	0
denovo180847	S002351043	+	0.713	rumen_bacterium_NK4A214;_GU324404	Bacteria	Firmicutes	Clostridia	.	Clostridiales	.	Ruminococcaceae	unclassified_Ruminococcaceae	2	0	0	0	3	2	3	0	0	0	0	0	0	0	0	2	0	0	0	0	0	3	0	0	0	0	0	0	3	0	0	0	2	0	0	0	0
denovo292986	S003301754	+	0.713	Intestinimonas_butyriciproducens_AP4;_JX101685	Bacteria	Firmicutes	Clostridia	.	Clostridiales	.	Ruminococcaceae	unclassified_Ruminococcaceae	2	0	1	1	0	1	1	2	0	0	1	0	0	0	0	1	0	0	0	1	1	0	1	0	0	0	1	0	0	0	2	0	0	0	0	0	0
denovo316581	S002167974	+	0.713	Clostridiales_bacterium_oral_taxon_F32;_VO026;_HM099644	Bacteria	Firmicutes	Clostridia	.	Clostridiales	.	Ruminococcaceae	unclassified_Ruminococcaceae	7	14	3	4	7	7	9	0	0	7	2	11	0	6	2	6	4	15	68	11	3	9	14	2	0	0	22	1	2	15	15	4	4	2	4	2	3
denovo551177	S003301754	+	0.713	Intestinimonas_butyriciproducens_AP4;_JX101685	Bacteria	Firmicutes	Clostridia	.	Clostridiales	.	Ruminococcaceae	unclassified_Ruminococcaceae	0	0	1	0	1	3	2	0	0	1	0	0	0	0	0	0	0	0	0	0	0	0	0	0	0	0	0	3	0	0	0	0	0	0	0	0	0
denovo579132	S002167974	+	0.713	Clostridiales_bacterium_oral_taxon_F32;_VO026;_HM099644	Bacteria	Firmicutes	Clostridia	.	Clostridiales	.	Ruminococcaceae	unclassified_Ruminococcaceae	0	0	0	0	1	0	0	0	0	0	0	2	0	0	0	0	0	0	0	0	0	0	1	1	0	0	0	0	0	0	0	0	1	0	0	0	0
denovo703669	S003316343	+	0.713	Clostridiales_bacterium_CIEAF_022;_AB702938	Bacteria	Firmicutes	Clostridia	.	Clostridiales	.	Ruminococcaceae	unclassified_Ruminococcaceae	3	2	0	0	0	1	0	0	0	0	0	0	0	0	0	0	0	2	13	0	0	0	0	0	0	0	0	0	0	0	0	0	0	0	0	1	0
denovo72364	S003222710	+	0.713	Clostridiales_bacterium_canine_oral_taxon_217;_PU072;_JN713380	Bacteria	Firmicutes	Clostridia	.	Clostridiales	.	Ruminococcaceae	unclassified_Ruminococcaceae	0	1	0	0	0	1	0	1	0	0	0	0	0	0	0	0	1	1	1	0	0	0	0	2	1	0	0	0	0	0	1	0	0	0	0	0	0
denovo923748	S002351043	+	0.713	rumen_bacterium_NK4A214;_GU324404	Bacteria	Firmicutes	Clostridia	.	Clostridiales	.	Ruminococcaceae	unclassified_Ruminococcaceae	0	0	0	1	2	0	0	0	0	0	0	0	0	0	0	0	0	0	0	1	2	0	0	0	0	0	0	0	0	0	0	0	0	0	0	0	0
denovo948429	S003316343	+	0.713	Clostridiales_bacterium_CIEAF_022;_AB702938	Bacteria	Firmicutes	Clostridia	.	Clostridiales	.	Ruminococcaceae	unclassified_Ruminococcaceae	4	3	11	2	1	0	0	1	1	18	0	5	2	0	2	1	3	4	5	1	3	5	0	6	3	1	2	11	2	8	2	1	0	3	8	1	1
denovo294491	S004223321	+	0.714	Ruminococcaceae_bacterium_LM158;_KJ875866	Bacteria	Firmicutes	Clostridia	.	Clostridiales	.	Ruminococcaceae	unclassified_Ruminococcaceae	0	2	1	0	0	0	0	0	1	1	0	0	0	0	0	0	0	0	1	4	0	0	0	1	0	0	2	0	0	0	0	0	2	1	0	4	0
denovo636841	S004223321	+	0.714	Ruminococcaceae_bacterium_LM158;_KJ875866	Bacteria	Firmicutes	Clostridia	.	Clostridiales	.	Ruminococcaceae	unclassified_Ruminococcaceae	0	0	0	0	0	0	0	0	0	0	0	0	0	0	0	0	0	2	4	0	0	0	0	0	0	0	0	0	1	0	2	0	0	0	0	2	0
denovo702193	S003316344	+	0.714	Clostridiales_bacterium_CIEAF_026;_AB702939	Bacteria	Firmicutes	Clostridia	.	Clostridiales	.	Ruminococcaceae	unclassified_Ruminococcaceae	0	5	5	2	0	0	6	3	0	8	0	1	0	0	0	0	2	0	0	2	1	0	1	9	0	2	0	4	1	0	4	0	1	0	0	3	3
denovo200392	S004223321	+	0.715	Ruminococcaceae_bacterium_LM158;_KJ875866	Bacteria	Firmicutes	Clostridia	.	Clostridiales	.	Ruminococcaceae	unclassified_Ruminococcaceae	1	4	5	7	0	1	3	2	0	2	1	0	0	1	0	0	0	1	0	11	0	0	0	8	2	0	1	1	0	0	0	0	3	1	1	5	0
denovo268600	S002167974	+	0.715	Clostridiales_bacterium_oral_taxon_F32;_VO026;_HM099644	Bacteria	Firmicutes	Clostridia	.	Clostridiales	.	Ruminococcaceae	unclassified_Ruminococcaceae	1	0	0	2	0	0	0	0	0	0	1	0	0	0	0	0	1	3	2	1	1	1	0	0	0	0	0	0	0	1	0	0	2	0	2	0	0
denovo552059	S002351043	+	0.715	rumen_bacterium_NK4A214;_GU324404	Bacteria	Firmicutes	Clostridia	.	Clostridiales	.	Ruminococcaceae	unclassified_Ruminococcaceae	0	0	0	2	1	1	0	0	0	0	0	0	0	0	0	1	0	0	4	0	0	0	0	0	0	0	0	0	2	10	0	0	0	0	0	0	0
denovo808135	S003222710	+	0.715	Clostridiales_bacterium_canine_oral_taxon_217;_PU072;_JN713380	Bacteria	Firmicutes	Clostridia	.	Clostridiales	.	Ruminococcaceae	unclassified_Ruminococcaceae	1	1	1	0	0	0	0	0	0	0	0	1	0	0	0	1	0	0	0	0	1	0	0	0	1	0	0	0	0	1	0	0	0	0	3	0	0
denovo839739	S002167974	+	0.715	Clostridiales_bacterium_oral_taxon_F32;_VO026;_HM099644	Bacteria	Firmicutes	Clostridia	.	Clostridiales	.	Ruminococcaceae	unclassified_Ruminococcaceae	0	1	0	0	0	0	1	0	0	0	0	0	0	0	0	0	0	1	0	0	0	0	0	0	1	0	0	3	0	2	0	0	0	0	0	0	0
denovo382765	S000343975	+	0.716	uncultured_bacterium;_p-4157-6Wa5;_AF371760	Bacteria	Firmicutes	Clostridia	.	Clostridiales	.	Ruminococcaceae	unclassified_Ruminococcaceae	1	2	7	0	0	3	4	0	0	3	1	4	0	1	0	0	0	0	2	2	5	3	5	4	1	6	1	2	0	2	4	4	2	0	1	1	0
denovo575662	S004223321	+	0.716	Ruminococcaceae_bacterium_LM158;_KJ875866	Bacteria	Firmicutes	Clostridia	.	Clostridiales	.	Ruminococcaceae	unclassified_Ruminococcaceae	0	0	4	0	0	0	0	0	0	0	1	1	0	0	0	3	0	3	7	1	0	0	0	0	0	1	0	0	9	0	0	0	0	0	0	4	0
denovo624837	S003301754	+	0.716	Intestinimonas_butyriciproducens_AP4;_JX101685	Bacteria	Firmicutes	Clostridia	.	Clostridiales	.	Ruminococcaceae	unclassified_Ruminococcaceae	1	1	0	0	0	5	1	0	1	0	0	0	0	0	0	1	1	9	1	0	0	1	2	6	0	0	2	0	0	2	1	0	0	0	0	3	0
denovo99044	S003301757	+	0.716	Candidatus_Soleaferrea_massiliensis_AP7;_JX101688	Bacteria	Firmicutes	Clostridia	.	Clostridiales	.	Ruminococcaceae	unclassified_Ruminococcaceae	14	11	3	4	21	13	14	0	2	5	1	10	3	12	7	9	7	35	102	8	5	41	4	2	9	3	73	12	13	3	14	5	2	0	9	0	1
denovo298267	S002228309	+	0.717	Clostridiales_bacterium_KM2;_HM231145	Bacteria	Firmicutes	Clostridia	.	Clostridiales	.	Ruminococcaceae	unclassified_Ruminococcaceae	0	0	0	0	0	0	0	0	0	0	0	0	0	0	0	0	0	0	0	1	0	1	2	0	0	0	0	0	0	0	0	0	0	0	0	0	1
denovo400851	S000654325	+	0.717	uncultured_bacterium;_B-12;_AB234005	Bacteria	Firmicutes	Clostridia	.	Clostridiales	.	Ruminococcaceae	unclassified_Ruminococcaceae	0	0	1	0	0	3	0	0	0	0	0	0	0	0	0	0	0	0	0	0	2	0	2	1	3	0	0	2	0	0	0	0	0	0	0	0	0
denovo539258	S003301754	+	0.717	Intestinimonas_butyriciproducens_AP4;_JX101685	Bacteria	Firmicutes	Clostridia	.	Clostridiales	.	Ruminococcaceae	unclassified_Ruminococcaceae	0	0	1	0	0	0	1	0	0	0	0	0	0	0	0	2	0	0	0	0	2	0	0	2	0	0	0	3	0	0	0	0	0	0	0	0	0
denovo783848	S004223321	+	0.717	Ruminococcaceae_bacterium_LM158;_KJ875866	Bacteria	Firmicutes	Clostridia	.	Clostridiales	.	Ruminococcaceae	unclassified_Ruminococcaceae	1	2	0	0	0	0	1	3	0	0	0	2	0	0	0	0	1	0	3	0	2	3	0	1	0	0	2	0	0	0	0	2	0	0	0	0	0
denovo790861	S002351043	+	0.717	rumen_bacterium_NK4A214;_GU324404	Bacteria	Firmicutes	Clostridia	.	Clostridiales	.	Ruminococcaceae	unclassified_Ruminococcaceae	0	0	0	0	0	0	0	0	0	0	0	0	0	0	0	0	0	2	0	0	0	0	0	0	0	0	0	0	0	0	3	0	2	0	0	0	0
denovo799479	S004223321	+	0.717	Ruminococcaceae_bacterium_LM158;_KJ875866	Bacteria	Firmicutes	Clostridia	.	Clostridiales	.	Ruminococcaceae	unclassified_Ruminococcaceae	0	3	1	0	0	1	0	0	1	3	1	2	0	0	0	2	4	5	0	0	2	4	4	0	1	1	0	0	0	1	2	0	0	0	4	0	0
denovo965863	S002351043	+	0.717	rumen_bacterium_NK4A214;_GU324404	Bacteria	Firmicutes	Clostridia	.	Clostridiales	.	Ruminococcaceae	unclassified_Ruminococcaceae	2	0	0	0	0	0	1	1	0	1	0	0	0	0	0	0	0	0	0	0	0	0	0	0	0	0	1	0	0	0	0	0	0	0	0	0	0
denovo233872	S003287478	+	0.718	bacterium_ic1340;_DQ057467	Bacteria	Firmicutes	Clostridia	.	Clostridiales	.	Ruminococcaceae	unclassified_Ruminococcaceae	0	3	2	0	0	0	1	0	0	3	0	3	2	0	0	0	0	0	0	0	1	0	1	2	1	0	0	1	0	1	0	0	1	0	0	0	0
denovo279417	S002351043	+	0.718	rumen_bacterium_NK4A214;_GU324404	Bacteria	Firmicutes	Clostridia	.	Clostridiales	.	Ruminococcaceae	unclassified_Ruminococcaceae	1	0	1	0	0	0	1	0	2	1	0	0	0	0	0	0	0	0	1	0	0	1	0	0	1	0	2	0	0	0	0	0	1	0	0	0	0
denovo646669	S004223321	+	0.718	Ruminococcaceae_bacterium_LM158;_KJ875866	Bacteria	Firmicutes	Clostridia	.	Clostridiales	.	Ruminococcaceae	unclassified_Ruminococcaceae	0	0	0	0	4	0	0	0	17	0	0	0	0	0	0	0	0	9	0	0	0	1	0	0	0	0	0	0	0	0	0	1	0	0	2	0	0
denovo65558	S002351043	+	0.718	rumen_bacterium_NK4A214;_GU324404	Bacteria	Firmicutes	Clostridia	.	Clostridiales	.	Ruminococcaceae	unclassified_Ruminococcaceae	0	0	3	0	0	0	4	3	0	0	0	0	0	0	0	0	0	3	2	1	0	1	0	4	1	2	5	2	0	0	0	0	2	4	0	2	0
denovo834832	S003301757	+	0.718	Candidatus_Soleaferrea_massiliensis_AP7;_JX101688	Bacteria	Firmicutes	Clostridia	.	Clostridiales	.	Ruminococcaceae	unclassified_Ruminococcaceae	0	0	0	0	1	0	0	0	2	0	0	0	0	0	0	0	0	0	5	0	0	0	0	0	0	0	2	0	0	1	0	4	0	0	1	0	0
denovo222264	S002351043	+	0.719	rumen_bacterium_NK4A214;_GU324404	Bacteria	Firmicutes	Clostridia	.	Clostridiales	.	Ruminococcaceae	unclassified_Ruminococcaceae	0	0	0	0	0	0	0	0	0	0	0	0	0	0	0	0	0	0	0	0	0	0	0	0	0	0	0	0	0	1	0	0	0	1	0	0	0
denovo636715	S004449150	+	0.719	Clostridiales_bacterium_feline_oral_taxon_118;_TE084;_KM462017	Bacteria	Firmicutes	Clostridia	.	Clostridiales	.	Ruminococcaceae	unclassified_Ruminococcaceae	0	0	0	0	0	2	0	0	0	0	0	0	0	0	0	0	2	0	0	0	2	0	0	1	0	0	2	0	1	7	0	0	0	0	0	0	0
denovo721686	S003316340	+	0.719	Clostridiales_bacterium_CIEAF_013;_AB702935	Bacteria	Firmicutes	Clostridia	.	Clostridiales	.	Ruminococcaceae	unclassified_Ruminococcaceae	4	0	0	0	0	1	1	0	0	0	0	0	0	0	0	0	4	0	0	0	0	0	0	0	0	0	0	0	0	0	0	0	0	0	1	0	0
denovo901406	S003222555	+	0.719	Clostridiales_bacterium_canine_oral_taxon_061;_OF002;_JN713225	Bacteria	Firmicutes	Clostridia	.	Clostridiales	.	Ruminococcaceae	unclassified_Ruminococcaceae	1	7	0	0	3	4	0	0	0	5	2	0	0	0	0	1	1	5	1	0	2	2	3	1	4	0	1	0	0	1	14	0	2	0	3	0	0
denovo121106	S001123024	+	0.72	uncultured_bacterium;_AE2_aaa02f07;_EU771330	Bacteria	Firmicutes	Clostridia	.	Clostridiales	.	Ruminococcaceae	unclassified_Ruminococcaceae	1	0	3	1	2	0	4	0	5	0	1	0	0	1	0	0	1	5	1	3	2	6	1	0	0	0	3	0	1	0	1	0	3	0	1	0	0
denovo246704	S003301754	+	0.72	Intestinimonas_butyriciproducens_AP4;_JX101685	Bacteria	Firmicutes	Clostridia	.	Clostridiales	.	Ruminococcaceae	unclassified_Ruminococcaceae	1	0	0	0	0	1	0	0	0	1	0	0	0	0	0	0	1	2	1	0	0	1	2	0	0	0	0	0	0	0	1	0	4	0	0	0	0
denovo600588	S003222710	+	0.72	Clostridiales_bacterium_canine_oral_taxon_217;_PU072;_JN713380	Bacteria	Firmicutes	Clostridia	.	Clostridiales	.	Ruminococcaceae	unclassified_Ruminococcaceae	7	3	2	2	0	1	0	0	2	1	1	2	0	0	0	1	3	6	2	5	0	13	2	7	0	0	8	2	0	3	3	0	5	0	0	0	1
denovo705321	S000943437	+	0.72	Clostridiaceae_bacterium_NML_061030;_EU183300	Bacteria	Firmicutes	Clostridia	.	Clostridiales	.	Ruminococcaceae	unclassified_Ruminococcaceae	1	2	1	4	0	1	0	0	0	0	0	0	0	0	0	0	0	1	1	3	0	0	0	0	0	0	0	0	0	0	0	0	0	1	0	1	0
denovo711056	S002351043	+	0.72	rumen_bacterium_NK4A214;_GU324404	Bacteria	Firmicutes	Clostridia	.	Clostridiales	.	Ruminococcaceae	unclassified_Ruminococcaceae	2	4	4	7	5	0	1	1	0	2	0	1	0	0	0	0	0	1	6	0	5	2	0	16	0	2	4	7	1	1	3	0	6	0	0	2	0
denovo733810	S003301757	+	0.72	Candidatus_Soleaferrea_massiliensis_AP7;_JX101688	Bacteria	Firmicutes	Clostridia	.	Clostridiales	.	Ruminococcaceae	unclassified_Ruminococcaceae	0	1	0	0	0	2	0	0	0	0	0	0	0	0	0	0	2	1	1	0	0	1	1	0	0	0	0	0	0	0	0	0	0	0	0	0	0
denovo11216	S001064712	+	0.721	uncultured_bacterium;_AS1_aao39g03.Contig1;_EU465613	Bacteria	Firmicutes	Clostridia	.	Clostridiales	.	Ruminococcaceae	unclassified_Ruminococcaceae	0	1	0	0	0	0	1	0	0	0	0	0	0	0	0	0	0	1	0	0	0	0	0	0	0	0	0	1	0	0	0	0	0	0	0	0	0
denovo541522	S002167974	+	0.721	Clostridiales_bacterium_oral_taxon_F32;_VO026;_HM099644	Bacteria	Firmicutes	Clostridia	.	Clostridiales	.	Ruminococcaceae	unclassified_Ruminococcaceae	5	2	2	3	3	2	1	0	0	0	6	0	0	0	2	0	3	6	7	7	0	7	3	5	3	1	3	1	3	1	0	1	3	0	4	0	0
denovo768163	S003301757	+	0.721	Candidatus_Soleaferrea_massiliensis_AP7;_JX101688	Bacteria	Firmicutes	Clostridia	.	Clostridiales	.	Ruminococcaceae	unclassified_Ruminococcaceae	0	0	0	0	1	0	3	5	0	2	0	0	0	0	0	0	1	0	0	0	0	0	0	0	0	0	1	0	0	2	3	0	0	0	3	3	0
denovo78112	S002167974	+	0.721	Clostridiales_bacterium_oral_taxon_F32;_VO026;_HM099644	Bacteria	Firmicutes	Clostridia	.	Clostridiales	.	Ruminococcaceae	unclassified_Ruminococcaceae	6	0	1	0	2	2	0	0	0	0	0	7	0	0	0	3	2	7	1	0	0	3	6	0	1	1	2	0	0	0	0	0	3	0	3	0	1
denovo937486	S002351043	+	0.721	rumen_bacterium_NK4A214;_GU324404	Bacteria	Firmicutes	Clostridia	.	Clostridiales	.	Ruminococcaceae	unclassified_Ruminococcaceae	1	0	1	0	1	0	0	0	0	0	0	0	0	0	0	0	0	0	0	2	0	1	0	1	0	0	0	0	0	0	0	0	2	0	2	0	0
denovo186771	S002167974	+	0.722	Clostridiales_bacterium_oral_taxon_F32;_VO026;_HM099644	Bacteria	Firmicutes	Clostridia	.	Clostridiales	.	Ruminococcaceae	unclassified_Ruminococcaceae	0	0	0	0	0	0	0	0	0	0	0	0	0	0	0	0	0	0	1	1	0	0	0	0	0	0	0	0	0	0	0	0	0	1	0	0	0
denovo395398	S000401924	+	0.722	uncultured_bacterium;_112ds10;_AY212564	Bacteria	Firmicutes	Clostridia	.	Clostridiales	.	Ruminococcaceae	unclassified_Ruminococcaceae	1	0	0	0	0	0	0	2	2	0	0	0	0	0	0	0	0	7	0	0	2	0	0	0	0	0	0	0	0	0	0	0	0	0	0	1	1
denovo556105	S004223321	+	0.722	Ruminococcaceae_bacterium_LM158;_KJ875866	Bacteria	Firmicutes	Clostridia	.	Clostridiales	.	Ruminococcaceae	unclassified_Ruminococcaceae	68	27	43	52	37	12	61	9	5	23	0	64	0	2	7	3	23	13	140	25	26	4	10	15	6	16	3	38	23	7	26	0	10	20	14	29	1
denovo568	S002167974	+	0.722	Clostridiales_bacterium_oral_taxon_F32;_VO026;_HM099644	Bacteria	Firmicutes	Clostridia	.	Clostridiales	.	Ruminococcaceae	unclassified_Ruminococcaceae	1	0	0	1	0	0	1	0	0	0	0	1	0	0	0	5	2	11	0	9	2	0	0	2	0	1	8	0	0	6	0	0	0	0	0	0	0
denovo810228	S002351043	+	0.722	rumen_bacterium_NK4A214;_GU324404	Bacteria	Firmicutes	Clostridia	.	Clostridiales	.	Ruminococcaceae	unclassified_Ruminococcaceae	0	1	0	0	0	0	0	0	0	0	1	0	0	0	0	0	0	0	1	0	0	0	0	0	0	0	1	0	0	0	1	0	0	1	0	0	0
denovo309158	S002351003	+	0.723	Clostridiales_bacterium_NK3B98;_GU324364	Bacteria	Firmicutes	Clostridia	.	Clostridiales	.	Ruminococcaceae	unclassified_Ruminococcaceae	11	21	20	18	10	3	11	7	41	16	7	5	4	0	0	1	21	217	14	42	6	12	11	13	8	5	29	10	15	0	11	14	23	5	17	31	2
denovo803409	S003260214	+	0.723	Clostridium_sp._TG60-1;_AB551424	Bacteria	Firmicutes	Clostridia	.	Clostridiales	.	Ruminococcaceae	unclassified_Ruminococcaceae	1	0	0	0	0	0	1	0	0	0	0	0	0	0	0	0	2	0	0	0	0	0	0	0	2	0	0	0	0	0	1	0	1	0	0	0	0
denovo980054	S002351043	+	0.723	rumen_bacterium_NK4A214;_GU324404	Bacteria	Firmicutes	Clostridia	.	Clostridiales	.	Ruminococcaceae	unclassified_Ruminococcaceae	1	0	2	0	1	2	6	1	0	2	0	1	0	0	0	0	1	1	2	0	0	1	2	0	0	0	1	2	1	2	1	0	0	0	4	3	1
denovo981043	S002351043	+	0.723	rumen_bacterium_NK4A214;_GU324404	Bacteria	Firmicutes	Clostridia	.	Clostridiales	.	Ruminococcaceae	unclassified_Ruminococcaceae	7	0	0	0	0	1	0	0	3	0	0	0	0	0	0	0	0	1	0	0	0	0	0	0	0	0	0	0	0	0	0	0	0	0	0	0	1
denovo208812	S002351043	+	0.724	rumen_bacterium_NK4A214;_GU324404	Bacteria	Firmicutes	Clostridia	.	Clostridiales	.	Ruminococcaceae	unclassified_Ruminococcaceae	1	0	0	0	3	0	0	0	0	2	0	1	0	0	0	0	0	0	1	0	0	0	0	1	0	0	0	2	0	0	0	0	0	0	1	0	0
denovo346869	S001143553	+	0.724	uncultured_bacterium;_1103200819680;_EU842264	Bacteria	Firmicutes	Clostridia	.	Clostridiales	.	Ruminococcaceae	unclassified_Ruminococcaceae	0	0	0	9	0	1	0	1	1	0	0	0	1	0	0	0	3	0	0	5	3	0	7	2	0	0	0	0	1	2	0	0	1	0	0	1	1
denovo517096	S003301757	+	0.724	Candidatus_Soleaferrea_massiliensis_AP7;_JX101688	Bacteria	Firmicutes	Clostridia	.	Clostridiales	.	Ruminococcaceae	unclassified_Ruminococcaceae	0	0	0	0	0	0	4	0	0	0	0	0	0	0	0	0	0	0	6	0	0	3	0	0	0	0	0	0	0	1	0	4	0	0	0	0	0
denovo72337	S003301757	+	0.724	Candidatus_Soleaferrea_massiliensis_AP7;_JX101688	Bacteria	Firmicutes	Clostridia	.	Clostridiales	.	Ruminococcaceae	unclassified_Ruminococcaceae	0	0	0	0	0	3	6	0	0	7	2	0	0	0	0	4	0	0	1	0	1	0	2	12	17	0	1	3	0	1	4	0	3	0	1	0	0
denovo906307	S004449150	+	0.724	Clostridiales_bacterium_feline_oral_taxon_118;_TE084;_KM462017	Bacteria	Firmicutes	Clostridia	.	Clostridiales	.	Ruminococcaceae	unclassified_Ruminococcaceae	0	0	0	0	0	0	0	0	3	0	0	0	0	0	0	0	0	2	3	0	0	0	0	3	0	0	1	0	1	2	0	0	1	0	0	0	0
denovo109528	S004267940	+	0.725	uncultured_bacterium;_D84_ERTUP_2005;_KJ874149	Bacteria	Firmicutes	Clostridia	.	Clostridiales	.	Ruminococcaceae	unclassified_Ruminococcaceae	3	0	0	1	3	0	0	0	0	0	0	0	0	0	0	0	0	2	0	0	3	0	0	0	0	0	0	0	2	0	0	0	0	0	0	1	0
denovo299263	S002167974	+	0.725	Clostridiales_bacterium_oral_taxon_F32;_VO026;_HM099644	Bacteria	Firmicutes	Clostridia	.	Clostridiales	.	Ruminococcaceae	unclassified_Ruminococcaceae	0	0	0	2	5	0	0	0	0	0	0	0	0	0	0	2	1	0	0	3	0	2	1	2	0	1	0	0	0	0	1	0	0	0	0	0	0
denovo402996	S001062190	+	0.725	uncultured_bacterium;_molerat_aai69g03;_EU463091	Bacteria	Firmicutes	Clostridia	.	Clostridiales	.	Ruminococcaceae	unclassified_Ruminococcaceae	1	6	0	0	0	2	1	0	1	3	0	3	0	0	0	0	1	4	5	0	0	0	0	1	4	0	0	0	0	0	4	0	2	2	0	0	0
denovo528731	S002167974	+	0.725	Clostridiales_bacterium_oral_taxon_F32;_VO026;_HM099644	Bacteria	Firmicutes	Clostridia	.	Clostridiales	.	Ruminococcaceae	unclassified_Ruminococcaceae	0	1	0	0	0	0	0	0	0	0	2	0	0	0	0	0	0	1	1	0	0	1	0	0	0	0	0	0	0	0	0	0	0	0	0	0	0
denovo882971	S002351043	+	0.725	rumen_bacterium_NK4A214;_GU324404	Bacteria	Firmicutes	Clostridia	.	Clostridiales	.	Ruminococcaceae	unclassified_Ruminococcaceae	2	0	0	1	0	3	2	0	0	0	0	1	0	0	0	0	0	1	2	5	0	0	0	1	1	0	0	0	0	0	1	0	1	0	0	1	0
denovo892308	S002351043	+	0.725	rumen_bacterium_NK4A214;_GU324404	Bacteria	Firmicutes	Clostridia	.	Clostridiales	.	Ruminococcaceae	unclassified_Ruminococcaceae	0	0	0	0	0	0	0	0	1	0	0	0	0	0	0	2	3	3	0	0	0	2	0	0	0	0	5	0	0	0	0	0	1	0	3	0	0
denovo897832	S004223321	+	0.725	Ruminococcaceae_bacterium_LM158;_KJ875866	Bacteria	Firmicutes	Clostridia	.	Clostridiales	.	Ruminococcaceae	unclassified_Ruminococcaceae	0	0	1	0	0	0	0	0	2	0	0	0	0	0	0	0	0	1	1	0	0	0	1	0	0	0	0	1	0	0	0	0	1	0	0	1	0
denovo289941	S002167974	+	0.726	Clostridiales_bacterium_oral_taxon_F32;_VO026;_HM099644	Bacteria	Firmicutes	Clostridia	.	Clostridiales	.	Ruminococcaceae	unclassified_Ruminococcaceae	0	0	0	0	0	0	0	0	0	0	1	0	0	0	0	0	1	0	1	0	0	0	0	0	0	0	0	0	0	0	0	0	0	0	0	0	0
denovo798242	S004449150	+	0.726	Clostridiales_bacterium_feline_oral_taxon_118;_TE084;_KM462017	Bacteria	Firmicutes	Clostridia	.	Clostridiales	.	Ruminococcaceae	unclassified_Ruminococcaceae	1	0	0	0	0	0	2	0	0	0	0	0	0	0	0	0	0	0	1	0	0	0	0	0	0	0	0	0	0	0	0	0	0	0	0	0	0
denovo914637	S002351043	+	0.726	rumen_bacterium_NK4A214;_GU324404	Bacteria	Firmicutes	Clostridia	.	Clostridiales	.	Ruminococcaceae	unclassified_Ruminococcaceae	5	2	9	2	8	0	2	0	3	2	11	0	0	0	0	0	2	21	140	5	0	1	0	1	0	0	2	1	12	0	0	0	1	1	3	4	0
denovo130090	S004267855	+	0.727	uncultured_bacterium;_D192_ERTU_80;_KJ874064	Bacteria	Firmicutes	Clostridia	.	Clostridiales	.	Ruminococcaceae	unclassified_Ruminococcaceae	2	0	0	2	0	0	2	0	0	0	0	0	3	0	0	0	0	2	0	1	0	1	0	0	0	0	0	0	0	4	0	0	0	0	0	1	0
denovo169640	S001123024	+	0.727	uncultured_bacterium;_AE2_aaa02f07;_EU771330	Bacteria	Firmicutes	Clostridia	.	Clostridiales	.	Ruminococcaceae	unclassified_Ruminococcaceae	2	2	2	0	0	0	0	0	0	0	0	0	0	0	2	0	0	5	0	0	0	1	0	2	0	0	0	0	0	0	3	0	0	0	0	0	0
denovo223772	S002351043	+	0.727	rumen_bacterium_NK4A214;_GU324404	Bacteria	Firmicutes	Clostridia	.	Clostridiales	.	Ruminococcaceae	unclassified_Ruminococcaceae	1	0	0	0	0	0	1	0	0	2	0	0	0	0	0	0	0	1	0	0	0	0	0	1	0	0	0	0	2	0	0	0	0	0	0	0	0
denovo242268	S002351043	+	0.727	rumen_bacterium_NK4A214;_GU324404	Bacteria	Firmicutes	Clostridia	.	Clostridiales	.	Ruminococcaceae	unclassified_Ruminococcaceae	4	0	0	2	2	0	3	1	0	0	0	0	1	1	1	0	0	0	3	0	0	0	2	2	0	0	0	0	0	0	0	0	2	1	1	1	0
denovo319458	S002351043	+	0.727	rumen_bacterium_NK4A214;_GU324404	Bacteria	Firmicutes	Clostridia	.	Clostridiales	.	Ruminococcaceae	unclassified_Ruminococcaceae	1	1	0	0	0	2	1	0	0	0	0	2	0	0	0	0	0	4	0	0	0	0	0	0	0	0	0	1	1	0	0	0	0	0	0	0	0
denovo610949	S002167974	+	0.727	Clostridiales_bacterium_oral_taxon_F32;_VO026;_HM099644	Bacteria	Firmicutes	Clostridia	.	Clostridiales	.	Ruminococcaceae	unclassified_Ruminococcaceae	0	4	1	5	3	0	0	0	0	0	0	0	0	0	0	2	0	2	1	0	1	0	0	1	0	0	1	1	0	0	0	0	0	0	0	2	0
denovo891023	S004223321	+	0.727	Ruminococcaceae_bacterium_LM158;_KJ875866	Bacteria	Firmicutes	Clostridia	.	Clostridiales	.	Ruminococcaceae	unclassified_Ruminococcaceae	0	0	2	0	2	0	0	0	2	0	0	0	0	0	0	0	0	0	1	0	1	0	0	0	0	0	1	0	0	0	2	0	2	0	1	0	0
denovo920044	S002351043	+	0.727	rumen_bacterium_NK4A214;_GU324404	Bacteria	Firmicutes	Clostridia	.	Clostridiales	.	Ruminococcaceae	unclassified_Ruminococcaceae	0	1	0	0	0	1	1	0	0	0	1	0	1	0	1	0	0	0	0	2	0	1	1	0	1	0	0	1	0	0	1	0	0	0	0	0	0
denovo939956	S004223321	+	0.727	Ruminococcaceae_bacterium_LM158;_KJ875866	Bacteria	Firmicutes	Clostridia	.	Clostridiales	.	Ruminococcaceae	unclassified_Ruminococcaceae	0	0	0	1	2	0	0	0	0	0	0	0	0	0	0	0	1	0	1	1	0	0	0	0	0	0	2	0	1	0	0	0	0	0	0	0	0
denovo180418	S003316344	+	0.728	Clostridiales_bacterium_CIEAF_026;_AB702939	Bacteria	Firmicutes	Clostridia	.	Clostridiales	.	Ruminococcaceae	unclassified_Ruminococcaceae	5	8	2	0	1	3	8	0	0	4	0	3	0	0	2	0	0	2	5	0	2	6	2	4	3	5	4	2	2	2	4	0	3	1	2	12	0
denovo202005	S002351043	+	0.728	rumen_bacterium_NK4A214;_GU324404	Bacteria	Firmicutes	Clostridia	.	Clostridiales	.	Ruminococcaceae	unclassified_Ruminococcaceae	0	0	0	0	0	0	0	2	0	1	0	0	0	0	0	0	0	1	2	0	0	0	0	0	0	0	0	0	0	0	3	0	0	0	0	0	0
denovo388517	S001071464	+	0.728	uncultured_bacterium;_EAC_1aaa02b09;_EU472365	Bacteria	Firmicutes	Clostridia	.	Clostridiales	.	Ruminococcaceae	unclassified_Ruminococcaceae	0	0	0	1	1	0	0	0	0	0	1	0	0	0	0	0	0	1	0	2	0	2	0	0	0	0	0	1	1	0	0	0	1	0	0	0	0
denovo673424	S002167974	+	0.728	Clostridiales_bacterium_oral_taxon_F32;_VO026;_HM099644	Bacteria	Firmicutes	Clostridia	.	Clostridiales	.	Ruminococcaceae	unclassified_Ruminococcaceae	0	0	0	1	0	0	0	0	0	1	0	0	0	0	0	0	0	0	1	0	0	1	0	0	0	1	0	0	0	0	0	1	1	0	0	0	0
denovo771616	S003222620	+	0.728	Clostridiales_bacterium_canine_oral_taxon_123;_OJ033;_JN713290	Bacteria	Firmicutes	Clostridia	.	Clostridiales	.	Ruminococcaceae	unclassified_Ruminococcaceae	1	0	0	0	0	0	0	0	0	1	0	0	0	0	0	0	0	0	0	1	0	1	0	0	0	0	0	0	2	0	0	0	0	0	0	0	0
denovo156274	S000627404	+	0.729	uncultured_Clostridia_bacterium;_dgC-42;_AB218341	Bacteria	Firmicutes	Clostridia	.	Clostridiales	.	Ruminococcaceae	unclassified_Ruminococcaceae	0	3	0	0	1	0	7	1	1	0	0	0	0	1	4	0	0	18	7	2	0	0	1	0	0	0	8	0	0	0	0	0	3	0	0	1	0
denovo23073	S002351043	+	0.729	rumen_bacterium_NK4A214;_GU324404	Bacteria	Firmicutes	Clostridia	.	Clostridiales	.	Ruminococcaceae	unclassified_Ruminococcaceae	5	0	1	0	0	0	0	2	0	0	0	0	0	0	0	0	1	0	0	0	0	0	0	0	0	0	0	0	0	0	0	0	0	0	0	0	0
denovo283920	S002351043	+	0.729	rumen_bacterium_NK4A214;_GU324404	Bacteria	Firmicutes	Clostridia	.	Clostridiales	.	Ruminococcaceae	unclassified_Ruminococcaceae	5	4	2	0	3	7	3	1	2	3	0	0	2	2	0	0	2	1	10	13	0	1	1	3	2	2	15	1	2	0	2	2	2	1	0	3	0
denovo300595	S003316344	+	0.729	Clostridiales_bacterium_CIEAF_026;_AB702939	Bacteria	Firmicutes	Clostridia	.	Clostridiales	.	Ruminococcaceae	unclassified_Ruminococcaceae	0	4	0	0	0	0	0	0	0	1	0	0	0	0	0	1	0	1	8	0	1	2	0	0	4	0	0	0	0	0	1	0	0	0	0	0	0
denovo302347	S004223321	+	0.729	Ruminococcaceae_bacterium_LM158;_KJ875866	Bacteria	Firmicutes	Clostridia	.	Clostridiales	.	Ruminococcaceae	unclassified_Ruminococcaceae	0	0	0	2	0	3	0	0	0	0	0	0	0	0	0	0	0	0	0	3	1	0	0	0	0	1	0	1	0	0	1	0	1	0	0	0	0
denovo528987	S003260626	+	0.729	Clostridium_sp._Culture-1;_AB622814	Bacteria	Firmicutes	Clostridia	.	Clostridiales	.	Ruminococcaceae	unclassified_Ruminococcaceae	2	0	0	0	0	0	1	0	0	0	0	0	0	0	0	0	1	0	0	1	0	0	0	0	0	0	0	3	1	0	0	0	0	0	0	0	0
denovo533202	S003316344	+	0.729	Clostridiales_bacterium_CIEAF_026;_AB702939	Bacteria	Firmicutes	Clostridia	.	Clostridiales	.	Ruminococcaceae	unclassified_Ruminococcaceae	3	5	7	12	0	0	2	1	0	4	0	1	0	0	0	0	1	1	0	13	3	2	6	2	0	1	0	2	0	0	2	0	0	1	0	9	0
denovo675826	S003222710	+	0.729	Clostridiales_bacterium_canine_oral_taxon_217;_PU072;_JN713380	Bacteria	Firmicutes	Clostridia	.	Clostridiales	.	Ruminococcaceae	unclassified_Ruminococcaceae	2	0	3	0	0	0	2	0	0	8	0	1	0	0	0	0	0	1	3	0	0	1	1	0	2	0	4	1	0	2	1	0	1	0	0	0	0
denovo796786	S002351043	+	0.729	rumen_bacterium_NK4A214;_GU324404	Bacteria	Firmicutes	Clostridia	.	Clostridiales	.	Ruminococcaceae	unclassified_Ruminococcaceae	2	3	1	0	0	0	1	0	1	0	0	0	0	0	0	0	0	0	1	2	0	2	0	0	0	0	1	0	1	0	0	0	0	0	1	3	0
denovo814869	S002351043	+	0.729	rumen_bacterium_NK4A214;_GU324404	Bacteria	Firmicutes	Clostridia	.	Clostridiales	.	Ruminococcaceae	unclassified_Ruminococcaceae	0	1	0	0	0	0	0	0	0	0	0	0	0	0	0	0	0	0	0	0	0	1	1	0	0	0	0	1	0	0	0	0	0	0	0	0	0
denovo112020	S003681877	+	0.73	uncultured_bacterium;_BD03734;_JQ191047	Bacteria	Firmicutes	Clostridia	.	Clostridiales	.	Ruminococcaceae	unclassified_Ruminococcaceae	0	0	1	0	0	0	0	0	0	0	0	1	0	0	0	0	0	0	0	0	0	0	0	1	0	0	0	0	0	0	0	0	0	0	0	0	0
denovo11874	S003449529	+	0.73	uncultured_bacterium;_Hdb2-96;_JX095669	Bacteria	Firmicutes	Clostridia	.	Clostridiales	.	Ruminococcaceae	unclassified_Ruminococcaceae	0	1	0	0	0	1	0	0	0	0	0	2	0	0	0	2	1	3	0	0	0	1	3	0	0	0	0	1	0	0	2	0	1	0	2	0	0
denovo138461	S004267797	+	0.73	uncultured_bacterium;_D139_ERTUP_88;_KJ874006	Bacteria	Firmicutes	Clostridia	.	Clostridiales	.	Ruminococcaceae	unclassified_Ruminococcaceae	0	0	0	0	1	2	0	0	0	0	0	0	0	0	0	0	0	1	5	0	0	0	0	0	0	0	0	0	1	0	0	0	0	0	0	0	0
denovo775787	S002351043	+	0.73	rumen_bacterium_NK4A214;_GU324404	Bacteria	Firmicutes	Clostridia	.	Clostridiales	.	Ruminococcaceae	unclassified_Ruminococcaceae	0	0	4	0	0	0	0	0	2	1	2	0	0	0	0	5	0	4	3	0	0	3	0	0	0	0	0	1	0	2	1	0	3	0	1	0	0
denovo785711	S003222710	+	0.73	Clostridiales_bacterium_canine_oral_taxon_217;_PU072;_JN713380	Bacteria	Firmicutes	Clostridia	.	Clostridiales	.	Ruminococcaceae	unclassified_Ruminococcaceae	12	2	0	8	5	1	3	0	18	5	5	0	2	0	3	3	13	22	5	0	0	13	0	2	0	0	3	0	12	2	2	3	24	0	2	5	0
denovo108946	S001064667	+	0.731	uncultured_bacterium;_AS1_aao38a02.Contig1;_EU465568	Bacteria	Firmicutes	Clostridia	.	Clostridiales	.	Ruminococcaceae	unclassified_Ruminococcaceae	0	0	0	0	10	2	0	0	0	0	0	0	0	0	0	0	1	4	0	2	0	0	0	0	0	0	0	0	1	0	0	2	1	0	0	0	0
denovo185563	S003301757	+	0.731	Candidatus_Soleaferrea_massiliensis_AP7;_JX101688	Bacteria	Firmicutes	Clostridia	.	Clostridiales	.	Ruminococcaceae	unclassified_Ruminococcaceae	1	1	0	0	1	1	2	0	0	0	0	0	0	0	0	2	0	0	2	0	2	3	1	4	2	1	3	1	0	1	8	0	0	0	1	2	1
denovo2217	S003260626	+	0.731	Clostridium_sp._Culture-1;_AB622814	Bacteria	Firmicutes	Clostridia	.	Clostridiales	.	Ruminococcaceae	unclassified_Ruminococcaceae	0	0	0	0	0	0	3	0	0	0	0	0	0	0	0	1	0	0	1	0	0	0	0	0	0	0	0	0	0	0	0	0	0	0	0	0	0
denovo26762	S004223321	+	0.731	Ruminococcaceae_bacterium_LM158;_KJ875866	Bacteria	Firmicutes	Clostridia	.	Clostridiales	.	Ruminococcaceae	unclassified_Ruminococcaceae	0	0	0	1	0	0	0	1	1	1	0	0	0	1	0	0	2	1	0	0	0	0	0	1	0	0	0	0	0	0	0	0	0	0	0	4	0
denovo727840	S002351043	+	0.731	rumen_bacterium_NK4A214;_GU324404	Bacteria	Firmicutes	Clostridia	.	Clostridiales	.	Ruminococcaceae	unclassified_Ruminococcaceae	0	3	0	0	4	0	0	1	0	2	0	0	0	0	0	0	0	3	0	1	0	0	0	1	0	0	3	0	0	0	0	0	0	0	2	2	0
denovo310510	S003222710	+	0.732	Clostridiales_bacterium_canine_oral_taxon_217;_PU072;_JN713380	Bacteria	Firmicutes	Clostridia	.	Clostridiales	.	Ruminococcaceae	unclassified_Ruminococcaceae	0	1	0	0	0	0	0	0	0	0	1	0	0	0	0	0	1	1	0	0	0	2	2	0	0	0	0	1	0	0	0	0	0	0	0	0	0
denovo520961	S002228309	+	0.732	Clostridiales_bacterium_KM2;_HM231145	Bacteria	Firmicutes	Clostridia	.	Clostridiales	.	Ruminococcaceae	unclassified_Ruminococcaceae	1	1	0	0	0	1	0	0	0	0	0	0	0	0	0	0	1	0	1	1	0	1	0	0	0	1	1	1	0	0	0	0	1	0	0	0	0
denovo585013	S004223321	+	0.732	Ruminococcaceae_bacterium_LM158;_KJ875866	Bacteria	Firmicutes	Clostridia	.	Clostridiales	.	Ruminococcaceae	unclassified_Ruminococcaceae	0	0	1	9	1	0	0	0	0	0	0	0	0	0	0	0	0	0	2	4	0	0	0	1	0	2	0	1	1	0	0	0	0	4	0	3	0
denovo642042	S003316343	+	0.732	Clostridiales_bacterium_CIEAF_022;_AB702938	Bacteria	Firmicutes	Clostridia	.	Clostridiales	.	Ruminococcaceae	unclassified_Ruminococcaceae	0	0	0	2	0	0	1	0	0	0	0	0	0	0	0	0	1	7	1	3	0	0	0	0	0	0	1	1	1	1	0	0	3	0	2	1	0
denovo670674	S002351043	+	0.732	rumen_bacterium_NK4A214;_GU324404	Bacteria	Firmicutes	Clostridia	.	Clostridiales	.	Ruminococcaceae	unclassified_Ruminococcaceae	0	1	1	0	0	1	0	0	0	0	0	0	0	0	0	0	0	0	1	0	0	1	0	0	1	0	0	0	0	0	0	0	0	0	0	0	0
denovo735490	S002351043	+	0.732	rumen_bacterium_NK4A214;_GU324404	Bacteria	Firmicutes	Clostridia	.	Clostridiales	.	Ruminococcaceae	unclassified_Ruminococcaceae	1	0	1	0	0	0	0	0	0	2	0	3	0	0	0	0	1	0	0	2	0	2	0	0	0	1	2	0	0	0	0	0	0	1	0	0	0
denovo885315	S002351043	+	0.732	rumen_bacterium_NK4A214;_GU324404	Bacteria	Firmicutes	Clostridia	.	Clostridiales	.	Ruminococcaceae	unclassified_Ruminococcaceae	11	3	1	13	2	3	0	0	1	1	0	0	0	2	2	0	3	6	1	3	2	0	2	3	0	1	0	5	0	0	0	0	4	2	0	4	0
denovo255768	S002349764	+	0.733	Acetivibrio_sp._6-13;_AB596889	Bacteria	Firmicutes	Clostridia	.	Clostridiales	.	Ruminococcaceae	unclassified_Ruminococcaceae	0	1	1	0	3	0	1	0	0	1	0	2	0	1	0	0	0	0	0	0	0	0	0	1	3	1	0	0	0	0	0	0	0	0	0	2	0
denovo607067	S002167974	+	0.733	Clostridiales_bacterium_oral_taxon_F32;_VO026;_HM099644	Bacteria	Firmicutes	Clostridia	.	Clostridiales	.	Ruminococcaceae	unclassified_Ruminococcaceae	2	4	0	0	0	0	3	0	0	0	0	0	0	0	0	2	0	0	0	2	0	0	0	0	0	0	3	1	0	0	0	1	0	0	0	1	0
denovo625751	S002351003	+	0.733	Clostridiales_bacterium_NK3B98;_GU324364	Bacteria	Firmicutes	Clostridia	.	Clostridiales	.	Ruminococcaceae	unclassified_Ruminococcaceae	3	0	0	0	1	0	0	0	2	0	0	0	0	0	0	0	2	27	0	1	1	0	0	2	0	0	3	0	5	1	0	4	2	0	2	0	2
denovo680797	S002351043	+	0.733	rumen_bacterium_NK4A214;_GU324404	Bacteria	Firmicutes	Clostridia	.	Clostridiales	.	Ruminococcaceae	unclassified_Ruminococcaceae	0	2	0	0	0	0	0	0	2	0	0	0	0	0	0	0	0	0	1	0	0	0	0	1	0	0	0	4	0	0	0	0	0	0	0	0	0
denovo827312	S004223321	+	0.733	Ruminococcaceae_bacterium_LM158;_KJ875866	Bacteria	Firmicutes	Clostridia	.	Clostridiales	.	Ruminococcaceae	unclassified_Ruminococcaceae	0	1	0	0	0	3	2	1	0	0	2	0	0	0	0	0	0	2	3	1	0	0	0	0	2	0	0	2	0	0	0	1	0	0	0	3	0
denovo842386	S004223321	+	0.733	Ruminococcaceae_bacterium_LM158;_KJ875866	Bacteria	Firmicutes	Clostridia	.	Clostridiales	.	Ruminococcaceae	unclassified_Ruminococcaceae	0	0	2	3	0	1	2	0	0	0	0	2	0	0	0	0	0	0	0	6	0	0	0	1	1	0	0	2	1	0	0	0	1	0	0	2	0
denovo128827	S004267855	+	0.734	uncultured_bacterium;_D192_ERTU_80;_KJ874064	Bacteria	Firmicutes	Clostridia	.	Clostridiales	.	Ruminococcaceae	unclassified_Ruminococcaceae	0	0	0	0	0	0	0	0	0	0	0	0	0	0	0	0	0	0	2	0	0	0	0	0	0	0	0	0	0	0	1	0	0	0	1	1	0
denovo25520	S003222710	+	0.734	Clostridiales_bacterium_canine_oral_taxon_217;_PU072;_JN713380	Bacteria	Firmicutes	Clostridia	.	Clostridiales	.	Ruminococcaceae	unclassified_Ruminococcaceae	0	2	0	0	0	0	0	0	2	0	0	0	0	0	0	0	0	0	0	0	0	0	0	1	1	0	0	0	0	0	0	0	0	0	0	0	0
denovo376106	S001132479	+	0.734	uncultured_Ruminococcaceae_bacterium;_EMP_A26;_EU794098	Bacteria	Firmicutes	Clostridia	.	Clostridiales	.	Ruminococcaceae	unclassified_Ruminococcaceae	0	0	0	0	0	0	1	0	0	0	0	0	0	0	0	0	1	0	0	1	1	3	1	0	0	0	0	0	0	1	0	0	1	0	0	0	0
denovo613035	S003301757	+	0.734	Candidatus_Soleaferrea_massiliensis_AP7;_JX101688	Bacteria	Firmicutes	Clostridia	.	Clostridiales	.	Ruminococcaceae	unclassified_Ruminococcaceae	1	0	0	0	0	0	0	0	0	0	0	0	0	0	0	0	0	0	3	0	0	0	0	0	0	0	0	0	0	0	0	0	0	0	0	0	0
denovo783131	S002351043	+	0.734	rumen_bacterium_NK4A214;_GU324404	Bacteria	Firmicutes	Clostridia	.	Clostridiales	.	Ruminococcaceae	unclassified_Ruminococcaceae	0	0	0	0	0	0	0	0	1	2	0	2	0	0	0	0	0	1	0	0	2	0	0	1	0	0	1	1	0	0	0	2	3	0	0	2	0
denovo960724	S003942071	+	0.734	Clostridium_sp._SL-2013-71;_HG326494	Bacteria	Firmicutes	Clostridia	.	Clostridiales	.	Ruminococcaceae	unclassified_Ruminococcaceae	3	0	0	1	0	0	0	0	0	0	0	0	0	0	0	0	0	3	0	3	0	4	3	0	0	0	0	2	0	0	0	0	2	0	3	1	0
denovo337082	S003645198	+	0.735	uncultured_rumen_bacterium;_YRMCB55;_KC163061	Bacteria	Firmicutes	Clostridia	.	Clostridiales	.	Ruminococcaceae	unclassified_Ruminococcaceae	4	3	4	0	4	2	3	0	3	0	1	1	15	0	0	2	0	0	0	4	0	6	5	0	0	6	3	4	1	0	1	6	3	0	0	0	1
denovo338559	S000786604	+	0.735	uncultured_bacterium;_RL183_aah29e11;_DQ800553	Bacteria	Firmicutes	Clostridia	.	Clostridiales	.	Ruminococcaceae	unclassified_Ruminococcaceae	0	0	0	3	0	0	1	0	0	0	0	0	0	0	0	1	0	0	0	1	0	0	0	2	0	0	0	0	0	0	0	0	2	0	0	0	0
denovo338867	S003677840	+	0.735	uncultured_bacterium;_BD08526;_JQ187010	Bacteria	Firmicutes	Clostridia	.	Clostridiales	.	Ruminococcaceae	unclassified_Ruminococcaceae	0	1	0	0	0	0	1	1	0	0	0	0	0	0	0	0	1	0	0	0	0	0	0	0	0	0	0	0	0	0	0	0	1	0	0	2	0
denovo658156	S003301757	+	0.735	Candidatus_Soleaferrea_massiliensis_AP7;_JX101688	Bacteria	Firmicutes	Clostridia	.	Clostridiales	.	Ruminococcaceae	unclassified_Ruminococcaceae	1	5	23	26	7	3	10	13	0	4	4	6	0	0	0	2	1	7	7	14	1	1	8	9	10	15	2	24	7	7	22	3	4	2	0	11	1
denovo971658	S002351043	+	0.735	rumen_bacterium_NK4A214;_GU324404	Bacteria	Firmicutes	Clostridia	.	Clostridiales	.	Ruminococcaceae	unclassified_Ruminococcaceae	1	0	1	2	1	0	2	0	0	0	0	0	0	0	0	0	0	0	0	1	0	0	0	0	0	0	4	2	0	1	0	0	0	0	0	3	0
denovo974789	S004223321	+	0.735	Ruminococcaceae_bacterium_LM158;_KJ875866	Bacteria	Firmicutes	Clostridia	.	Clostridiales	.	Ruminococcaceae	unclassified_Ruminococcaceae	2	0	0	0	0	0	0	1	0	0	0	0	0	0	4	0	0	2	2	1	0	2	0	0	0	0	0	0	0	2	1	0	0	0	0	0	0
denovo167120	S001062867	+	0.736	uncultured_bacterium;_horsej_aai92e04;_EU463768	Bacteria	Firmicutes	Clostridia	.	Clostridiales	.	Ruminococcaceae	unclassified_Ruminococcaceae	2	0	4	0	2	1	0	0	0	0	0	0	0	0	0	0	0	4	0	1	0	0	0	0	0	1	2	3	0	1	0	0	0	1	3	0	0
denovo179110	S003316343	+	0.736	Clostridiales_bacterium_CIEAF_022;_AB702938	Bacteria	Firmicutes	Clostridia	.	Clostridiales	.	Ruminococcaceae	unclassified_Ruminococcaceae	33	15	13	19	14	8	16	6	20	12	10	22	4	5	1	10	37	7	78	119	0	13	6	10	8	17	62	11	28	10	2	6	16	6	5	48	10
denovo611933	S004223321	+	0.736	Ruminococcaceae_bacterium_LM158;_KJ875866	Bacteria	Firmicutes	Clostridia	.	Clostridiales	.	Ruminococcaceae	unclassified_Ruminococcaceae	3	0	0	0	0	0	0	0	0	0	0	0	0	0	0	0	0	0	0	0	0	1	0	0	0	0	0	0	0	0	0	0	0	0	0	6	2
denovo803031	S004223321	+	0.736	Ruminococcaceae_bacterium_LM158;_KJ875866	Bacteria	Firmicutes	Clostridia	.	Clostridiales	.	Ruminococcaceae	unclassified_Ruminococcaceae	1	1	0	0	0	2	0	0	1	0	0	0	0	0	0	0	0	5	2	1	0	2	0	1	0	1	0	2	0	0	0	0	2	0	0	0	1
denovo888019	S003222710	+	0.736	Clostridiales_bacterium_canine_oral_taxon_217;_PU072;_JN713380	Bacteria	Firmicutes	Clostridia	.	Clostridiales	.	Ruminococcaceae	unclassified_Ruminococcaceae	9	9	6	5	0	0	10	0	1	3	0	1	3	0	0	2	5	2	0	9	1	2	0	14	0	4	0	3	4	0	5	0	0	0	0	4	1
denovo899476	S002167974	+	0.736	Clostridiales_bacterium_oral_taxon_F32;_VO026;_HM099644	Bacteria	Firmicutes	Clostridia	.	Clostridiales	.	Ruminococcaceae	unclassified_Ruminococcaceae	7	11	0	2	13	1	0	3	1	1	0	1	2	0	2	79	30	19	2	2	2	16	6	7	0	8	2	5	5	15	1	0	4	1	4	12	0
denovo230293	S002167974	+	0.737	Clostridiales_bacterium_oral_taxon_F32;_VO026;_HM099644	Bacteria	Firmicutes	Clostridia	.	Clostridiales	.	Ruminococcaceae	unclassified_Ruminococcaceae	0	0	0	0	0	0	0	0	0	0	0	0	0	0	1	0	3	1	1	0	0	1	0	2	0	0	1	0	0	0	0	0	0	0	0	0	0
denovo50442	S002351043	+	0.737	rumen_bacterium_NK4A214;_GU324404	Bacteria	Firmicutes	Clostridia	.	Clostridiales	.	Ruminococcaceae	unclassified_Ruminococcaceae	0	0	1	1	0	0	0	0	0	0	0	0	0	0	0	0	1	0	2	0	0	0	0	0	0	0	3	0	0	0	0	0	0	0	0	0	1
denovo588515	S003222620	+	0.737	Clostridiales_bacterium_canine_oral_taxon_123;_OJ033;_JN713290	Bacteria	Firmicutes	Clostridia	.	Clostridiales	.	Ruminococcaceae	unclassified_Ruminococcaceae	0	0	0	0	0	0	0	0	0	0	0	0	0	0	2	0	0	0	0	2	0	0	0	0	0	0	0	1	1	0	0	0	0	0	0	0	0
denovo652935	S002351003	+	0.737	Clostridiales_bacterium_NK3B98;_GU324364	Bacteria	Firmicutes	Clostridia	.	Clostridiales	.	Ruminococcaceae	unclassified_Ruminococcaceae	3	2	3	0	0	0	1	3	1	1	1	2	1	0	0	0	0	2	0	8	5	2	3	2	0	2	0	1	1	0	0	0	1	0	1	2	0
denovo312692	S002351043	+	0.738	rumen_bacterium_NK4A214;_GU324404	Bacteria	Firmicutes	Clostridia	.	Clostridiales	.	Ruminococcaceae	unclassified_Ruminococcaceae	2	0	0	0	0	2	0	0	0	0	0	1	0	0	0	0	0	0	0	0	0	0	0	0	0	1	0	0	0	0	0	0	1	0	0	0	0
denovo680315	S002351043	+	0.738	rumen_bacterium_NK4A214;_GU324404	Bacteria	Firmicutes	Clostridia	.	Clostridiales	.	Ruminococcaceae	unclassified_Ruminococcaceae	0	2	1	2	0	0	0	0	1	0	0	0	0	0	0	0	1	4	0	2	0	1	1	0	0	0	3	0	0	0	0	0	1	0	0	0	1
denovo718762	S004223321	+	0.738	Ruminococcaceae_bacterium_LM158;_KJ875866	Bacteria	Firmicutes	Clostridia	.	Clostridiales	.	Ruminococcaceae	unclassified_Ruminococcaceae	0	0	0	0	0	1	0	0	2	0	0	0	0	0	0	0	0	0	2	0	0	0	3	1	0	2	0	0	0	0	0	0	0	0	0	0	0
denovo810614	S003316344	+	0.738	Clostridiales_bacterium_CIEAF_026;_AB702939	Bacteria	Firmicutes	Clostridia	.	Clostridiales	.	Ruminococcaceae	unclassified_Ruminococcaceae	2	0	0	1	0	0	0	0	0	0	1	0	0	0	0	0	0	1	1	2	0	0	1	1	0	0	0	1	0	1	0	0	0	0	0	0	0
denovo201049	S003316344	+	0.739	Clostridiales_bacterium_CIEAF_026;_AB702939	Bacteria	Firmicutes	Clostridia	.	Clostridiales	.	Ruminococcaceae	unclassified_Ruminococcaceae	1	0	0	1	0	1	0	0	0	0	0	0	0	0	0	0	2	1	2	0	0	3	2	0	0	0	0	0	0	0	0	0	1	0	1	0	0
denovo240488	S003301757	+	0.739	Candidatus_Soleaferrea_massiliensis_AP7;_JX101688	Bacteria	Firmicutes	Clostridia	.	Clostridiales	.	Ruminococcaceae	unclassified_Ruminococcaceae	0	1	0	0	1	11	0	0	0	0	0	0	0	0	0	15	0	0	0	3	0	8	0	0	0	1	2	0	0	1	0	0	0	0	0	1	0
denovo41245	S001069502	+	0.739	uncultured_bacterium;_GZ_aaa01c07;_EU470403	Bacteria	Firmicutes	Clostridia	.	Clostridiales	.	Ruminococcaceae	unclassified_Ruminococcaceae	0	0	0	0	1	1	0	0	0	0	0	0	0	0	0	2	1	2	0	0	0	0	0	0	0	0	0	0	0	3	0	0	0	0	0	0	0
denovo564772	S003301757	+	0.739	Candidatus_Soleaferrea_massiliensis_AP7;_JX101688	Bacteria	Firmicutes	Clostridia	.	Clostridiales	.	Ruminococcaceae	unclassified_Ruminococcaceae	1	5	0	0	3	3	3	0	2	15	0	0	2	0	0	0	3	2	7	2	3	8	2	7	1	8	1	1	0	2	5	2	0	1	2	1	1
denovo594667	S003301754	+	0.739	Intestinimonas_butyriciproducens_AP4;_JX101685	Bacteria	Firmicutes	Clostridia	.	Clostridiales	.	Ruminococcaceae	unclassified_Ruminococcaceae	1	11	18	6	5	1	6	1	3	8	2	6	0	0	0	0	0	1	1	2	7	4	9	9	7	6	4	5	3	3	5	5	10	0	7	6	0
denovo886031	S003301757	+	0.739	Candidatus_Soleaferrea_massiliensis_AP7;_JX101688	Bacteria	Firmicutes	Clostridia	.	Clostridiales	.	Ruminococcaceae	unclassified_Ruminococcaceae	3	1	1	0	0	4	0	0	2	0	0	2	0	0	0	3	0	3	4	0	1	0	0	2	3	0	3	0	1	8	4	2	1	0	0	0	0
denovo191352	S004223321	+	0.74	Ruminococcaceae_bacterium_LM158;_KJ875866	Bacteria	Firmicutes	Clostridia	.	Clostridiales	.	Ruminococcaceae	unclassified_Ruminococcaceae	0	0	0	0	0	0	0	0	0	0	0	0	0	0	0	0	0	0	1	0	0	0	0	1	0	0	0	0	0	1	1	0	0	0	0	0	0
denovo240055	S003316343	+	0.74	Clostridiales_bacterium_CIEAF_022;_AB702938	Bacteria	Firmicutes	Clostridia	.	Clostridiales	.	Ruminococcaceae	unclassified_Ruminococcaceae	2	0	2	0	0	0	0	0	3	0	2	0	0	0	0	0	1	1	12	2	0	2	0	0	0	0	1	0	3	0	0	0	2	0	0	0	0
denovo931067	S002351003	+	0.74	Clostridiales_bacterium_NK3B98;_GU324364	Bacteria	Firmicutes	Clostridia	.	Clostridiales	.	Ruminococcaceae	unclassified_Ruminococcaceae	0	1	0	0	0	0	0	0	1	0	1	0	0	0	0	0	0	4	4	3	0	0	0	0	0	0	1	0	1	0	0	0	1	0	0	1	0
denovo646559	S002351043	+	0.741	rumen_bacterium_NK4A214;_GU324404	Bacteria	Firmicutes	Clostridia	.	Clostridiales	.	Ruminococcaceae	unclassified_Ruminococcaceae	1	0	2	0	0	0	2	0	0	0	0	1	0	0	0	0	2	0	0	0	0	1	0	6	0	0	1	1	1	2	1	0	1	3	0	1	0
denovo720080	S003301757	+	0.741	Candidatus_Soleaferrea_massiliensis_AP7;_JX101688	Bacteria	Firmicutes	Clostridia	.	Clostridiales	.	Ruminococcaceae	unclassified_Ruminococcaceae	1	3	0	0	0	0	3	0	0	0	1	4	0	1	2	0	1	3	0	1	1	1	2	0	2	0	3	2	0	1	6	3	0	0	1	3	0
denovo830889	S002167974	+	0.741	Clostridiales_bacterium_oral_taxon_F32;_VO026;_HM099644	Bacteria	Firmicutes	Clostridia	.	Clostridiales	.	Ruminococcaceae	unclassified_Ruminococcaceae	0	8	1	0	7	0	5	0	0	7	1	8	0	0	0	2	0	6	9	4	4	3	13	6	1	0	0	3	2	2	7	2	13	0	17	0	2
denovo255992	S004449150	+	0.742	Clostridiales_bacterium_feline_oral_taxon_118;_TE084;_KM462017	Bacteria	Firmicutes	Clostridia	.	Clostridiales	.	Ruminococcaceae	unclassified_Ruminococcaceae	0	3	0	0	0	0	0	0	0	0	0	0	0	0	0	0	1	0	0	0	0	0	0	0	0	0	0	0	0	0	1	0	0	0	2	2	0
denovo269428	S002167974	+	0.742	Clostridiales_bacterium_oral_taxon_F32;_VO026;_HM099644	Bacteria	Firmicutes	Clostridia	.	Clostridiales	.	Ruminococcaceae	unclassified_Ruminococcaceae	3	4	3	8	2	0	0	1	2	1	1	1	0	0	0	1	2	1	2	6	0	1	0	0	0	0	6	1	0	2	3	2	1	0	2	1	0
denovo299543	S003260214	+	0.742	Clostridium_sp._TG60-1;_AB551424	Bacteria	Firmicutes	Clostridia	.	Clostridiales	.	Ruminococcaceae	unclassified_Ruminococcaceae	0	0	0	0	0	0	0	0	0	11	0	0	0	0	0	0	0	2	0	0	1	0	0	0	3	4	0	1	2	0	2	0	0	0	0	1	0
denovo715615	S003222710	+	0.742	Clostridiales_bacterium_canine_oral_taxon_217;_PU072;_JN713380	Bacteria	Firmicutes	Clostridia	.	Clostridiales	.	Ruminococcaceae	unclassified_Ruminococcaceae	2	0	0	3	0	0	0	0	1	0	0	0	0	0	0	0	0	0	0	2	0	5	2	0	0	0	0	0	0	4	1	0	4	1	2	0	0
denovo218434	S002167974	+	0.743	Clostridiales_bacterium_oral_taxon_F32;_VO026;_HM099644	Bacteria	Firmicutes	Clostridia	.	Clostridiales	.	Ruminococcaceae	unclassified_Ruminococcaceae	0	0	0	0	0	0	1	0	0	0	0	1	0	0	0	0	0	1	1	0	0	0	0	1	0	0	0	0	0	0	0	0	0	0	0	0	0
denovo499566	S003301757	+	0.743	Candidatus_Soleaferrea_massiliensis_AP7;_JX101688	Bacteria	Firmicutes	Clostridia	.	Clostridiales	.	Ruminococcaceae	unclassified_Ruminococcaceae	0	0	1	0	0	0	0	1	1	0	0	0	0	1	0	0	0	0	0	1	0	0	0	1	0	0	0	0	0	0	0	0	0	0	0	0	0
denovo563910	S002351043	+	0.743	rumen_bacterium_NK4A214;_GU324404	Bacteria	Firmicutes	Clostridia	.	Clostridiales	.	Ruminococcaceae	unclassified_Ruminococcaceae	0	0	0	0	2	0	2	3	1	1	0	0	1	0	0	2	1	4	3	0	2	3	0	3	0	1	1	0	1	5	1	1	1	2	1	3	0
denovo655549	S003316343	+	0.743	Clostridiales_bacterium_CIEAF_022;_AB702938	Bacteria	Firmicutes	Clostridia	.	Clostridiales	.	Ruminococcaceae	unclassified_Ruminococcaceae	12	5	4	8	7	8	4	1	5	2	4	6	3	2	0	0	17	2	18	15	5	13	6	6	0	1	1	4	10	3	3	6	18	3	21	10	2
denovo789376	S001153865	+	0.743	Ruminococcus_sp._NML_00-0124;_EU815223	Bacteria	Firmicutes	Clostridia	.	Clostridiales	.	Ruminococcaceae	unclassified_Ruminococcaceae	1	1	0	0	2	0	6	0	1	2	3	4	4	0	0	3	2	4	0	3	0	1	0	0	0	0	3	0	0	0	2	0	2	1	0	0	0
denovo894700	S002167974	+	0.743	Clostridiales_bacterium_oral_taxon_F32;_VO026;_HM099644	Bacteria	Firmicutes	Clostridia	.	Clostridiales	.	Ruminococcaceae	unclassified_Ruminococcaceae	4	12	0	0	1	1	1	3	0	3	2	0	0	0	2	0	2	4	3	2	0	0	0	0	2	1	17	0	2	11	3	0	1	2	2	0	0
denovo123635	S001144898	+	0.744	uncultured_bacterium;_1103200831344;_EU843612	Bacteria	Firmicutes	Clostridia	.	Clostridiales	.	Ruminococcaceae	unclassified_Ruminococcaceae	0	1	0	0	0	0	2	0	0	0	0	0	0	0	0	0	0	0	0	0	0	0	0	0	0	0	0	0	0	0	0	0	0	0	0	0	0
denovo233374	S004223321	+	0.744	Ruminococcaceae_bacterium_LM158;_KJ875866	Bacteria	Firmicutes	Clostridia	.	Clostridiales	.	Ruminococcaceae	unclassified_Ruminococcaceae	0	0	0	0	1	3	1	0	0	1	0	1	0	0	1	3	0	0	4	0	0	0	3	6	4	0	4	6	3	1	0	2	0	0	4	1	0
denovo337462	S001928542	+	0.744	uncultured_bacterium;_6-2P19;_FJ685381	Bacteria	Firmicutes	Clostridia	.	Clostridiales	.	Ruminococcaceae	unclassified_Ruminococcaceae	2	0	0	0	0	0	0	0	1	0	0	0	0	0	0	0	2	0	0	0	0	4	0	0	0	0	2	0	1	1	0	0	0	0	0	0	0
denovo959743	S003222710	+	0.744	Clostridiales_bacterium_canine_oral_taxon_217;_PU072;_JN713380	Bacteria	Firmicutes	Clostridia	.	Clostridiales	.	Ruminococcaceae	unclassified_Ruminococcaceae	1	2	1	0	1	0	0	0	0	0	0	0	0	0	0	0	0	0	0	0	0	0	1	0	0	1	0	0	0	0	0	0	0	0	0	1	0
denovo160201	S000401924	+	0.745	uncultured_bacterium;_112ds10;_AY212564	Bacteria	Firmicutes	Clostridia	.	Clostridiales	.	Ruminococcaceae	unclassified_Ruminococcaceae	1	0	2	6	5	0	1	1	1	0	0	0	1	0	0	0	7	34	0	3	0	0	0	0	0	0	7	0	3	0	1	2	3	1	4	0	0
denovo228970	S002351043	+	0.745	rumen_bacterium_NK4A214;_GU324404	Bacteria	Firmicutes	Clostridia	.	Clostridiales	.	Ruminococcaceae	unclassified_Ruminococcaceae	0	0	1	0	2	0	1	0	2	0	0	0	0	0	0	0	0	1	1	2	0	0	0	1	1	1	1	2	1	0	0	2	1	0	0	0	0
denovo295398	S003260645	+	0.745	Clostridium_sp._Clone-3;_AB622833	Bacteria	Firmicutes	Clostridia	.	Clostridiales	.	Ruminococcaceae	unclassified_Ruminococcaceae	1	0	0	0	0	0	0	0	0	0	0	0	0	0	0	0	0	0	0	0	0	0	0	0	0	0	0	1	0	1	2	2	0	0	1	0	0
denovo562296	S002351043	+	0.745	rumen_bacterium_NK4A214;_GU324404	Bacteria	Firmicutes	Clostridia	.	Clostridiales	.	Ruminococcaceae	unclassified_Ruminococcaceae	1	2	0	1	0	0	0	0	0	0	0	0	1	0	0	1	0	0	0	1	0	0	0	0	0	0	0	2	0	1	0	0	1	0	0	1	0
denovo672443	S002351043	+	0.745	rumen_bacterium_NK4A214;_GU324404	Bacteria	Firmicutes	Clostridia	.	Clostridiales	.	Ruminococcaceae	unclassified_Ruminococcaceae	0	0	0	0	0	0	0	0	0	0	0	0	0	0	0	0	0	0	3	1	1	0	0	2	0	0	0	0	0	0	0	0	0	0	0	0	0
denovo917643	S002351043	+	0.745	rumen_bacterium_NK4A214;_GU324404	Bacteria	Firmicutes	Clostridia	.	Clostridiales	.	Ruminococcaceae	unclassified_Ruminococcaceae	0	0	1	1	3	0	0	1	0	0	0	0	0	0	0	0	2	0	0	0	0	0	0	0	0	0	0	1	0	1	0	1	0	0	0	0	0
denovo965813	S003222710	+	0.745	Clostridiales_bacterium_canine_oral_taxon_217;_PU072;_JN713380	Bacteria	Firmicutes	Clostridia	.	Clostridiales	.	Ruminococcaceae	unclassified_Ruminococcaceae	0	0	0	0	0	1	0	0	0	0	0	0	0	0	0	0	0	0	1	0	0	0	0	1	0	0	1	0	0	1	0	0	1	0	0	0	0
denovo321488	S003301754	+	0.746	Intestinimonas_butyriciproducens_AP4;_JX101685	Bacteria	Firmicutes	Clostridia	.	Clostridiales	.	Ruminococcaceae	unclassified_Ruminococcaceae	3	2	0	0	3	4	1	0	1	0	0	0	0	0	0	1	1	5	16	0	0	2	0	0	0	0	2	0	7	1	0	0	2	0	2	1	0
denovo2362	S003301757	+	0.747	Candidatus_Soleaferrea_massiliensis_AP7;_JX101688	Bacteria	Firmicutes	Clostridia	.	Clostridiales	.	Ruminococcaceae	unclassified_Ruminococcaceae	2	0	2	0	0	1	2	1	0	0	0	1	0	1	0	0	1	0	0	1	0	0	0	1	0	0	4	0	1	0	0	1	0	0	0	1	0
denovo592648	S002351043	+	0.747	rumen_bacterium_NK4A214;_GU324404	Bacteria	Firmicutes	Clostridia	.	Clostridiales	.	Ruminococcaceae	unclassified_Ruminococcaceae	6	2	0	1	2	1	9	0	0	2	0	1	0	0	0	1	0	1	18	0	2	0	1	1	1	1	0	1	4	0	1	0	0	0	0	1	0
denovo571357	S004223321	+	0.748	Ruminococcaceae_bacterium_LM158;_KJ875866	Bacteria	Firmicutes	Clostridia	.	Clostridiales	.	Ruminococcaceae	unclassified_Ruminococcaceae	3	0	0	4	1	0	0	1	0	0	0	0	0	0	0	0	1	0	1	1	0	0	0	1	0	0	0	4	0	0	0	0	0	2	0	5	0
denovo626177	S003316343	+	0.748	Clostridiales_bacterium_CIEAF_022;_AB702938	Bacteria	Firmicutes	Clostridia	.	Clostridiales	.	Ruminococcaceae	unclassified_Ruminococcaceae	1	1	1	1	0	0	0	1	0	1	0	0	0	0	0	0	0	1	0	0	0	0	0	1	0	0	0	0	0	1	0	0	0	0	0	0	1
denovo752524	S002167974	+	0.748	Clostridiales_bacterium_oral_taxon_F32;_VO026;_HM099644	Bacteria	Firmicutes	Clostridia	.	Clostridiales	.	Ruminococcaceae	unclassified_Ruminococcaceae	0	1	0	0	0	1	0	0	0	0	0	0	0	0	0	0	1	1	3	0	0	0	1	0	1	0	0	0	0	0	0	0	0	0	0	0	0
denovo236935	S002351043	+	0.749	rumen_bacterium_NK4A214;_GU324404	Bacteria	Firmicutes	Clostridia	.	Clostridiales	.	Ruminococcaceae	unclassified_Ruminococcaceae	0	1	0	1	0	0	2	0	0	0	0	0	0	0	0	0	3	1	0	2	1	0	0	0	0	0	0	0	0	0	0	0	0	0	0	0	0
denovo338631	S001000821	+	0.749	uncultured_bacterium;_hoa11_85E11;_EU344247	Bacteria	Firmicutes	Clostridia	.	Clostridiales	.	Ruminococcaceae	unclassified_Ruminococcaceae	1	0	0	0	0	0	2	1	0	1	0	0	0	0	0	0	0	0	2	0	0	0	0	0	0	0	1	0	0	0	0	0	0	0	0	0	0
denovo684284	S003301754	+	0.749	Intestinimonas_butyriciproducens_AP4;_JX101685	Bacteria	Firmicutes	Clostridia	.	Clostridiales	.	Ruminococcaceae	unclassified_Ruminococcaceae	1	0	0	1	0	0	1	0	0	3	0	0	0	0	0	0	0	1	3	0	0	0	0	2	1	0	0	0	0	0	0	2	3	2	0	0	0
denovo780881	S004223321	+	0.749	Ruminococcaceae_bacterium_LM158;_KJ875866	Bacteria	Firmicutes	Clostridia	.	Clostridiales	.	Ruminococcaceae	unclassified_Ruminococcaceae	1	0	2	5	0	1	0	3	0	4	0	0	0	0	0	0	0	0	1	2	0	0	0	1	0	0	0	2	0	0	0	0	0	0	1	4	0
denovo9864	S002351043	+	0.749	rumen_bacterium_NK4A214;_GU324404	Bacteria	Firmicutes	Clostridia	.	Clostridiales	.	Ruminococcaceae	unclassified_Ruminococcaceae	0	0	0	0	0	3	0	0	0	0	0	0	1	0	0	0	1	4	0	0	1	1	0	1	1	0	0	0	0	0	0	1	0	1	0	1	0
denovo505098	S002351043	+	0.75	rumen_bacterium_NK4A214;_GU324404	Bacteria	Firmicutes	Clostridia	.	Clostridiales	.	Ruminococcaceae	unclassified_Ruminococcaceae	0	0	0	4	0	0	1	0	0	0	0	0	0	0	0	0	0	2	3	3	0	1	4	1	0	0	0	0	0	0	0	0	0	0	0	1	0
denovo529319	S002351043	+	0.75	rumen_bacterium_NK4A214;_GU324404	Bacteria	Firmicutes	Clostridia	.	Clostridiales	.	Ruminococcaceae	unclassified_Ruminococcaceae	0	0	4	1	1	0	1	0	0	0	0	1	0	1	0	0	1	2	1	0	0	1	0	2	1	0	1	1	0	0	0	0	0	0	0	1	0
denovo21012	S002351043	+	0.751	rumen_bacterium_NK4A214;_GU324404	Bacteria	Firmicutes	Clostridia	.	Clostridiales	.	Ruminococcaceae	unclassified_Ruminococcaceae	4	0	1	0	0	0	2	0	0	1	0	3	0	0	2	2	1	11	7	2	1	5	0	0	5	0	1	3	0	1	1	0	1	0	0	1	0
denovo215821	S002167974	+	0.751	Clostridiales_bacterium_oral_taxon_F32;_VO026;_HM099644	Bacteria	Firmicutes	Clostridia	.	Clostridiales	.	Ruminococcaceae	unclassified_Ruminococcaceae	19	15	0	14	2	0	4	1	1	4	0	0	0	0	0	6	4	2	2	6	1	0	0	0	0	2	0	2	0	0	7	0	0	0	0	2	0
denovo525585	S003222710	+	0.751	Clostridiales_bacterium_canine_oral_taxon_217;_PU072;_JN713380	Bacteria	Firmicutes	Clostridia	.	Clostridiales	.	Ruminococcaceae	unclassified_Ruminococcaceae	0	0	1	0	0	0	0	0	0	0	1	0	0	0	0	0	0	0	0	0	0	0	0	0	0	1	0	0	0	0	1	1	0	0	0	0	0
denovo56748	S003222620	+	0.751	Clostridiales_bacterium_canine_oral_taxon_123;_OJ033;_JN713290	Bacteria	Firmicutes	Clostridia	.	Clostridiales	.	Ruminococcaceae	unclassified_Ruminococcaceae	1	0	1	1	0	1	0	0	0	0	2	0	0	0	0	2	3	0	0	0	0	0	0	0	0	0	0	0	0	0	0	3	1	1	0	0	0
denovo713269	S004223321	+	0.751	Ruminococcaceae_bacterium_LM158;_KJ875866	Bacteria	Firmicutes	Clostridia	.	Clostridiales	.	Ruminococcaceae	unclassified_Ruminococcaceae	0	0	0	0	1	0	2	1	0	2	0	0	0	0	0	0	0	0	2	0	0	0	0	0	0	1	1	0	1	0	0	1	0	0	0	3	0
denovo728370	S002351043	+	0.751	rumen_bacterium_NK4A214;_GU324404	Bacteria	Firmicutes	Clostridia	.	Clostridiales	.	Ruminococcaceae	unclassified_Ruminococcaceae	1	0	0	0	0	1	0	0	0	0	0	0	0	0	0	1	0	0	1	0	1	0	0	0	0	0	1	1	0	0	0	0	0	0	1	0	0
denovo792893	S003260628	+	0.751	Clostridium_sp._Culture-23;_AB622816	Bacteria	Firmicutes	Clostridia	.	Clostridiales	.	Ruminococcaceae	unclassified_Ruminococcaceae	10	0	1	0	2	4	7	1	0	2	0	0	0	0	0	0	3	4	12	0	0	1	1	0	0	0	27	0	1	9	1	1	1	0	0	0	2
denovo203631	S002167974	+	0.752	Clostridiales_bacterium_oral_taxon_F32;_VO026;_HM099644	Bacteria	Firmicutes	Clostridia	.	Clostridiales	.	Ruminococcaceae	unclassified_Ruminococcaceae	0	0	0	0	1	1	0	0	3	0	0	0	0	0	1	0	0	1	1	0	0	0	0	0	0	0	0	0	0	0	0	1	0	0	1	0	0
denovo527293	S003316344	+	0.752	Clostridiales_bacterium_CIEAF_026;_AB702939	Bacteria	Firmicutes	Clostridia	.	Clostridiales	.	Ruminococcaceae	unclassified_Ruminococcaceae	4	8	9	1	3	6	15	2	2	9	4	10	2	0	1	18	4	23	13	1	24	7	3	27	25	6	20	6	20	5	28	2	21	0	12	2	4
denovo55670	S003222710	+	0.752	Clostridiales_bacterium_canine_oral_taxon_217;_PU072;_JN713380	Bacteria	Firmicutes	Clostridia	.	Clostridiales	.	Ruminococcaceae	unclassified_Ruminococcaceae	0	0	0	0	0	0	0	0	0	0	0	0	0	0	0	1	0	0	0	0	0	1	0	0	0	0	0	0	0	0	0	0	0	0	0	0	0
denovo607499	S002167974	+	0.752	Clostridiales_bacterium_oral_taxon_F32;_VO026;_HM099644	Bacteria	Firmicutes	Clostridia	.	Clostridiales	.	Ruminococcaceae	unclassified_Ruminococcaceae	0	2	0	1	0	1	0	0	0	0	0	0	0	0	0	0	0	2	0	0	0	0	1	0	0	0	0	1	1	0	0	1	1	0	0	0	0
denovo669516	S003316343	+	0.752	Clostridiales_bacterium_CIEAF_022;_AB702938	Bacteria	Firmicutes	Clostridia	.	Clostridiales	.	Ruminococcaceae	unclassified_Ruminococcaceae	3	0	0	0	0	0	0	0	0	0	0	0	0	0	0	0	1	5	1	0	0	0	0	0	0	0	0	1	2	0	0	0	16	0	0	0	0
denovo70513	S002351043	+	0.752	rumen_bacterium_NK4A214;_GU324404	Bacteria	Firmicutes	Clostridia	.	Clostridiales	.	Ruminococcaceae	unclassified_Ruminococcaceae	0	0	0	2	0	0	0	1	0	0	0	0	0	0	0	0	1	0	3	2	0	0	1	0	0	0	0	0	0	0	0	0	1	0	0	2	0
denovo957319	S002351003	+	0.752	Clostridiales_bacterium_NK3B98;_GU324364	Bacteria	Firmicutes	Clostridia	.	Clostridiales	.	Ruminococcaceae	unclassified_Ruminococcaceae	2	0	4	2	1	5	1	0	5	0	5	0	0	0	0	1	1	11	19	8	0	0	0	1	1	5	3	1	4	0	0	0	3	0	0	1	0
denovo182433	S002351043	+	0.753	rumen_bacterium_NK4A214;_GU324404	Bacteria	Firmicutes	Clostridia	.	Clostridiales	.	Ruminococcaceae	unclassified_Ruminococcaceae	0	1	4	5	0	1	0	0	3	0	0	0	0	0	0	0	0	0	5	0	0	0	0	2	0	0	1	0	0	2	1	1	2	0	0	2	0
denovo313808	S003316344	+	0.753	Clostridiales_bacterium_CIEAF_026;_AB702939	Bacteria	Firmicutes	Clostridia	.	Clostridiales	.	Ruminococcaceae	unclassified_Ruminococcaceae	0	0	0	0	0	0	0	0	0	0	0	0	0	0	1	0	0	0	0	0	0	0	0	2	3	2	0	0	0	1	0	0	0	1	1	1	0
denovo736741	S002351043	+	0.753	rumen_bacterium_NK4A214;_GU324404	Bacteria	Firmicutes	Clostridia	.	Clostridiales	.	Ruminococcaceae	unclassified_Ruminococcaceae	1	0	2	0	0	0	0	0	0	0	0	0	0	0	0	0	0	0	0	0	0	2	0	1	0	0	0	0	0	0	0	0	2	0	0	0	0
denovo974979	S004223321	+	0.753	Ruminococcaceae_bacterium_LM158;_KJ875866	Bacteria	Firmicutes	Clostridia	.	Clostridiales	.	Ruminococcaceae	unclassified_Ruminococcaceae	0	0	4	3	0	2	1	0	0	0	0	0	0	0	1	2	0	1	0	1	4	0	0	1	5	0	0	1	2	0	0	0	2	0	0	0	0
denovo162305	S001072696	+	0.754	uncultured_bacterium;_WA_aaa02g11;_EU473597	Bacteria	Firmicutes	Clostridia	.	Clostridiales	.	Ruminococcaceae	unclassified_Ruminococcaceae	1	3	0	0	0	0	2	0	4	0	0	0	2	1	0	0	0	4	4	8	1	3	0	1	0	0	2	3	0	2	1	3	4	0	0	2	0
denovo380766	S001129662	+	0.754	uncultured_bacterium;_RH_aaj89h06;_EU777968	Bacteria	Firmicutes	Clostridia	.	Clostridiales	.	Ruminococcaceae	unclassified_Ruminococcaceae	0	0	0	0	0	1	0	0	0	0	0	0	0	0	0	0	0	0	1	0	0	0	0	1	1	0	1	1	0	0	0	0	0	0	0	1	0
denovo516946	S002351043	+	0.754	rumen_bacterium_NK4A214;_GU324404	Bacteria	Firmicutes	Clostridia	.	Clostridiales	.	Ruminococcaceae	unclassified_Ruminococcaceae	0	0	0	0	1	2	0	0	1	0	0	0	0	0	0	3	1	0	2	2	0	4	0	0	0	0	0	0	0	0	0	1	0	0	0	0	0
denovo607236	S004223321	+	0.754	Ruminococcaceae_bacterium_LM158;_KJ875866	Bacteria	Firmicutes	Clostridia	.	Clostridiales	.	Ruminococcaceae	unclassified_Ruminococcaceae	0	0	0	0	2	0	0	0	0	0	2	0	0	0	0	0	0	0	1	0	0	0	0	0	0	0	0	0	1	0	2	0	0	0	0	0	0
denovo642004	S002351043	+	0.754	rumen_bacterium_NK4A214;_GU324404	Bacteria	Firmicutes	Clostridia	.	Clostridiales	.	Ruminococcaceae	unclassified_Ruminococcaceae	0	1	1	3	2	2	0	3	1	2	0	1	1	0	1	0	0	3	4	1	0	2	1	0	0	0	0	2	0	0	0	0	2	0	0	1	0
denovo102972	S001062802	+	0.755	uncultured_bacterium;_horsej_aai91d03;_EU463703	Bacteria	Firmicutes	Clostridia	.	Clostridiales	.	Ruminococcaceae	unclassified_Ruminococcaceae	6	0	4	4	5	0	2	3	3	3	0	0	0	3	0	1	4	15	2	5	1	6	0	3	0	0	3	2	2	4	2	4	9	0	3	2	1
denovo248666	S002167974	+	0.755	Clostridiales_bacterium_oral_taxon_F32;_VO026;_HM099644	Bacteria	Firmicutes	Clostridia	.	Clostridiales	.	Ruminococcaceae	unclassified_Ruminococcaceae	4	3	0	10	0	6	3	0	0	1	0	0	0	0	0	1	8	1	5	2	0	5	2	1	3	2	0	6	0	0	1	0	0	0	4	3	0
denovo310190	S004223321	+	0.755	Ruminococcaceae_bacterium_LM158;_KJ875866	Bacteria	Firmicutes	Clostridia	.	Clostridiales	.	Ruminococcaceae	unclassified_Ruminococcaceae	1	0	0	1	1	2	0	2	2	0	1	0	0	0	0	0	0	0	3	0	0	0	0	0	0	0	0	0	2	1	0	0	0	0	0	0	0
denovo638100	S002351043	+	0.755	rumen_bacterium_NK4A214;_GU324404	Bacteria	Firmicutes	Clostridia	.	Clostridiales	.	Ruminococcaceae	unclassified_Ruminococcaceae	1	0	0	0	0	0	0	0	0	7	0	0	0	0	0	0	1	1	0	0	0	1	0	0	0	0	2	0	0	0	0	0	0	0	0	0	0
denovo712074	S002167974	+	0.755	Clostridiales_bacterium_oral_taxon_F32;_VO026;_HM099644	Bacteria	Firmicutes	Clostridia	.	Clostridiales	.	Ruminococcaceae	unclassified_Ruminococcaceae	0	0	0	0	0	1	0	0	0	0	1	1	1	0	0	1	0	2	0	0	0	0	0	0	0	0	0	0	1	8	1	0	0	0	0	0	0
denovo819186	S002351043	+	0.755	rumen_bacterium_NK4A214;_GU324404	Bacteria	Firmicutes	Clostridia	.	Clostridiales	.	Ruminococcaceae	unclassified_Ruminococcaceae	0	0	0	0	0	0	1	0	0	0	0	0	0	0	0	0	1	2	2	0	0	0	0	0	0	0	0	0	0	0	0	0	0	0	0	0	0
denovo864411	S002351043	+	0.755	rumen_bacterium_NK4A214;_GU324404	Bacteria	Firmicutes	Clostridia	.	Clostridiales	.	Ruminococcaceae	unclassified_Ruminococcaceae	3	3	12	13	5	2	17	1	6	0	0	8	0	0	0	9	4	11	19	3	3	2	4	7	3	0	2	16	5	21	3	8	2	9	3	11	2
denovo158049	S003450137	+	0.756	uncultured_bacterium;_Hmb1-71;_JX096278	Bacteria	Firmicutes	Clostridia	.	Clostridiales	.	Ruminococcaceae	unclassified_Ruminococcaceae	1	1	0	0	0	1	0	0	0	4	0	0	0	0	0	0	0	0	1	0	0	0	0	0	0	0	1	0	0	1	0	0	0	0	0	0	0
denovo305598	S002351043	+	0.756	rumen_bacterium_NK4A214;_GU324404	Bacteria	Firmicutes	Clostridia	.	Clostridiales	.	Ruminococcaceae	unclassified_Ruminococcaceae	2	2	0	3	2	4	1	0	2	5	0	1	1	0	1	0	6	1	4	0	2	8	7	1	0	1	4	2	2	2	0	0	6	0	5	4	0
denovo379101	S000786486	+	0.756	uncultured_bacterium;_RL183_aah24d02;_DQ800435	Bacteria	Firmicutes	Clostridia	.	Clostridiales	.	Ruminococcaceae	unclassified_Ruminococcaceae	0	1	1	0	0	0	0	0	0	0	0	0	0	0	0	0	0	0	0	2	0	2	0	0	0	0	0	0	0	0	0	0	3	0	2	0	0
denovo703618	S002351043	+	0.756	rumen_bacterium_NK4A214;_GU324404	Bacteria	Firmicutes	Clostridia	.	Clostridiales	.	Ruminococcaceae	unclassified_Ruminococcaceae	1	0	0	0	0	1	0	2	0	1	0	0	0	0	0	0	0	0	2	0	0	0	0	1	0	0	1	0	2	0	0	0	0	0	0	1	0
denovo897266	S003260214	+	0.756	Clostridium_sp._TG60-1;_AB551424	Bacteria	Firmicutes	Clostridia	.	Clostridiales	.	Ruminococcaceae	unclassified_Ruminococcaceae	0	0	0	0	0	0	0	3	0	4	0	0	0	0	0	0	0	2	0	2	0	0	2	2	0	0	3	2	0	2	0	0	0	0	0	0	0
denovo264118	S002351043	+	0.757	rumen_bacterium_NK4A214;_GU324404	Bacteria	Firmicutes	Clostridia	.	Clostridiales	.	Ruminococcaceae	unclassified_Ruminococcaceae	0	0	0	0	0	1	1	0	0	1	0	0	0	0	0	0	0	1	0	3	1	1	0	0	1	1	1	0	0	0	0	0	0	0	0	0	0
denovo942526	S002351043	+	0.757	rumen_bacterium_NK4A214;_GU324404	Bacteria	Firmicutes	Clostridia	.	Clostridiales	.	Ruminococcaceae	unclassified_Ruminococcaceae	0	0	2	1	0	0	1	0	1	0	0	2	0	0	0	0	0	0	0	0	2	0	0	3	0	0	3	0	0	0	0	0	0	0	1	0	1
denovo403127	S001132483	+	0.758	uncultured_Ruminococcaceae_bacterium;_EMP_T14;_EU794102	Bacteria	Firmicutes	Clostridia	.	Clostridiales	.	Ruminococcaceae	unclassified_Ruminococcaceae	0	0	0	0	0	2	0	0	1	1	0	0	0	0	1	0	0	1	0	1	0	3	0	0	0	0	0	0	0	0	0	0	0	0	1	1	0
denovo613321	S002351043	+	0.758	rumen_bacterium_NK4A214;_GU324404	Bacteria	Firmicutes	Clostridia	.	Clostridiales	.	Ruminococcaceae	unclassified_Ruminococcaceae	0	2	0	0	0	0	0	0	0	0	0	0	0	0	0	0	0	1	0	0	0	0	0	0	0	1	0	0	0	1	0	0	1	0	1	0	0
denovo713088	S002351043	+	0.758	rumen_bacterium_NK4A214;_GU324404	Bacteria	Firmicutes	Clostridia	.	Clostridiales	.	Ruminococcaceae	unclassified_Ruminococcaceae	1	0	0	0	0	1	0	0	0	0	0	0	0	0	0	0	0	2	2	0	0	0	0	0	0	0	0	0	0	0	0	0	0	0	0	1	0
denovo116866	S003667626	+	0.759	uncultured_rumen_bacterium;_R-B-155;_AB614892	Bacteria	Firmicutes	Clostridia	.	Clostridiales	.	Ruminococcaceae	unclassified_Ruminococcaceae	0	0	0	0	0	2	0	0	0	0	0	0	0	0	0	0	1	0	0	1	0	0	0	0	0	0	0	0	0	0	0	0	0	0	0	0	0
denovo276466	S004223321	+	0.759	Ruminococcaceae_bacterium_LM158;_KJ875866	Bacteria	Firmicutes	Clostridia	.	Clostridiales	.	Ruminococcaceae	unclassified_Ruminococcaceae	2	1	0	1	0	1	0	0	0	0	0	1	0	0	0	1	0	0	0	3	0	0	1	0	0	0	0	2	0	1	0	0	0	1	0	1	0
denovo582893	S002351043	+	0.759	rumen_bacterium_NK4A214;_GU324404	Bacteria	Firmicutes	Clostridia	.	Clostridiales	.	Ruminococcaceae	unclassified_Ruminococcaceae	0	0	0	0	0	0	0	0	0	0	0	3	0	0	0	0	1	0	0	0	0	1	0	2	0	1	0	0	1	0	0	0	0	0	0	0	0
denovo843563	S003316344	+	0.759	Clostridiales_bacterium_CIEAF_026;_AB702939	Bacteria	Firmicutes	Clostridia	.	Clostridiales	.	Ruminococcaceae	unclassified_Ruminococcaceae	0	1	2	0	2	5	6	0	5	7	6	0	2	3	0	1	5	19	4	0	0	22	0	5	0	0	7	4	11	13	0	0	5	0	3	15	1
denovo234081	S002351043	+	0.76	rumen_bacterium_NK4A214;_GU324404	Bacteria	Firmicutes	Clostridia	.	Clostridiales	.	Ruminococcaceae	unclassified_Ruminococcaceae	0	0	0	0	0	0	0	0	0	0	0	0	0	0	0	0	0	1	2	0	0	0	0	0	1	0	0	0	0	0	0	0	0	1	0	0	0
denovo10904	S001063246	+	0.761	uncultured_bacterium;_gir_aah94h08;_EU464147	Bacteria	Firmicutes	Clostridia	.	Clostridiales	.	Ruminococcaceae	unclassified_Ruminococcaceae	1	0	1	0	0	0	3	0	0	0	0	0	0	0	0	0	0	0	1	0	0	0	0	0	1	0	0	0	0	1	1	0	2	0	0	1	0
denovo162872	S001132612	+	0.761	uncultured_Ruminococcaceae_bacterium;_EMP_AF08;_EU794231	Bacteria	Firmicutes	Clostridia	.	Clostridiales	.	Ruminococcaceae	unclassified_Ruminococcaceae	1	11	10	6	0	2	7	0	0	2	3	0	0	0	0	0	0	16	6	6	3	4	1	8	5	10	5	7	0	13	17	2	6	0	6	5	0
denovo276102	S002351043	+	0.761	rumen_bacterium_NK4A214;_GU324404	Bacteria	Firmicutes	Clostridia	.	Clostridiales	.	Ruminococcaceae	unclassified_Ruminococcaceae	1	0	1	0	1	0	1	0	1	0	1	0	0	0	0	0	0	0	1	1	0	0	0	0	0	0	0	0	1	0	0	0	0	0	0	1	0
denovo313088	S003222710	+	0.761	Clostridiales_bacterium_canine_oral_taxon_217;_PU072;_JN713380	Bacteria	Firmicutes	Clostridia	.	Clostridiales	.	Ruminococcaceae	unclassified_Ruminococcaceae	1	1	0	0	0	1	1	0	0	1	0	2	0	0	0	0	0	3	2	0	1	0	0	2	1	0	3	4	0	1	3	0	1	0	0	0	0
denovo586413	S002351043	+	0.761	rumen_bacterium_NK4A214;_GU324404	Bacteria	Firmicutes	Clostridia	.	Clostridiales	.	Ruminococcaceae	unclassified_Ruminococcaceae	47	31	37	106	24	15	52	23	47	12	10	24	6	5	5	7	35	47	17	164	19	22	40	22	16	17	8	11	14	15	22	26	35	39	17	34	9
denovo93859	S002351043	+	0.761	rumen_bacterium_NK4A214;_GU324404	Bacteria	Firmicutes	Clostridia	.	Clostridiales	.	Ruminococcaceae	unclassified_Ruminococcaceae	0	0	0	0	0	0	5	0	0	0	0	0	0	0	0	0	1	0	1	0	1	0	0	0	0	0	0	5	0	2	0	0	1	2	0	0	0
denovo560303	S003260628	+	0.762	Clostridium_sp._Culture-23;_AB622816	Bacteria	Firmicutes	Clostridia	.	Clostridiales	.	Ruminococcaceae	unclassified_Ruminococcaceae	9	1	0	0	0	0	0	0	0	12	0	0	0	0	2	0	1	5	5	1	0	0	0	0	0	1	5	0	3	8	9	0	0	0	1	0	0
denovo658511	S002351043	+	0.762	rumen_bacterium_NK4A214;_GU324404	Bacteria	Firmicutes	Clostridia	.	Clostridiales	.	Ruminococcaceae	unclassified_Ruminococcaceae	0	0	0	0	1	0	1	0	0	1	0	0	0	0	0	0	0	0	1	0	1	0	0	2	0	0	1	0	0	0	0	0	0	0	0	2	0
denovo937865	S003287478	+	0.762	bacterium_ic1340;_DQ057467	Bacteria	Firmicutes	Clostridia	.	Clostridiales	.	Ruminococcaceae	unclassified_Ruminococcaceae	1	0	0	0	0	0	0	0	0	0	0	0	0	0	0	0	0	0	0	0	1	1	0	0	0	0	0	0	0	0	0	0	0	0	0	0	0
denovo53663	S004223321	+	0.763	Ruminococcaceae_bacterium_LM158;_KJ875866	Bacteria	Firmicutes	Clostridia	.	Clostridiales	.	Ruminococcaceae	unclassified_Ruminococcaceae	1	2	0	0	0	1	0	0	0	2	1	0	0	0	1	0	0	2	2	0	0	1	0	0	0	1	0	1	0	0	0	0	0	0	0	0	0
denovo740110	S002167974	+	0.763	Clostridiales_bacterium_oral_taxon_F32;_VO026;_HM099644	Bacteria	Firmicutes	Clostridia	.	Clostridiales	.	Ruminococcaceae	unclassified_Ruminococcaceae	1	0	0	1	0	0	0	0	0	0	0	0	1	0	0	0	0	0	0	0	0	0	0	0	0	0	0	0	0	1	0	0	0	0	0	0	0
denovo365205	S001060532	+	0.764	uncultured_bacterium;_RH_aaj89c08;_EU461433	Bacteria	Firmicutes	Clostridia	.	Clostridiales	.	Ruminococcaceae	unclassified_Ruminococcaceae	0	2	2	1	0	0	0	0	0	2	0	0	0	0	0	0	1	0	9	0	0	0	0	2	2	0	0	0	3	1	0	0	0	0	0	1	0
denovo385130	S003354251	+	0.764	uncultured_organism;_ELU0129-T320-S-NI_000132;_HQ792886	Bacteria	Firmicutes	Clostridia	.	Clostridiales	.	Ruminococcaceae	unclassified_Ruminococcaceae	1	0	0	0	2	0	2	0	0	0	1	0	0	0	0	2	0	2	0	0	0	0	0	0	0	0	0	0	0	0	0	0	1	0	0	0	0
denovo410922	S001068276	+	0.764	uncultured_bacterium;_SP3_f09_1;_EU469177	Bacteria	Firmicutes	Clostridia	.	Clostridiales	.	Ruminococcaceae	unclassified_Ruminococcaceae	1	0	1	0	0	0	0	0	0	0	0	0	1	0	0	0	2	0	0	1	0	1	0	0	0	0	0	2	0	0	0	0	1	0	0	0	0
denovo514860	S002167974	+	0.764	Clostridiales_bacterium_oral_taxon_F32;_VO026;_HM099644	Bacteria	Firmicutes	Clostridia	.	Clostridiales	.	Ruminococcaceae	unclassified_Ruminococcaceae	0	0	1	3	1	1	3	0	3	0	1	0	0	0	2	0	0	4	0	2	0	1	0	0	2	2	0	0	0	0	0	0	1	3	2	0	2
denovo642253	S004223321	+	0.764	Ruminococcaceae_bacterium_LM158;_KJ875866	Bacteria	Firmicutes	Clostridia	.	Clostridiales	.	Ruminococcaceae	unclassified_Ruminococcaceae	0	1	0	0	0	0	0	0	0	0	0	0	0	0	0	0	0	2	0	0	0	0	0	0	0	0	0	0	3	0	0	0	0	0	1	5	0
denovo402690	S001381584	+	0.765	uncultured_bacterium;_R-7606;_FJ880933	Bacteria	Firmicutes	Clostridia	.	Clostridiales	.	Ruminococcaceae	unclassified_Ruminococcaceae	0	0	0	0	0	0	1	0	0	2	0	0	0	0	0	0	0	0	0	0	0	0	0	0	1	0	0	0	0	0	1	1	0	0	0	0	0
denovo140080	S001919298	+	0.766	uncultured_bacterium;_3-6I12;_FJ676137	Bacteria	Firmicutes	Clostridia	.	Clostridiales	.	Ruminococcaceae	unclassified_Ruminococcaceae	1	0	0	0	0	0	0	0	2	0	0	0	0	0	0	0	2	0	1	4	0	0	0	0	0	0	0	0	0	0	0	0	1	0	1	1	0
denovo391254	S003449219	+	0.766	uncultured_bacterium;_Hda1-58;_JX095359	Bacteria	Firmicutes	Clostridia	.	Clostridiales	.	Ruminococcaceae	unclassified_Ruminococcaceae	0	0	0	1	0	0	0	0	0	0	0	0	0	0	0	0	0	1	1	0	1	0	0	0	0	0	0	1	0	0	0	0	0	1	0	0	0
denovo638147	S002167974	+	0.766	Clostridiales_bacterium_oral_taxon_F32;_VO026;_HM099644	Bacteria	Firmicutes	Clostridia	.	Clostridiales	.	Ruminococcaceae	unclassified_Ruminococcaceae	1	3	0	0	0	0	0	0	0	0	0	0	0	0	0	0	1	0	2	0	0	0	0	1	0	0	0	0	1	1	1	0	0	0	0	0	0
denovo772249	S003222710	+	0.766	Clostridiales_bacterium_canine_oral_taxon_217;_PU072;_JN713380	Bacteria	Firmicutes	Clostridia	.	Clostridiales	.	Ruminococcaceae	unclassified_Ruminococcaceae	19	52	33	106	18	6	40	16	7	35	1	11	4	5	4	10	26	30	37	54	14	10	36	31	4	21	17	20	13	6	51	8	21	4	12	48	3
denovo902751	S002351043	+	0.766	rumen_bacterium_NK4A214;_GU324404	Bacteria	Firmicutes	Clostridia	.	Clostridiales	.	Ruminococcaceae	unclassified_Ruminococcaceae	0	0	2	1	0	2	0	1	0	0	0	0	0	0	0	0	3	1	0	0	1	0	0	1	0	2	1	0	0	2	0	0	1	0	2	0	0
denovo904213	S003287478	+	0.766	bacterium_ic1340;_DQ057467	Bacteria	Firmicutes	Clostridia	.	Clostridiales	.	Ruminococcaceae	unclassified_Ruminococcaceae	8	28	18	0	5	13	25	1	3	59	5	87	1	2	1	11	4	34	37	5	31	15	9	81	58	17	19	14	11	37	39	7	8	13	15	5	11
denovo193587	S002351043	+	0.767	rumen_bacterium_NK4A214;_GU324404	Bacteria	Firmicutes	Clostridia	.	Clostridiales	.	Ruminococcaceae	unclassified_Ruminococcaceae	1	0	4	1	0	0	0	0	1	1	0	0	0	0	0	0	0	2	4	0	0	0	0	0	2	0	0	0	0	1	0	0	2	0	0	0	0
denovo409068	S001068859	+	0.767	uncultured_bacterium;_FF_d08_1;_EU469760	Bacteria	Firmicutes	Clostridia	.	Clostridiales	.	Ruminococcaceae	unclassified_Ruminococcaceae	0	0	0	0	0	0	0	0	0	0	0	0	0	0	0	0	0	0	0	0	0	0	0	0	0	0	4	5	0	0	1	0	0	0	0	0	0
denovo574419	S003316343	+	0.767	Clostridiales_bacterium_CIEAF_022;_AB702938	Bacteria	Firmicutes	Clostridia	.	Clostridiales	.	Ruminococcaceae	unclassified_Ruminococcaceae	0	0	0	0	0	0	1	1	2	1	0	0	0	0	0	0	0	0	0	5	0	1	0	0	0	0	0	0	1	0	0	0	0	0	0	0	0
denovo578213	S002351043	+	0.767	rumen_bacterium_NK4A214;_GU324404	Bacteria	Firmicutes	Clostridia	.	Clostridiales	.	Ruminococcaceae	unclassified_Ruminococcaceae	0	2	1	0	1	0	0	3	0	0	0	0	0	0	0	0	0	1	1	0	0	0	0	1	0	0	0	3	0	0	0	0	0	0	0	0	0
denovo159339	S001127124	+	0.768	uncultured_bacterium;_GOR_aag74d07;_EU775430	Bacteria	Firmicutes	Clostridia	.	Clostridiales	.	Ruminococcaceae	unclassified_Ruminococcaceae	3	2	0	0	0	2	0	0	1	0	0	0	0	0	0	0	1	2	0	3	0	1	0	0	0	0	0	0	2	1	0	0	1	0	0	0	0
denovo19364	S002167974	+	0.768	Clostridiales_bacterium_oral_taxon_F32;_VO026;_HM099644	Bacteria	Firmicutes	Clostridia	.	Clostridiales	.	Ruminococcaceae	unclassified_Ruminococcaceae	2	0	0	0	0	2	1	0	2	0	0	0	0	0	0	0	1	2	0	1	0	0	0	2	1	0	0	0	0	0	0	0	2	0	0	0	0
denovo50745	S003260626	+	0.768	Clostridium_sp._Culture-1;_AB622814	Bacteria	Firmicutes	Clostridia	.	Clostridiales	.	Ruminococcaceae	unclassified_Ruminococcaceae	1	0	0	0	0	0	0	0	1	0	0	0	0	0	1	0	0	0	8	0	0	0	0	0	0	0	2	0	0	0	0	0	0	0	0	0	0
denovo602578	S002351043	+	0.768	rumen_bacterium_NK4A214;_GU324404	Bacteria	Firmicutes	Clostridia	.	Clostridiales	.	Ruminococcaceae	unclassified_Ruminococcaceae	0	0	0	1	1	0	1	0	0	0	0	1	1	0	0	0	1	7	0	1	2	1	0	1	0	0	0	0	0	3	1	0	5	0	2	1	0
denovo666284	S004223321	+	0.768	Ruminococcaceae_bacterium_LM158;_KJ875866	Bacteria	Firmicutes	Clostridia	.	Clostridiales	.	Ruminococcaceae	unclassified_Ruminococcaceae	0	1	0	0	1	0	1	0	0	0	1	0	0	0	0	0	0	2	0	0	1	0	0	0	2	0	0	0	0	0	0	0	1	0	0	0	0
denovo695215	S004223321	+	0.768	Ruminococcaceae_bacterium_LM158;_KJ875866	Bacteria	Firmicutes	Clostridia	.	Clostridiales	.	Ruminococcaceae	unclassified_Ruminococcaceae	0	0	0	0	3	3	0	0	23	0	0	0	0	2	0	0	1	18	0	0	0	0	0	0	0	0	0	0	2	0	0	1	1	0	2	0	0
denovo71093	S002351043	+	0.768	rumen_bacterium_NK4A214;_GU324404	Bacteria	Firmicutes	Clostridia	.	Clostridiales	.	Ruminococcaceae	unclassified_Ruminococcaceae	6	3	19	11	4	2	5	1	2	4	3	0	3	0	0	4	5	14	12	5	9	4	1	6	4	5	16	4	11	5	6	0	13	1	0	12	1
denovo717709	S002351043	+	0.768	rumen_bacterium_NK4A214;_GU324404	Bacteria	Firmicutes	Clostridia	.	Clostridiales	.	Ruminococcaceae	unclassified_Ruminococcaceae	11	11	18	13	5	6	6	3	15	10	1	3	2	1	2	0	4	10	1	67	6	9	8	12	2	7	4	21	2	11	5	4	25	6	11	18	0
denovo204055	S004223321	+	0.769	Ruminococcaceae_bacterium_LM158;_KJ875866	Bacteria	Firmicutes	Clostridia	.	Clostridiales	.	Ruminococcaceae	unclassified_Ruminococcaceae	0	1	0	4	0	0	6	2	0	1	0	2	0	0	0	0	1	4	3	1	0	0	2	0	3	0	0	1	0	0	4	1	3	0	0	0	0
denovo297965	S003301757	+	0.769	Candidatus_Soleaferrea_massiliensis_AP7;_JX101688	Bacteria	Firmicutes	Clostridia	.	Clostridiales	.	Ruminococcaceae	unclassified_Ruminococcaceae	0	1	0	0	0	0	0	0	0	3	1	1	0	0	0	0	0	0	2	0	1	2	0	3	0	1	0	0	0	0	0	0	0	0	0	0	1
denovo917587	S002351043	+	0.769	rumen_bacterium_NK4A214;_GU324404	Bacteria	Firmicutes	Clostridia	.	Clostridiales	.	Ruminococcaceae	unclassified_Ruminococcaceae	1	0	1	1	0	2	0	0	1	0	0	0	0	0	0	0	0	3	0	1	0	3	0	0	0	0	0	0	0	0	0	0	1	1	0	0	0
denovo128957	S001132599	+	0.77	uncultured_Ruminococcaceae_bacterium;_EMP_V45;_EU794218	Bacteria	Firmicutes	Clostridia	.	Clostridiales	.	Ruminococcaceae	unclassified_Ruminococcaceae	18	17	12	7	0	0	9	0	6	4	7	14	6	0	0	1	10	43	38	4	15	27	13	28	23	11	34	8	9	28	10	1	9	1	14	13	2
denovo168240	S001072535	+	0.77	uncultured_bacterium;_WA_aaa01c10;_EU473436	Bacteria	Firmicutes	Clostridia	.	Clostridiales	.	Ruminococcaceae	unclassified_Ruminococcaceae	0	0	0	0	1	0	0	0	2	0	0	0	0	0	1	0	0	1	1	0	0	5	0	0	0	0	0	1	0	0	0	0	0	0	0	0	0
denovo21531	S002351043	+	0.77	rumen_bacterium_NK4A214;_GU324404	Bacteria	Firmicutes	Clostridia	.	Clostridiales	.	Ruminococcaceae	unclassified_Ruminococcaceae	2	7	0	0	0	0	0	0	0	1	1	4	0	1	3	1	2	5	8	4	3	1	0	4	0	2	1	3	0	4	0	0	2	2	1	0	0
denovo377607	S001069465	+	0.77	uncultured_bacterium;_GZ_aaa01d12;_EU470366	Bacteria	Firmicutes	Clostridia	.	Clostridiales	.	Ruminococcaceae	unclassified_Ruminococcaceae	2	0	0	0	0	0	0	0	0	1	0	0	0	0	0	0	0	0	2	0	0	2	0	0	1	0	0	1	0	1	0	0	0	0	0	0	0
denovo876113	S002351043	+	0.77	rumen_bacterium_NK4A214;_GU324404	Bacteria	Firmicutes	Clostridia	.	Clostridiales	.	Ruminococcaceae	unclassified_Ruminococcaceae	0	0	0	0	0	0	0	0	0	0	0	0	0	0	0	0	0	2	0	0	0	0	0	0	0	0	0	0	0	0	0	0	2	0	0	1	0
denovo167350	S004267797	+	0.771	uncultured_bacterium;_D139_ERTUP_88;_KJ874006	Bacteria	Firmicutes	Clostridia	.	Clostridiales	.	Ruminococcaceae	unclassified_Ruminococcaceae	0	0	0	0	0	0	0	0	6	0	0	0	0	0	0	2	0	2	8	1	0	0	2	0	1	0	0	0	2	0	0	0	0	0	2	0	0
denovo250647	S002351043	+	0.771	rumen_bacterium_NK4A214;_GU324404	Bacteria	Firmicutes	Clostridia	.	Clostridiales	.	Ruminococcaceae	unclassified_Ruminococcaceae	1	1	1	2	2	0	4	0	0	0	1	5	1	0	0	1	0	3	1	2	4	2	5	1	2	0	0	1	0	1	0	0	2	0	1	0	0
denovo254165	S004223321	+	0.771	Ruminococcaceae_bacterium_LM158;_KJ875866	Bacteria	Firmicutes	Clostridia	.	Clostridiales	.	Ruminococcaceae	unclassified_Ruminococcaceae	0	2	0	0	1	1	0	0	0	1	0	0	0	0	0	6	0	0	7	0	1	0	0	0	0	2	0	1	0	1	3	0	0	0	0	0	0
denovo526499	S002351043	+	0.771	rumen_bacterium_NK4A214;_GU324404	Bacteria	Firmicutes	Clostridia	.	Clostridiales	.	Ruminococcaceae	unclassified_Ruminococcaceae	0	0	3	1	1	1	0	0	0	0	0	0	0	0	0	1	0	0	0	0	0	1	0	0	0	0	0	0	0	0	0	0	0	0	0	0	0
denovo732411	S004223321	+	0.771	Ruminococcaceae_bacterium_LM158;_KJ875866	Bacteria	Firmicutes	Clostridia	.	Clostridiales	.	Ruminococcaceae	unclassified_Ruminococcaceae	1	0	0	24	1	3	0	0	1	0	0	0	0	0	0	0	0	3	3	0	0	0	0	0	0	0	1	6	5	0	0	0	0	0	6	0	0
denovo867195	S002351043	+	0.771	rumen_bacterium_NK4A214;_GU324404	Bacteria	Firmicutes	Clostridia	.	Clostridiales	.	Ruminococcaceae	unclassified_Ruminococcaceae	1	3	2	0	2	3	4	1	0	0	1	0	1	0	0	0	0	2	6	0	1	0	0	5	1	0	1	3	4	2	0	0	3	0	0	6	0
denovo530266	S004223321	+	0.772	Ruminococcaceae_bacterium_LM158;_KJ875866	Bacteria	Firmicutes	Clostridia	.	Clostridiales	.	Ruminococcaceae	unclassified_Ruminococcaceae	7	0	0	2	0	3	1	1	0	2	0	0	1	3	0	0	0	0	1	0	0	1	0	3	0	0	0	0	2	0	0	0	0	0	4	6	1
denovo670049	S004223321	+	0.772	Ruminococcaceae_bacterium_LM158;_KJ875866	Bacteria	Firmicutes	Clostridia	.	Clostridiales	.	Ruminococcaceae	unclassified_Ruminococcaceae	0	0	0	0	0	8	3	0	0	4	0	2	1	0	0	0	1	3	0	1	6	25	6	0	9	1	0	0	0	2	0	0	2	0	0	1	1
denovo384535	S000627732	+	0.773	uncultured_Clostridiales_bacterium;_MgMjR-102;_AB234500	Bacteria	Firmicutes	Clostridia	.	Clostridiales	.	Ruminococcaceae	unclassified_Ruminococcaceae	0	0	0	0	0	0	3	0	0	2	0	0	3	0	0	0	1	1	9	0	0	2	0	0	0	0	0	0	0	1	2	0	0	0	0	4	0
denovo649296	S002167974	+	0.773	Clostridiales_bacterium_oral_taxon_F32;_VO026;_HM099644	Bacteria	Firmicutes	Clostridia	.	Clostridiales	.	Ruminococcaceae	unclassified_Ruminococcaceae	0	0	0	0	0	0	0	0	0	0	0	0	0	0	0	0	0	0	0	1	1	0	0	0	0	0	0	0	0	0	0	0	1	0	0	0	0
denovo678772	S002351043	+	0.773	rumen_bacterium_NK4A214;_GU324404	Bacteria	Firmicutes	Clostridia	.	Clostridiales	.	Ruminococcaceae	unclassified_Ruminococcaceae	0	0	2	0	0	0	0	0	0	0	0	0	0	0	0	1	0	0	0	0	0	0	0	1	0	0	1	4	2	0	0	0	0	0	1	0	0
denovo166373	S001067563	+	0.774	uncultured_bacterium;_OK1_c02;_EU468464	Bacteria	Firmicutes	Clostridia	.	Clostridiales	.	Ruminococcaceae	unclassified_Ruminococcaceae	1	2	0	2	0	0	2	0	0	0	0	0	0	0	0	0	0	1	2	0	0	0	0	0	0	0	0	0	0	0	0	7	0	0	0	0	0
denovo261715	S002351043	+	0.774	rumen_bacterium_NK4A214;_GU324404	Bacteria	Firmicutes	Clostridia	.	Clostridiales	.	Ruminococcaceae	unclassified_Ruminococcaceae	0	1	0	0	4	1	1	0	0	4	0	0	0	2	0	1	1	7	2	0	0	1	0	3	0	2	2	0	1	4	3	1	0	0	0	2	0
denovo271128	S002351043	+	0.774	rumen_bacterium_NK4A214;_GU324404	Bacteria	Firmicutes	Clostridia	.	Clostridiales	.	Ruminococcaceae	unclassified_Ruminococcaceae	0	0	0	0	0	0	0	0	2	1	0	1	0	0	0	0	0	0	0	0	0	0	0	1	0	1	0	0	0	0	0	0	0	0	0	0	0
denovo656962	S002351043	+	0.774	rumen_bacterium_NK4A214;_GU324404	Bacteria	Firmicutes	Clostridia	.	Clostridiales	.	Ruminococcaceae	unclassified_Ruminococcaceae	0	3	0	1	0	0	1	0	2	0	0	0	0	0	0	0	0	0	0	2	1	2	0	0	0	0	0	0	1	0	0	1	0	0	0	1	0
denovo895132	S002351043	+	0.774	rumen_bacterium_NK4A214;_GU324404	Bacteria	Firmicutes	Clostridia	.	Clostridiales	.	Ruminococcaceae	unclassified_Ruminococcaceae	1	4	0	0	0	1	0	0	0	0	3	0	0	0	0	0	0	4	3	3	0	0	0	4	0	0	5	0	0	1	0	0	0	0	0	1	0
denovo241795	S002351043	+	0.775	rumen_bacterium_NK4A214;_GU324404	Bacteria	Firmicutes	Clostridia	.	Clostridiales	.	Ruminococcaceae	unclassified_Ruminococcaceae	0	0	0	0	0	0	2	1	0	0	0	0	0	0	0	0	0	0	0	0	0	0	1	0	0	1	0	0	0	0	0	0	0	0	0	0	0
denovo120511	S003667092	+	0.776	uncultured_rumen_bacterium;_D-B-61;_AB612580	Bacteria	Firmicutes	Clostridia	.	Clostridiales	.	Ruminococcaceae	unclassified_Ruminococcaceae	0	0	1	0	3	0	2	0	0	0	0	0	0	0	0	0	0	0	0	0	1	0	0	0	0	0	0	0	0	0	1	0	0	0	0	1	0
denovo225889	S002351043	+	0.776	rumen_bacterium_NK4A214;_GU324404	Bacteria	Firmicutes	Clostridia	.	Clostridiales	.	Ruminococcaceae	unclassified_Ruminococcaceae	0	0	0	1	0	0	0	0	3	0	0	0	1	0	0	0	0	1	0	3	3	0	0	0	0	1	0	0	0	1	0	0	0	0	0	0	0
denovo589759	S002351043	+	0.776	rumen_bacterium_NK4A214;_GU324404	Bacteria	Firmicutes	Clostridia	.	Clostridiales	.	Ruminococcaceae	unclassified_Ruminococcaceae	0	0	1	0	0	0	0	0	0	0	0	0	0	0	0	0	0	1	0	3	0	0	0	4	1	0	2	0	0	0	1	0	0	0	0	1	0
denovo144613	S000627372	+	0.777	uncultured_Lachnospiraceae_bacterium;_dgA-83;_AB218309	Bacteria	Firmicutes	Clostridia	.	Clostridiales	.	Ruminococcaceae	unclassified_Ruminococcaceae	1	0	3	0	3	0	0	0	0	0	0	0	0	0	0	0	0	0	0	0	0	0	0	0	1	2	0	0	0	0	0	0	0	0	1	0	0
denovo568216	S003301757	+	0.777	Candidatus_Soleaferrea_massiliensis_AP7;_JX101688	Bacteria	Firmicutes	Clostridia	.	Clostridiales	.	Ruminococcaceae	unclassified_Ruminococcaceae	3	1	0	0	0	1	5	0	0	2	0	0	0	0	1	3	1	5	1	0	0	2	0	0	2	0	1	0	0	0	0	0	4	0	2	0	0
denovo260195	S003222710	+	0.778	Clostridiales_bacterium_canine_oral_taxon_217;_PU072;_JN713380	Bacteria	Firmicutes	Clostridia	.	Clostridiales	.	Ruminococcaceae	unclassified_Ruminococcaceae	13	27	22	17	4	15	18	1	8	37	13	26	2	1	1	15	15	50	67	8	29	28	16	28	11	17	30	18	17	26	25	4	15	5	19	11	6
denovo339190	S001127438	+	0.778	uncultured_bacterium;_horsem_aai94d08;_EU775744	Bacteria	Firmicutes	Clostridia	.	Clostridiales	.	Ruminococcaceae	unclassified_Ruminococcaceae	0	0	0	0	1	0	0	0	0	2	0	0	0	0	0	0	0	0	0	1	1	0	0	0	0	0	0	0	0	0	0	0	0	0	0	0	1
denovo68624	S002167974	+	0.778	Clostridiales_bacterium_oral_taxon_F32;_VO026;_HM099644	Bacteria	Firmicutes	Clostridia	.	Clostridiales	.	Ruminococcaceae	unclassified_Ruminococcaceae	0	0	0	0	0	0	0	0	4	0	0	1	0	0	0	0	2	9	1	2	4	2	1	0	0	0	0	0	0	0	0	0	0	0	2	4	0
denovo933871	S002351043	+	0.778	rumen_bacterium_NK4A214;_GU324404	Bacteria	Firmicutes	Clostridia	.	Clostridiales	.	Ruminococcaceae	unclassified_Ruminococcaceae	14	30	7	22	11	12	11	8	22	7	8	6	9	4	9	5	21	18	17	10	3	13	17	13	6	7	11	2	16	7	16	19	20	9	13	12	0
denovo110485	S003449159	+	0.779	uncultured_bacterium;_Fb2-92;_JX095299	Bacteria	Firmicutes	Clostridia	.	Clostridiales	.	Ruminococcaceae	unclassified_Ruminococcaceae	14	8	17	14	4	6	7	10	9	16	11	0	0	4	2	6	14	22	31	19	7	15	9	0	0	5	8	3	5	10	7	4	11	3	10	40	2
denovo829619	S001153865	+	0.779	Ruminococcus_sp._NML_00-0124;_EU815223	Bacteria	Firmicutes	Clostridia	.	Clostridiales	.	Ruminococcaceae	unclassified_Ruminococcaceae	0	4	8	17	0	0	4	2	0	3	0	0	0	1	0	2	2	2	0	4	3	0	2	3	0	0	1	3	0	1	4	1	0	0	0	117	0
denovo128551	S001060248	+	0.78	uncultured_bacterium;_BAZ_aah89b09;_EU461149	Bacteria	Firmicutes	Clostridia	.	Clostridiales	.	Ruminococcaceae	unclassified_Ruminococcaceae	1	0	0	4	0	1	0	0	0	0	0	0	0	0	0	1	0	0	1	0	0	3	0	0	0	0	0	1	0	0	0	0	0	0	0	3	0
denovo729911	S002351043	+	0.78	rumen_bacterium_NK4A214;_GU324404	Bacteria	Firmicutes	Clostridia	.	Clostridiales	.	Ruminococcaceae	unclassified_Ruminococcaceae	0	0	1	0	0	0	0	0	0	0	0	0	0	0	0	0	0	0	1	1	0	0	0	1	0	1	1	3	0	1	0	0	0	0	0	0	0
denovo571871	S004223321	+	0.781	Ruminococcaceae_bacterium_LM158;_KJ875866	Bacteria	Firmicutes	Clostridia	.	Clostridiales	.	Ruminococcaceae	unclassified_Ruminococcaceae	0	0	0	0	0	1	0	0	0	0	0	0	0	0	0	0	0	0	4	1	1	0	0	0	0	1	0	1	0	0	2	0	0	0	0	1	0
denovo153447	S001126964	+	0.782	uncultured_bacterium;_gir_aah95e01;_EU775270	Bacteria	Firmicutes	Clostridia	.	Clostridiales	.	Ruminococcaceae	unclassified_Ruminococcaceae	2	3	4	5	2	3	2	3	2	0	0	0	1	0	0	1	0	2	0	2	0	0	3	0	0	0	1	0	0	0	0	0	3	2	0	2	0
denovo273542	S002351043	+	0.782	rumen_bacterium_NK4A214;_GU324404	Bacteria	Firmicutes	Clostridia	.	Clostridiales	.	Ruminococcaceae	unclassified_Ruminococcaceae	2	5	4	0	1	2	0	0	4	18	3	2	0	3	0	2	1	0	1	4	3	4	2	0	4	0	14	1	0	1	7	2	0	0	3	0	2
denovo390569	S001127591	+	0.782	uncultured_bacterium;_horsem_aai93d07;_EU775897	Bacteria	Firmicutes	Clostridia	.	Clostridiales	.	Ruminococcaceae	unclassified_Ruminococcaceae	0	0	7	0	0	0	0	0	0	0	0	2	0	0	0	0	0	1	2	0	0	0	0	0	0	0	0	0	0	0	0	0	1	0	0	0	0
denovo4122	S000338123	+	0.782	uncultured_bacterium_BA18;_AF129861	Bacteria	Firmicutes	Clostridia	.	Clostridiales	.	Ruminococcaceae	unclassified_Ruminococcaceae	0	0	0	1	0	2	0	0	0	0	1	0	0	0	0	2	0	0	4	0	0	0	0	0	0	0	0	1	0	0	0	0	1	0	0	0	0
denovo544422	S004223321	+	0.782	Ruminococcaceae_bacterium_LM158;_KJ875866	Bacteria	Firmicutes	Clostridia	.	Clostridiales	.	Ruminococcaceae	unclassified_Ruminococcaceae	0	0	2	0	0	0	1	1	0	0	1	0	0	0	0	0	0	3	0	0	0	2	1	1	6	2	0	1	0	0	1	0	0	2	0	0	1
denovo129723	S001071464	+	0.783	uncultured_bacterium;_EAC_1aaa02b09;_EU472365	Bacteria	Firmicutes	Clostridia	.	Clostridiales	.	Ruminococcaceae	unclassified_Ruminococcaceae	0	0	0	0	0	1	2	0	0	1	0	1	0	0	0	0	0	0	4	0	0	0	0	1	0	0	3	1	0	0	0	0	0	0	0	0	0
denovo225805	S002351043	+	0.783	rumen_bacterium_NK4A214;_GU324404	Bacteria	Firmicutes	Clostridia	.	Clostridiales	.	Ruminococcaceae	unclassified_Ruminococcaceae	0	0	0	0	1	0	0	1	0	0	0	0	0	0	0	0	0	0	1	0	0	0	0	2	0	0	0	0	0	0	0	0	0	0	0	1	0
denovo402778	S001130821	+	0.783	uncultured_bacterium;_TU2_aaa02e08;_EU779127	Bacteria	Firmicutes	Clostridia	.	Clostridiales	.	Ruminococcaceae	unclassified_Ruminococcaceae	0	0	0	0	0	0	1	0	0	0	0	3	0	0	0	0	0	0	1	0	0	0	0	0	0	0	2	0	0	0	2	1	0	0	0	0	0
denovo165630	S003450137	+	0.784	uncultured_bacterium;_Hmb1-71;_JX096278	Bacteria	Firmicutes	Clostridia	.	Clostridiales	.	Ruminococcaceae	unclassified_Ruminococcaceae	1	0	0	1	0	0	0	0	0	0	0	0	0	0	3	0	1	0	0	2	0	0	0	0	0	0	2	0	0	0	0	0	3	0	0	0	0
denovo228154	S002351043	+	0.784	rumen_bacterium_NK4A214;_GU324404	Bacteria	Firmicutes	Clostridia	.	Clostridiales	.	Ruminococcaceae	unclassified_Ruminococcaceae	2	6	10	8	3	1	3	2	0	2	2	2	0	1	0	0	1	3	6	6	2	3	0	8	9	8	7	3	3	6	4	0	8	0	0	5	0
denovo291629	S002351043	+	0.784	rumen_bacterium_NK4A214;_GU324404	Bacteria	Firmicutes	Clostridia	.	Clostridiales	.	Ruminococcaceae	unclassified_Ruminococcaceae	1	0	1	6	0	0	2	0	0	1	0	0	0	0	0	0	0	4	0	0	0	0	1	4	1	0	0	0	0	1	0	0	1	1	0	0	0
denovo512384	S004223321	+	0.784	Ruminococcaceae_bacterium_LM158;_KJ875866	Bacteria	Firmicutes	Clostridia	.	Clostridiales	.	Ruminococcaceae	unclassified_Ruminococcaceae	0	0	0	0	0	0	0	0	0	0	0	0	0	0	0	0	0	0	0	0	0	0	0	0	0	0	0	0	1	0	1	0	0	0	0	0	0
denovo181920	S002167974	+	0.785	Clostridiales_bacterium_oral_taxon_F32;_VO026;_HM099644	Bacteria	Firmicutes	Clostridia	.	Clostridiales	.	Ruminococcaceae	unclassified_Ruminococcaceae	24	15	0	6	4	9	9	0	6	8	7	12	0	4	1	9	6	12	43	6	1	4	7	7	10	6	6	14	4	6	7	0	3	0	10	0	1
denovo256646	S002351043	+	0.785	rumen_bacterium_NK4A214;_GU324404	Bacteria	Firmicutes	Clostridia	.	Clostridiales	.	Ruminococcaceae	unclassified_Ruminococcaceae	5	2	6	17	2	2	1	1	11	1	0	3	0	0	0	4	4	19	6	18	0	2	1	5	2	0	9	1	0	1	3	3	6	0	4	15	0
denovo280609	S002351043	+	0.785	rumen_bacterium_NK4A214;_GU324404	Bacteria	Firmicutes	Clostridia	.	Clostridiales	.	Ruminococcaceae	unclassified_Ruminococcaceae	0	0	1	0	0	0	0	0	0	0	0	0	0	0	0	0	0	0	0	0	0	0	0	0	0	0	0	0	0	0	0	0	0	0	0	2	0
denovo330713	S002351043	+	0.785	rumen_bacterium_NK4A214;_GU324404	Bacteria	Firmicutes	Clostridia	.	Clostridiales	.	Ruminococcaceae	unclassified_Ruminococcaceae	0	0	1	0	2	0	0	0	0	0	0	0	0	0	0	0	0	5	0	1	0	0	0	0	0	0	2	1	0	1	0	0	0	0	0	1	0
denovo567492	S004223321	+	0.785	Ruminococcaceae_bacterium_LM158;_KJ875866	Bacteria	Firmicutes	Clostridia	.	Clostridiales	.	Ruminococcaceae	unclassified_Ruminococcaceae	7	3	11	0	2	5	6	6	1	0	2	2	0	0	0	1	0	4	27	8	0	1	0	1	1	1	8	1	0	0	2	0	7	1	1	7	0
denovo688074	S002351043	+	0.785	rumen_bacterium_NK4A214;_GU324404	Bacteria	Firmicutes	Clostridia	.	Clostridiales	.	Ruminococcaceae	unclassified_Ruminococcaceae	2	0	0	0	0	0	0	0	2	0	6	0	0	0	0	0	0	0	14	3	0	0	0	1	0	0	3	0	1	0	0	2	0	0	3	1	0
denovo824065	S002351043	+	0.785	rumen_bacterium_NK4A214;_GU324404	Bacteria	Firmicutes	Clostridia	.	Clostridiales	.	Ruminococcaceae	unclassified_Ruminococcaceae	130	99	116	144	59	41	90	42	178	72	37	44	32	20	23	33	198	247	57	148	39	129	73	83	31	46	53	64	70	61	44	66	113	31	76	98	26
denovo138487	S001128094	+	0.786	uncultured_bacterium;_KO1_aai43f11;_EU776400	Bacteria	Firmicutes	Clostridia	.	Clostridiales	.	Ruminococcaceae	unclassified_Ruminococcaceae	0	0	0	0	0	1	0	0	0	0	0	1	0	0	0	0	1	0	3	0	0	0	0	3	1	0	0	0	0	1	0	0	0	0	0	0	0
denovo328066	S002351043	+	0.786	rumen_bacterium_NK4A214;_GU324404	Bacteria	Firmicutes	Clostridia	.	Clostridiales	.	Ruminococcaceae	unclassified_Ruminococcaceae	0	1	0	2	0	0	4	0	0	0	0	1	0	0	0	0	0	1	6	0	0	0	0	0	0	1	2	0	0	0	1	0	0	0	0	4	0
denovo348650	S001381658	+	0.786	uncultured_bacterium;_R-9006;_FJ881007	Bacteria	Firmicutes	Clostridia	.	Clostridiales	.	Ruminococcaceae	unclassified_Ruminococcaceae	0	2	0	0	0	0	1	1	4	0	0	0	0	0	0	2	0	0	0	0	0	0	0	2	0	0	0	0	0	1	0	0	1	0	0	0	0
denovo508477	S004223321	+	0.786	Ruminococcaceae_bacterium_LM158;_KJ875866	Bacteria	Firmicutes	Clostridia	.	Clostridiales	.	Ruminococcaceae	unclassified_Ruminococcaceae	2	0	0	2	2	3	1	0	6	0	0	1	2	0	0	1	5	9	0	1	0	0	3	0	2	0	0	0	0	2	0	1	1	0	1	0	0
denovo1500	S003448823	+	0.787	uncultured_bacterium;_Fa1-08;_JX094963	Bacteria	Firmicutes	Clostridia	.	Clostridiales	.	Ruminococcaceae	unclassified_Ruminococcaceae	1	5	2	0	0	0	1	0	0	0	2	0	0	0	0	0	0	3	2	5	0	2	2	13	1	0	0	0	0	3	1	0	1	0	1	2	0
denovo404434	S002484214	+	0.787	uncultured_bacterium;_T2WK15D7;_HQ716497	Bacteria	Firmicutes	Clostridia	.	Clostridiales	.	Ruminococcaceae	unclassified_Ruminococcaceae	0	0	2	1	0	0	0	0	1	0	0	0	0	0	0	0	0	0	2	0	1	1	0	0	0	0	2	0	1	0	0	0	2	0	1	0	0
denovo924502	S002351043	+	0.787	rumen_bacterium_NK4A214;_GU324404	Bacteria	Firmicutes	Clostridia	.	Clostridiales	.	Ruminococcaceae	unclassified_Ruminococcaceae	0	0	0	0	0	3	0	0	0	0	0	0	0	0	0	0	0	0	0	0	0	1	0	0	0	0	0	0	0	0	0	0	0	0	0	0	0
denovo194023	S004223321	+	0.788	Ruminococcaceae_bacterium_LM158;_KJ875866	Bacteria	Firmicutes	Clostridia	.	Clostridiales	.	Ruminococcaceae	unclassified_Ruminococcaceae	0	0	0	2	0	1	0	0	0	0	0	0	0	0	0	1	0	1	0	0	0	0	0	0	0	0	0	0	0	0	0	0	0	0	0	0	0
denovo369307	S001146280	+	0.788	uncultured_bacterium;_1103200822132;_EU844996	Bacteria	Firmicutes	Clostridia	.	Clostridiales	.	Ruminococcaceae	unclassified_Ruminococcaceae	3	0	0	0	0	0	0	0	0	0	0	0	0	0	0	0	0	0	1	0	0	0	0	0	0	0	0	0	0	3	1	0	0	0	0	0	0
denovo709750	S002351043	+	0.788	rumen_bacterium_NK4A214;_GU324404	Bacteria	Firmicutes	Clostridia	.	Clostridiales	.	Ruminococcaceae	unclassified_Ruminococcaceae	0	0	0	0	0	1	0	0	0	1	0	0	0	0	0	0	0	1	2	0	0	0	1	0	0	1	0	0	0	0	0	0	0	0	0	0	0
denovo865212	S004449150	+	0.788	Clostridiales_bacterium_feline_oral_taxon_118;_TE084;_KM462017	Bacteria	Firmicutes	Clostridia	.	Clostridiales	.	Ruminococcaceae	unclassified_Ruminococcaceae	9	4	0	0	2	2	3	0	5	0	0	0	1	0	0	0	2	15	3	4	1	5	0	1	1	0	1	0	2	0	1	0	1	0	5	2	0
denovo331012	S002351043	+	0.789	rumen_bacterium_NK4A214;_GU324404	Bacteria	Firmicutes	Clostridia	.	Clostridiales	.	Ruminococcaceae	unclassified_Ruminococcaceae	0	2	0	1	0	0	2	0	1	0	0	4	0	0	0	0	0	0	0	0	0	3	5	0	0	0	0	0	0	1	0	0	1	0	0	0	0
denovo528947	S002351043	+	0.789	rumen_bacterium_NK4A214;_GU324404	Bacteria	Firmicutes	Clostridia	.	Clostridiales	.	Ruminococcaceae	unclassified_Ruminococcaceae	0	2	3	0	0	0	2	0	0	0	0	0	0	0	0	0	0	0	0	0	1	0	0	1	0	0	0	0	0	0	1	0	0	0	1	0	0
denovo688559	S004223321	+	0.789	Ruminococcaceae_bacterium_LM158;_KJ875866	Bacteria	Firmicutes	Clostridia	.	Clostridiales	.	Ruminococcaceae	unclassified_Ruminococcaceae	0	1	1	0	0	1	0	2	1	2	0	0	0	0	0	2	0	0	5	4	0	1	1	0	0	6	0	0	0	1	1	0	0	1	0	0	0
denovo333093	S003301757	+	0.79	Candidatus_Soleaferrea_massiliensis_AP7;_JX101688	Bacteria	Firmicutes	Clostridia	.	Clostridiales	.	Ruminococcaceae	unclassified_Ruminococcaceae	0	0	0	0	0	0	0	0	0	0	0	0	0	0	0	0	0	0	0	0	0	0	0	0	0	0	0	0	0	0	0	0	0	1	0	1	0
denovo64034	S002351043	+	0.79	rumen_bacterium_NK4A214;_GU324404	Bacteria	Firmicutes	Clostridia	.	Clostridiales	.	Ruminococcaceae	unclassified_Ruminococcaceae	1	1	0	0	0	0	1	0	0	0	0	4	0	0	0	0	2	0	0	0	0	1	0	2	0	0	0	0	0	0	0	0	0	0	0	1	1
denovo121829	S001060532	+	0.791	uncultured_bacterium;_RH_aaj89c08;_EU461433	Bacteria	Firmicutes	Clostridia	.	Clostridiales	.	Ruminococcaceae	unclassified_Ruminococcaceae	1	0	2	0	2	0	0	1	0	0	0	0	0	0	0	0	0	0	3	1	0	0	0	1	0	2	0	0	0	0	0	0	0	0	2	0	0
denovo337166	S003354251	+	0.791	uncultured_organism;_ELU0129-T320-S-NI_000132;_HQ792886	Bacteria	Firmicutes	Clostridia	.	Clostridiales	.	Ruminococcaceae	unclassified_Ruminococcaceae	1	2	4	8	0	1	3	0	0	1	0	0	0	2	1	1	0	2	2	3	0	1	1	0	0	0	2	0	2	0	0	0	3	1	2	0	0
denovo39595	S001067345	+	0.791	uncultured_bacterium;_horsej_h06_1;_EU468246	Bacteria	Firmicutes	Clostridia	.	Clostridiales	.	Ruminococcaceae	unclassified_Ruminococcaceae	0	0	0	0	0	1	1	0	0	0	0	1	0	0	0	3	0	0	0	0	0	0	1	0	0	0	0	0	0	0	0	0	0	0	0	0	0
denovo398762	S004038298	+	0.791	uncultured_bacterium;_A26_4_9;_AB821806	Bacteria	Firmicutes	Clostridia	.	Clostridiales	.	Ruminococcaceae	unclassified_Ruminococcaceae	1	1	0	0	4	0	0	0	0	0	0	0	0	0	0	0	0	0	0	0	2	0	2	1	0	0	0	0	5	0	4	0	1	0	0	0	0
denovo803568	S002167974	+	0.791	Clostridiales_bacterium_oral_taxon_F32;_VO026;_HM099644	Bacteria	Firmicutes	Clostridia	.	Clostridiales	.	Ruminococcaceae	unclassified_Ruminococcaceae	18	32	2	9	13	3	16	4	3	6	1	27	7	2	4	8	8	51	27	37	3	24	17	24	12	8	26	15	2	15	18	6	9	0	18	5	8
denovo957777	S002351043	+	0.791	rumen_bacterium_NK4A214;_GU324404	Bacteria	Firmicutes	Clostridia	.	Clostridiales	.	Ruminococcaceae	unclassified_Ruminococcaceae	0	0	0	0	0	2	0	0	0	0	0	2	0	0	0	0	0	0	0	0	0	0	0	0	0	0	0	0	0	0	0	0	0	0	0	0	0
denovo14709	S001071602	+	0.792	uncultured_bacterium;_EAC_2_aaa01f05;_EU472503	Bacteria	Firmicutes	Clostridia	.	Clostridiales	.	Ruminococcaceae	unclassified_Ruminococcaceae	0	0	0	0	0	0	0	0	1	0	0	0	0	0	1	0	0	0	1	0	0	0	0	0	0	0	1	1	0	0	0	0	0	0	0	0	0
denovo235517	S002167974	+	0.792	Clostridiales_bacterium_oral_taxon_F32;_VO026;_HM099644	Bacteria	Firmicutes	Clostridia	.	Clostridiales	.	Ruminococcaceae	unclassified_Ruminococcaceae	0	0	0	0	0	0	1	0	0	0	0	0	0	0	0	0	0	1	0	0	0	0	0	0	0	0	0	0	0	1	0	0	0	0	0	0	0
denovo30235	S004223321	+	0.792	Ruminococcaceae_bacterium_LM158;_KJ875866	Bacteria	Firmicutes	Clostridia	.	Clostridiales	.	Ruminococcaceae	unclassified_Ruminococcaceae	6	2	2	0	4	2	2	0	29	0	0	6	5	1	0	0	10	48	2	0	1	2	0	1	3	0	1	1	6	6	0	4	3	0	0	1	0
denovo400633	S000401924	+	0.792	uncultured_bacterium;_112ds10;_AY212564	Bacteria	Firmicutes	Clostridia	.	Clostridiales	.	Ruminococcaceae	unclassified_Ruminococcaceae	2	0	0	0	0	0	2	0	4	0	1	0	0	0	0	0	2	4	1	2	0	0	0	0	0	0	3	0	1	0	0	0	2	0	0	0	0
denovo681470	S004223321	+	0.792	Ruminococcaceae_bacterium_LM158;_KJ875866	Bacteria	Firmicutes	Clostridia	.	Clostridiales	.	Ruminococcaceae	unclassified_Ruminococcaceae	0	0	0	0	1	0	0	0	0	0	0	0	0	0	0	0	0	0	0	0	0	0	0	0	0	0	0	0	0	0	0	0	0	0	0	1	0
denovo762249	S002351043	+	0.792	rumen_bacterium_NK4A214;_GU324404	Bacteria	Firmicutes	Clostridia	.	Clostridiales	.	Ruminococcaceae	unclassified_Ruminococcaceae	0	0	0	2	0	0	0	0	0	0	0	0	0	0	0	1	0	1	1	0	1	0	0	1	0	0	1	0	0	0	0	0	0	0	0	0	0
denovo107704	S001067563	+	0.793	uncultured_bacterium;_OK1_c02;_EU468464	Bacteria	Firmicutes	Clostridia	.	Clostridiales	.	Ruminococcaceae	unclassified_Ruminococcaceae	7	2	0	6	4	8	3	0	4	0	1	0	0	2	2	0	4	5	0	15	0	11	0	1	0	1	4	4	4	0	1	4	6	0	2	2	1
denovo121301	S003450138	+	0.793	uncultured_bacterium;_Hmb1-72;_JX096279	Bacteria	Firmicutes	Clostridia	.	Clostridiales	.	Ruminococcaceae	unclassified_Ruminococcaceae	2	0	0	0	0	1	0	0	0	0	0	0	0	0	0	0	0	0	1	0	0	1	0	0	0	0	0	0	0	0	0	2	0	0	0	4	0
denovo299885	S002351043	+	0.794	rumen_bacterium_NK4A214;_GU324404	Bacteria	Firmicutes	Clostridia	.	Clostridiales	.	Ruminococcaceae	unclassified_Ruminococcaceae	3	3	0	0	1	0	0	0	0	0	1	0	0	0	0	1	0	0	0	0	0	1	0	0	1	0	9	0	0	0	1	0	0	0	0	0	0
denovo771513	S002351043	+	0.794	rumen_bacterium_NK4A214;_GU324404	Bacteria	Firmicutes	Clostridia	.	Clostridiales	.	Ruminococcaceae	unclassified_Ruminococcaceae	0	0	0	0	0	0	0	0	0	0	1	0	0	0	0	1	0	2	1	0	0	0	0	1	0	0	0	0	0	0	0	0	0	0	0	0	0
denovo814169	S002351043	+	0.794	rumen_bacterium_NK4A214;_GU324404	Bacteria	Firmicutes	Clostridia	.	Clostridiales	.	Ruminococcaceae	unclassified_Ruminococcaceae	2	0	0	1	0	0	0	1	0	1	0	0	0	0	0	0	0	0	2	0	1	0	0	0	0	0	3	0	0	0	0	0	0	0	0	0	0
denovo141566	S001068799	+	0.795	uncultured_bacterium;_FF_c08;_EU469700	Bacteria	Firmicutes	Clostridia	.	Clostridiales	.	Ruminococcaceae	unclassified_Ruminococcaceae	0	1	0	0	7	0	1	0	0	0	2	0	0	0	0	1	0	2	0	0	1	0	0	2	0	1	0	0	3	1	2	0	4	0	0	1	0
denovo368441	S003675216	+	0.795	uncultured_bacterium;_BD03235;_JQ184386	Bacteria	Firmicutes	Clostridia	.	Clostridiales	.	Ruminococcaceae	unclassified_Ruminococcaceae	0	0	2	0	0	0	0	1	0	0	0	1	0	0	0	0	0	0	0	0	2	2	0	2	0	0	1	2	0	0	2	0	0	0	1	0	0
denovo670369	S002351043	+	0.795	rumen_bacterium_NK4A214;_GU324404	Bacteria	Firmicutes	Clostridia	.	Clostridiales	.	Ruminococcaceae	unclassified_Ruminococcaceae	0	0	0	0	0	0	0	0	0	1	1	0	0	0	0	0	1	0	0	0	1	0	0	0	0	0	0	0	0	0	0	0	0	0	2	0	0
denovo862999	S002351043	+	0.795	rumen_bacterium_NK4A214;_GU324404	Bacteria	Firmicutes	Clostridia	.	Clostridiales	.	Ruminococcaceae	unclassified_Ruminococcaceae	0	0	0	0	0	0	1	0	0	0	0	2	0	0	0	0	0	1	0	0	0	0	0	0	0	0	0	0	1	0	0	1	0	1	0	4	0
denovo948191	S002351043	+	0.795	rumen_bacterium_NK4A214;_GU324404	Bacteria	Firmicutes	Clostridia	.	Clostridiales	.	Ruminococcaceae	unclassified_Ruminococcaceae	0	0	0	0	0	0	2	1	0	0	0	0	0	0	0	0	0	0	0	1	0	0	0	0	1	1	2	0	0	0	0	0	0	0	0	0	0
denovo107056	S001070803	+	0.796	uncultured_bacterium;_AE2_aaa03h08;_EU471704	Bacteria	Firmicutes	Clostridia	.	Clostridiales	.	Ruminococcaceae	unclassified_Ruminococcaceae	0	2	0	0	0	0	0	0	0	0	1	0	0	0	0	0	0	2	0	0	0	0	0	1	0	0	0	0	0	0	1	0	0	0	0	0	0
denovo240698	S002351043	+	0.796	rumen_bacterium_NK4A214;_GU324404	Bacteria	Firmicutes	Clostridia	.	Clostridiales	.	Ruminococcaceae	unclassified_Ruminococcaceae	1	1	2	4	4	0	2	1	7	3	0	2	0	0	1	0	0	1	5	3	0	0	0	2	0	4	2	1	5	4	0	0	0	3	1	2	1
denovo349653	S001919298	+	0.796	uncultured_bacterium;_3-6I12;_FJ676137	Bacteria	Firmicutes	Clostridia	.	Clostridiales	.	Ruminococcaceae	unclassified_Ruminococcaceae	0	0	1	3	0	0	0	0	1	0	0	0	0	0	0	0	0	2	0	0	0	0	1	0	0	0	0	1	0	1	0	0	0	0	0	0	0
denovo555086	S002351043	+	0.796	rumen_bacterium_NK4A214;_GU324404	Bacteria	Firmicutes	Clostridia	.	Clostridiales	.	Ruminococcaceae	unclassified_Ruminococcaceae	0	0	0	0	0	0	0	0	1	0	2	0	0	0	0	0	0	2	0	0	0	1	2	3	0	0	0	0	0	0	0	0	0	0	0	1	0
denovo716894	S002351043	+	0.796	rumen_bacterium_NK4A214;_GU324404	Bacteria	Firmicutes	Clostridia	.	Clostridiales	.	Ruminococcaceae	unclassified_Ruminococcaceae	4	1	3	2	5	0	0	0	7	0	2	0	0	0	0	0	2	8	35	6	0	0	1	2	1	0	5	1	5	0	1	1	5	0	3	2	0
denovo778136	S004223321	+	0.796	Ruminococcaceae_bacterium_LM158;_KJ875866	Bacteria	Firmicutes	Clostridia	.	Clostridiales	.	Ruminococcaceae	unclassified_Ruminococcaceae	52	177	131	33	122	107	202	100	37	96	25	66	17	20	39	60	48	120	563	236	34	65	59	105	116	180	161	114	80	50	139	86	84	25	49	297	13
denovo180806	S004223321	+	0.797	Ruminococcaceae_bacterium_LM158;_KJ875866	Bacteria	Firmicutes	Clostridia	.	Clostridiales	.	Ruminococcaceae	unclassified_Ruminococcaceae	0	0	0	0	0	0	0	0	1	0	0	0	0	0	0	2	0	0	0	0	0	1	0	2	1	0	0	0	0	0	0	0	0	0	0	0	0
denovo263380	S002351043	+	0.797	rumen_bacterium_NK4A214;_GU324404	Bacteria	Firmicutes	Clostridia	.	Clostridiales	.	Ruminococcaceae	unclassified_Ruminococcaceae	0	0	0	1	2	2	0	2	0	0	0	0	0	0	0	0	0	1	5	9	0	0	0	2	0	0	2	2	0	0	2	0	0	0	1	6	0
denovo296989	S004223321	+	0.797	Ruminococcaceae_bacterium_LM158;_KJ875866	Bacteria	Firmicutes	Clostridia	.	Clostridiales	.	Ruminococcaceae	unclassified_Ruminococcaceae	54	37	35	31	44	48	70	22	30	36	13	21	18	6	1	24	49	61	125	16	16	54	7	19	22	8	29	19	39	43	25	18	50	19	38	91	8
denovo319057	S002351043	+	0.797	rumen_bacterium_NK4A214;_GU324404	Bacteria	Firmicutes	Clostridia	.	Clostridiales	.	Ruminococcaceae	unclassified_Ruminococcaceae	0	0	0	0	0	1	0	0	0	0	0	0	0	0	0	0	2	1	0	0	0	2	0	0	0	0	0	0	0	0	0	0	1	0	0	1	0
denovo360794	S001603834	+	0.797	uncultured_bacterium;_calf784_10wks_grp1_A06;_GQ448725	Bacteria	Firmicutes	Clostridia	.	Clostridiales	.	Ruminococcaceae	unclassified_Ruminococcaceae	0	1	0	0	0	0	0	0	1	4	0	6	0	0	0	0	0	0	0	0	0	0	0	0	10	0	0	0	0	0	1	0	0	1	0	0	0
denovo375229	S001069479	+	0.797	uncultured_bacterium;_GZ_aaa01g06;_EU470380	Bacteria	Firmicutes	Clostridia	.	Clostridiales	.	Ruminococcaceae	unclassified_Ruminococcaceae	5	0	1	5	0	1	1	0	1	0	2	0	0	0	0	0	3	0	3	7	0	13	3	0	0	2	0	1	2	0	0	4	0	0	1	1	1
denovo406365	S001924566	+	0.797	uncultured_bacterium;_5-7C3;_FJ681405	Bacteria	Firmicutes	Clostridia	.	Clostridiales	.	Ruminococcaceae	unclassified_Ruminococcaceae	1	0	0	2	0	0	0	1	2	0	0	0	0	0	0	0	0	0	0	9	1	0	0	1	0	0	0	2	0	0	0	0	0	0	1	4	0
denovo603467	S002351043	+	0.797	rumen_bacterium_NK4A214;_GU324404	Bacteria	Firmicutes	Clostridia	.	Clostridiales	.	Ruminococcaceae	unclassified_Ruminococcaceae	0	0	1	0	0	0	0	0	0	0	0	0	0	0	0	2	0	0	3	0	0	1	1	0	0	0	0	0	0	0	0	0	0	0	0	0	0
denovo856655	S003301757	+	0.797	Candidatus_Soleaferrea_massiliensis_AP7;_JX101688	Bacteria	Firmicutes	Clostridia	.	Clostridiales	.	Ruminococcaceae	unclassified_Ruminococcaceae	60	51	45	16	46	34	85	44	2	87	11	68	0	5	16	25	30	16	75	58	26	97	33	130	61	60	88	31	31	25	89	29	29	5	78	119	0
denovo272690	S004223321	+	0.798	Ruminococcaceae_bacterium_LM158;_KJ875866	Bacteria	Firmicutes	Clostridia	.	Clostridiales	.	Ruminococcaceae	unclassified_Ruminococcaceae	1	0	3	1	0	1	1	0	0	1	0	4	0	0	0	0	0	0	0	0	0	7	0	5	19	4	1	3	2	2	0	1	4	1	2	7	2
denovo395035	S001129591	+	0.798	uncultured_bacterium;_RA_f05_2;_EU777897	Bacteria	Firmicutes	Clostridia	.	Clostridiales	.	Ruminococcaceae	unclassified_Ruminococcaceae	0	0	0	0	0	0	0	0	0	3	0	0	0	0	0	0	0	0	2	0	0	0	1	1	0	0	0	0	0	2	0	0	0	0	0	0	0
denovo497707	S002167974	+	0.798	Clostridiales_bacterium_oral_taxon_F32;_VO026;_HM099644	Bacteria	Firmicutes	Clostridia	.	Clostridiales	.	Ruminococcaceae	unclassified_Ruminococcaceae	1	0	0	1	0	0	2	0	1	1	0	1	0	0	0	0	0	1	0	1	0	0	0	0	0	0	1	0	0	0	0	0	0	0	0	1	0
denovo591974	S002351043	+	0.798	rumen_bacterium_NK4A214;_GU324404	Bacteria	Firmicutes	Clostridia	.	Clostridiales	.	Ruminococcaceae	unclassified_Ruminococcaceae	0	0	0	0	0	0	0	0	0	0	0	0	0	0	0	0	0	0	0	0	0	0	0	0	0	0	1	0	0	0	1	0	0	0	0	2	0
denovo654443	S003301754	+	0.798	Intestinimonas_butyriciproducens_AP4;_JX101685	Bacteria	Firmicutes	Clostridia	.	Clostridiales	.	Ruminococcaceae	unclassified_Ruminococcaceae	0	0	2	0	0	0	0	0	0	1	0	0	0	0	0	0	0	0	1	0	2	0	0	0	0	0	0	0	0	0	0	0	0	0	0	0	0
denovo551446	S002351043	+	0.799	rumen_bacterium_NK4A214;_GU324404	Bacteria	Firmicutes	Clostridia	.	Clostridiales	.	Ruminococcaceae	unclassified_Ruminococcaceae	27	14	13	37	10	10	17	4	29	7	8	12	10	6	3	4	18	21	13	29	4	10	21	13	6	14	2	8	2	17	11	16	18	6	10	17	2
denovo117895	S004267855	+	0.8	uncultured_bacterium;_D192_ERTU_80;_KJ874064	Bacteria	Firmicutes	Clostridia	.	Clostridiales	.	Ruminococcaceae	unclassified_Ruminococcaceae	2	2	0	2	0	4	2	0	0	0	0	0	0	0	0	0	0	0	0	0	0	2	0	0	0	0	1	0	2	1	0	0	0	0	0	1	0
denovo151412	S001132479	+	0.8	uncultured_Ruminococcaceae_bacterium;_EMP_A26;_EU794098	Bacteria	Firmicutes	Clostridia	.	Clostridiales	.	Ruminococcaceae	unclassified_Ruminococcaceae	0	0	2	4	0	0	0	0	1	0	0	0	0	0	0	0	0	0	0	3	2	0	2	0	0	0	0	0	2	0	0	0	0	0	0	0	0
denovo636636	S002351043	+	0.8	rumen_bacterium_NK4A214;_GU324404	Bacteria	Firmicutes	Clostridia	.	Clostridiales	.	Ruminococcaceae	unclassified_Ruminococcaceae	0	0	0	0	1	0	0	2	0	0	0	2	0	0	0	0	0	0	0	0	0	0	0	1	0	0	0	0	0	0	0	0	0	0	0	0	0
denovo684609	S004223321	+	0.8	Ruminococcaceae_bacterium_LM158;_KJ875866	Bacteria	Firmicutes	Clostridia	.	Clostridiales	.	Ruminococcaceae	unclassified_Ruminococcaceae	1	1	0	0	1	0	1	0	1	0	0	0	0	0	0	0	0	1	5	0	0	0	0	2	1	1	0	6	2	0	0	0	2	4	3	4	0
denovo775246	S002351043	+	0.8	rumen_bacterium_NK4A214;_GU324404	Bacteria	Firmicutes	Clostridia	.	Clostridiales	.	Ruminococcaceae	unclassified_Ruminococcaceae	3	0	0	0	0	0	0	1	0	0	0	4	0	1	0	0	1	1	0	0	0	0	0	0	0	0	0	1	1	0	0	0	0	0	0	0	0
denovo80492	S002351043	+	0.8	rumen_bacterium_NK4A214;_GU324404	Bacteria	Firmicutes	Clostridia	.	Clostridiales	.	Ruminococcaceae	unclassified_Ruminococcaceae	0	0	0	0	0	2	0	0	0	0	0	0	0	0	0	0	0	0	1	0	0	0	0	0	0	0	1	1	0	0	1	1	0	0	0	0	1
denovo922101	S002351043	+	0.8	rumen_bacterium_NK4A214;_GU324404	Bacteria	Firmicutes	Clostridia	.	Clostridiales	.	Ruminococcaceae	unclassified_Ruminococcaceae	0	0	0	0	0	0	0	0	0	0	0	0	0	0	0	0	1	0	0	0	0	0	0	0	0	0	0	0	0	1	0	0	0	0	0	0	0
denovo926017	S002351043	+	0.8	rumen_bacterium_NK4A214;_GU324404	Bacteria	Firmicutes	Clostridia	.	Clostridiales	.	Ruminococcaceae	unclassified_Ruminococcaceae	1	7	0	0	0	0	3	1	0	0	0	0	0	0	0	0	1	0	1	0	0	0	0	0	0	0	0	1	0	0	1	2	0	0	0	0	0
denovo573378	S002351043	+	0.801	rumen_bacterium_NK4A214;_GU324404	Bacteria	Firmicutes	Clostridia	.	Clostridiales	.	Ruminococcaceae	unclassified_Ruminococcaceae	1	2	2	1	0	0	2	2	0	0	0	0	0	0	0	0	0	0	2	0	0	0	0	1	0	0	0	2	0	1	1	0	1	1	0	0	0
denovo649769	S002351043	+	0.801	rumen_bacterium_NK4A214;_GU324404	Bacteria	Firmicutes	Clostridia	.	Clostridiales	.	Ruminococcaceae	unclassified_Ruminococcaceae	0	1	1	0	1	0	1	0	0	0	1	1	0	0	0	0	0	0	0	1	0	0	0	1	0	0	5	0	0	0	0	0	0	0	0	2	0
denovo670756	S004223321	+	0.801	Ruminococcaceae_bacterium_LM158;_KJ875866	Bacteria	Firmicutes	Clostridia	.	Clostridiales	.	Ruminococcaceae	unclassified_Ruminococcaceae	0	1	3	3	0	0	2	0	1	1	1	0	0	0	0	0	0	1	2	1	0	0	1	1	0	0	0	0	0	0	1	0	0	0	0	1	0
denovo165946	S004267806	+	0.802	uncultured_bacterium;_D147_ERTU_65;_KJ874015	Bacteria	Firmicutes	Clostridia	.	Clostridiales	.	Ruminococcaceae	unclassified_Ruminococcaceae	6	0	2	1	0	1	0	0	0	1	0	0	0	0	0	1	6	0	1	1	0	3	0	2	0	1	0	2	0	0	1	2	1	0	0	0	0
denovo112214	S001062528	+	0.803	uncultured_bacterium;_horsem_aai93g05;_EU463429	Bacteria	Firmicutes	Clostridia	.	Clostridiales	.	Ruminococcaceae	unclassified_Ruminococcaceae	2	0	2	2	0	1	5	0	0	3	4	0	0	0	0	0	1	1	6	2	0	5	0	1	0	0	4	1	0	0	0	0	1	0	0	0	0
denovo154432	S003449275	+	0.803	uncultured_bacterium;_Hda2-18;_JX095415	Bacteria	Firmicutes	Clostridia	.	Clostridiales	.	Ruminococcaceae	unclassified_Ruminococcaceae	0	1	0	0	0	0	0	0	2	0	0	1	0	0	0	0	3	2	0	0	0	1	0	0	0	0	0	0	0	0	0	0	0	0	0	0	0
denovo138603	S000991052	+	0.804	uncultured_rumen_bacterium;_L3A_F09;_EU381702	Bacteria	Firmicutes	Clostridia	.	Clostridiales	.	Ruminococcaceae	unclassified_Ruminococcaceae	0	1	2	0	0	0	1	0	0	0	0	0	0	0	0	0	0	0	0	0	0	0	1	0	0	0	0	0	0	0	0	0	0	0	0	0	0
denovo628868	S003222710	+	0.804	Clostridiales_bacterium_canine_oral_taxon_217;_PU072;_JN713380	Bacteria	Firmicutes	Clostridia	.	Clostridiales	.	Ruminococcaceae	unclassified_Ruminococcaceae	0	4	2	0	0	0	2	2	0	6	0	5	3	0	0	1	2	3	18	0	6	0	3	3	3	2	4	5	1	3	8	0	4	1	3	0	2
denovo870999	S002351043	+	0.804	rumen_bacterium_NK4A214;_GU324404	Bacteria	Firmicutes	Clostridia	.	Clostridiales	.	Ruminococcaceae	unclassified_Ruminococcaceae	0	0	0	0	4	1	0	0	0	1	0	0	0	0	0	0	2	0	0	2	0	1	0	0	0	1	5	0	0	1	0	0	0	0	5	0	0
denovo147975	S001060532	+	0.805	uncultured_bacterium;_RH_aaj89c08;_EU461433	Bacteria	Firmicutes	Clostridia	.	Clostridiales	.	Ruminococcaceae	unclassified_Ruminococcaceae	3	0	3	5	0	0	0	0	2	0	0	0	0	2	1	0	0	4	4	0	0	1	1	1	0	2	0	0	0	1	2	0	0	2	0	1	0
denovo764999	S004223321	+	0.805	Ruminococcaceae_bacterium_LM158;_KJ875866	Bacteria	Firmicutes	Clostridia	.	Clostridiales	.	Ruminococcaceae	unclassified_Ruminococcaceae	0	0	0	1	0	2	1	0	0	0	0	0	0	0	0	0	0	2	0	1	0	0	1	1	2	1	0	0	1	0	0	0	0	0	0	0	0
denovo402542	S003667649	+	0.806	uncultured_rumen_bacterium;_R-B-178;_AB614915	Bacteria	Firmicutes	Clostridia	.	Clostridiales	.	Ruminococcaceae	unclassified_Ruminococcaceae	34	2	0	0	0	0	0	0	14	0	0	0	0	0	9	0	3	1	0	0	0	9	0	0	0	0	2	5	2	9	0	14	0	0	0	0	0
denovo57010	S003301754	+	0.806	Intestinimonas_butyriciproducens_AP4;_JX101685	Bacteria	Firmicutes	Clostridia	.	Clostridiales	.	Ruminococcaceae	unclassified_Ruminococcaceae	0	1	5	0	0	0	0	0	0	1	0	0	0	0	0	3	0	0	3	0	5	0	0	1	0	0	0	2	2	1	2	0	3	0	0	0	0
denovo823207	S002351043	+	0.806	rumen_bacterium_NK4A214;_GU324404	Bacteria	Firmicutes	Clostridia	.	Clostridiales	.	Ruminococcaceae	unclassified_Ruminococcaceae	2	2	3	4	2	0	0	1	3	1	0	2	0	0	2	0	0	4	0	10	3	0	1	6	0	0	1	4	0	1	4	1	2	0	0	7	0
denovo854174	S002167974	+	0.806	Clostridiales_bacterium_oral_taxon_F32;_VO026;_HM099644	Bacteria	Firmicutes	Clostridia	.	Clostridiales	.	Ruminococcaceae	unclassified_Ruminococcaceae	0	0	1	1	0	1	0	0	0	0	0	1	0	0	0	0	0	1	0	0	0	0	0	0	0	0	0	0	0	0	0	0	0	0	1	0	0
denovo858924	S002351043	+	0.806	rumen_bacterium_NK4A214;_GU324404	Bacteria	Firmicutes	Clostridia	.	Clostridiales	.	Ruminococcaceae	unclassified_Ruminococcaceae	0	0	1	0	0	0	0	0	0	0	0	1	0	0	0	0	1	1	0	0	0	0	1	1	0	0	0	0	0	0	0	0	0	0	0	0	0
denovo113885	S001131171	+	0.807	uncultured_bacterium;_GZ_aaa01f05;_EU779477	Bacteria	Firmicutes	Clostridia	.	Clostridiales	.	Ruminococcaceae	unclassified_Ruminococcaceae	1	0	4	0	2	0	0	0	1	1	5	0	0	0	0	0	0	6	36	2	0	0	0	0	4	0	0	0	3	0	0	0	0	0	1	0	0
denovo150564	S001068940	+	0.807	uncultured_bacterium;_GOR_aag72c06;_EU469841	Bacteria	Firmicutes	Clostridia	.	Clostridiales	.	Ruminococcaceae	unclassified_Ruminococcaceae	0	3	0	0	3	4	4	0	0	6	0	0	0	0	0	2	2	2	13	0	0	0	0	0	0	1	0	0	0	1	2	2	0	0	7	0	0
denovo365667	S001067682	+	0.807	uncultured_bacterium;_OK1_d09_3;_EU468583	Bacteria	Firmicutes	Clostridia	.	Clostridiales	.	Ruminococcaceae	unclassified_Ruminococcaceae	0	3	0	1	0	3	3	1	0	1	3	4	2	0	1	0	0	0	9	1	1	5	2	1	2	3	0	2	0	3	6	1	0	2	2	2	2
denovo374076	S003450020	+	0.807	uncultured_bacterium;_Hma2-41;_JX096160	Bacteria	Firmicutes	Clostridia	.	Clostridiales	.	Ruminococcaceae	unclassified_Ruminococcaceae	0	0	0	1	0	0	2	0	0	0	0	2	0	0	0	0	0	2	0	0	2	1	0	2	7	0	0	0	1	2	6	0	1	0	2	0	0
denovo403839	S001060532	+	0.807	uncultured_bacterium;_RH_aaj89c08;_EU461433	Bacteria	Firmicutes	Clostridia	.	Clostridiales	.	Ruminococcaceae	unclassified_Ruminococcaceae	7	1	1	0	2	3	0	0	4	1	2	0	0	0	0	0	1	3	2	0	0	5	0	0	0	0	0	0	1	0	0	0	2	0	0	0	0
denovo549423	S002351043	+	0.807	rumen_bacterium_NK4A214;_GU324404	Bacteria	Firmicutes	Clostridia	.	Clostridiales	.	Ruminococcaceae	unclassified_Ruminococcaceae	0	1	0	0	0	2	0	0	0	0	0	0	0	1	0	0	0	1	1	2	0	0	0	0	0	2	1	0	0	0	0	0	0	1	2	0	0
denovo556181	S002351043	+	0.807	rumen_bacterium_NK4A214;_GU324404	Bacteria	Firmicutes	Clostridia	.	Clostridiales	.	Ruminococcaceae	unclassified_Ruminococcaceae	0	0	1	0	0	0	0	2	0	1	0	0	1	0	0	0	0	0	0	0	0	0	0	3	1	0	0	1	0	0	0	0	0	0	0	4	0
denovo611564	S002351043	+	0.807	rumen_bacterium_NK4A214;_GU324404	Bacteria	Firmicutes	Clostridia	.	Clostridiales	.	Ruminococcaceae	unclassified_Ruminococcaceae	0	0	0	0	0	0	0	0	3	0	1	0	0	0	0	0	0	3	2	2	0	0	0	0	0	0	3	0	0	2	0	0	1	0	0	0	0
denovo755755	S002351043	+	0.807	rumen_bacterium_NK4A214;_GU324404	Bacteria	Firmicutes	Clostridia	.	Clostridiales	.	Ruminococcaceae	unclassified_Ruminococcaceae	7	8	2	2	1	2	5	0	7	4	0	2	2	1	2	0	7	9	2	3	4	11	3	7	0	0	3	0	2	4	4	5	1	1	2	2	0
denovo137049	S001072604	+	0.808	uncultured_bacterium;_WA_aaa02b11;_EU473505	Bacteria	Firmicutes	Clostridia	.	Clostridiales	.	Ruminococcaceae	unclassified_Ruminococcaceae	0	2	0	8	0	0	0	0	23	0	6	0	0	0	7	1	0	0	0	5	5	0	0	0	0	0	0	0	0	14	1	0	0	0	3	0	0
denovo345575	S001145758	+	0.808	uncultured_bacterium;_1103200843268;_EU844474	Bacteria	Firmicutes	Clostridia	.	Clostridiales	.	Ruminococcaceae	unclassified_Ruminococcaceae	0	0	0	0	0	0	0	0	0	0	0	0	0	0	0	0	0	2	3	3	0	0	0	0	0	0	0	0	0	2	0	0	0	0	0	0	0
denovo76190	S002351043	+	0.808	rumen_bacterium_NK4A214;_GU324404	Bacteria	Firmicutes	Clostridia	.	Clostridiales	.	Ruminococcaceae	unclassified_Ruminococcaceae	0	0	0	0	0	1	0	0	0	0	0	1	0	0	0	1	0	1	0	1	0	0	0	1	0	2	0	3	0	0	0	0	1	0	2	0	0
denovo301040	S002351043	+	0.809	rumen_bacterium_NK4A214;_GU324404	Bacteria	Firmicutes	Clostridia	.	Clostridiales	.	Ruminococcaceae	unclassified_Ruminococcaceae	0	0	0	0	0	0	0	0	0	0	0	1	0	0	0	0	0	0	0	0	0	0	0	0	0	0	0	3	0	0	0	1	0	0	0	0	0
denovo538716	S002351043	+	0.809	rumen_bacterium_NK4A214;_GU324404	Bacteria	Firmicutes	Clostridia	.	Clostridiales	.	Ruminococcaceae	unclassified_Ruminococcaceae	0	0	0	0	2	3	0	0	0	0	2	0	0	0	0	0	0	0	2	0	0	0	0	0	0	0	0	0	0	0	0	0	1	0	1	0	0
denovo774197	S002351043	+	0.809	rumen_bacterium_NK4A214;_GU324404	Bacteria	Firmicutes	Clostridia	.	Clostridiales	.	Ruminococcaceae	unclassified_Ruminococcaceae	0	0	1	0	1	0	0	0	2	0	0	0	0	0	0	0	0	1	0	0	0	0	0	0	0	0	0	0	0	0	2	0	0	0	1	0	0
denovo111116	S001072612	+	0.81	uncultured_bacterium;_WA_aaa01b06;_EU473513	Bacteria	Firmicutes	Clostridia	.	Clostridiales	.	Ruminococcaceae	unclassified_Ruminococcaceae	0	0	0	0	1	1	0	0	0	0	2	1	0	0	0	0	0	0	4	0	0	0	0	0	0	0	0	0	0	0	0	1	0	0	0	0	0
denovo152816	S001346805	+	0.81	uncultured_bacterium;_DLN-26;_FJ848391	Bacteria	Firmicutes	Clostridia	.	Clostridiales	.	Ruminococcaceae	unclassified_Ruminococcaceae	0	5	0	1	6	2	4	5	0	1	2	0	1	0	0	0	0	6	7	0	2	2	2	2	0	1	0	2	0	0	3	0	0	0	1	3	0
denovo163241	S001059267	+	0.81	uncultured_bacterium;_COL_aai15g03;_EU460168	Bacteria	Firmicutes	Clostridia	.	Clostridiales	.	Ruminococcaceae	unclassified_Ruminococcaceae	7	18	4	1	8	10	16	5	0	9	6	14	0	1	8	7	6	16	14	0	8	20	4	0	4	4	6	13	8	14	8	6	0	3	14	4	0
denovo243845	S002351043	+	0.81	rumen_bacterium_NK4A214;_GU324404	Bacteria	Firmicutes	Clostridia	.	Clostridiales	.	Ruminococcaceae	unclassified_Ruminococcaceae	0	1	0	0	1	0	0	0	0	0	0	0	0	0	0	0	0	0	0	0	0	0	1	1	0	0	0	0	0	0	1	0	0	0	1	1	0
denovo92819	S002351043	+	0.81	rumen_bacterium_NK4A214;_GU324404	Bacteria	Firmicutes	Clostridia	.	Clostridiales	.	Ruminococcaceae	unclassified_Ruminococcaceae	0	0	0	1	1	1	0	1	1	0	0	2	0	0	0	2	2	2	0	2	0	0	0	2	0	0	5	0	0	0	0	0	1	0	0	1	0
denovo158963	S001067833	+	0.811	uncultured_bacterium;_OK3_b09;_EU468734	Bacteria	Firmicutes	Clostridia	.	Clostridiales	.	Ruminococcaceae	unclassified_Ruminococcaceae	0	0	2	6	0	0	0	0	1	0	0	0	0	0	0	0	2	0	0	1	0	0	0	0	0	0	0	0	0	0	0	0	1	0	0	0	0
denovo245007	S004223321	+	0.811	Ruminococcaceae_bacterium_LM158;_KJ875866	Bacteria	Firmicutes	Clostridia	.	Clostridiales	.	Ruminococcaceae	unclassified_Ruminococcaceae	0	0	0	0	0	2	0	0	0	0	0	0	0	0	0	0	0	3	0	0	0	0	0	0	0	0	0	0	0	2	0	0	0	0	0	1	0
denovo337482	S001074484	+	0.811	uncultured_bacterium;_RHSD_aaa01b04;_EU475385	Bacteria	Firmicutes	Clostridia	.	Clostridiales	.	Ruminococcaceae	unclassified_Ruminococcaceae	4	0	0	3	0	2	0	0	0	0	1	0	0	0	0	1	0	0	0	7	0	0	0	1	0	0	0	2	0	0	0	0	5	0	0	0	0
denovo343889	S001802763	+	0.811	uncultured_bacterium;_J1Q301_12D02;_FJ833505	Bacteria	Firmicutes	Clostridia	.	Clostridiales	.	Ruminococcaceae	unclassified_Ruminococcaceae	0	0	1	0	0	0	0	1	1	1	0	2	0	0	0	0	3	3	0	0	1	1	1	7	4	2	0	0	0	1	0	0	0	0	0	0	0
denovo523187	S002351043	+	0.811	rumen_bacterium_NK4A214;_GU324404	Bacteria	Firmicutes	Clostridia	.	Clostridiales	.	Ruminococcaceae	unclassified_Ruminococcaceae	0	1	0	0	0	0	0	0	0	2	0	0	0	0	0	0	0	0	0	0	0	0	0	0	0	0	1	0	0	0	0	0	1	0	0	0	0
denovo97054	S002351043	+	0.811	rumen_bacterium_NK4A214;_GU324404	Bacteria	Firmicutes	Clostridia	.	Clostridiales	.	Ruminococcaceae	unclassified_Ruminococcaceae	0	1	0	0	0	1	0	0	0	0	0	0	0	2	0	0	1	0	1	0	0	0	0	0	0	0	0	0	0	0	2	0	0	0	1	0	0
denovo117173	S001143791	+	0.812	uncultured_bacterium;_1103200824971;_EU842503	Bacteria	Firmicutes	Clostridia	.	Clostridiales	.	Ruminococcaceae	unclassified_Ruminococcaceae	0	1	0	1	0	0	0	0	0	0	0	0	0	0	0	1	1	5	0	1	0	0	0	0	0	0	0	0	0	0	0	0	0	0	0	0	0
denovo144575	S001061629	+	0.812	uncultured_bacterium;_orang1_aai56e02;_EU462530	Bacteria	Firmicutes	Clostridia	.	Clostridiales	.	Ruminococcaceae	unclassified_Ruminococcaceae	4	34	2	3	6	6	1	0	0	2	2	2	1	2	1	5	7	15	9	8	2	16	3	9	2	2	1	2	1	4	20	1	10	0	1	4	0
denovo501953	S004223321	+	0.812	Ruminococcaceae_bacterium_LM158;_KJ875866	Bacteria	Firmicutes	Clostridia	.	Clostridiales	.	Ruminococcaceae	unclassified_Ruminococcaceae	0	1	0	2	1	0	0	0	0	0	2	3	0	0	0	0	0	1	4	0	0	3	0	0	0	1	6	0	0	5	0	1	0	0	0	4	0
denovo81767	S003316343	+	0.812	Clostridiales_bacterium_CIEAF_022;_AB702938	Bacteria	Firmicutes	Clostridia	.	Clostridiales	.	Ruminococcaceae	unclassified_Ruminococcaceae	0	0	0	0	0	0	0	0	0	0	0	0	0	0	0	0	0	0	0	0	0	0	0	4	0	0	0	1	0	0	1	0	0	0	0	2	0
denovo153321	S001132503	+	0.813	uncultured_Ruminococcaceae_bacterium;_EMP_P11;_EU794122	Bacteria	Firmicutes	Clostridia	.	Clostridiales	.	Ruminococcaceae	unclassified_Ruminococcaceae	30	23	12	70	4	11	21	3	27	19	10	8	2	0	2	1	16	20	26	74	9	15	24	11	7	5	0	8	5	3	13	8	9	10	7	41	5
denovo167635	S001132479	+	0.813	uncultured_Ruminococcaceae_bacterium;_EMP_A26;_EU794098	Bacteria	Firmicutes	Clostridia	.	Clostridiales	.	Ruminococcaceae	unclassified_Ruminococcaceae	0	3	0	1	0	0	0	0	0	0	0	1	0	0	0	0	1	0	1	0	0	0	0	0	0	0	0	0	0	0	1	0	0	0	2	0	0
denovo187267	S002351043	+	0.813	rumen_bacterium_NK4A214;_GU324404	Bacteria	Firmicutes	Clostridia	.	Clostridiales	.	Ruminococcaceae	unclassified_Ruminococcaceae	1	0	2	1	0	0	0	1	0	1	0	0	0	0	0	0	0	0	2	0	1	0	0	0	0	1	0	1	1	0	0	0	0	0	0	1	0
denovo394437	S001070962	+	0.813	uncultured_bacterium;_AE3_aaa03c08;_EU471863	Bacteria	Firmicutes	Clostridia	.	Clostridiales	.	Ruminococcaceae	unclassified_Ruminococcaceae	0	0	0	0	0	1	2	2	0	0	0	0	0	0	0	0	0	1	4	0	0	0	0	0	0	0	0	0	2	2	4	0	0	0	0	0	0
denovo562649	S002167974	+	0.813	Clostridiales_bacterium_oral_taxon_F32;_VO026;_HM099644	Bacteria	Firmicutes	Clostridia	.	Clostridiales	.	Ruminococcaceae	unclassified_Ruminococcaceae	1	2	0	3	1	4	2	0	1	0	0	0	0	0	0	0	0	6	0	1	0	2	0	2	0	0	0	0	2	1	2	1	0	0	0	6	0
denovo714336	S002351043	+	0.813	rumen_bacterium_NK4A214;_GU324404	Bacteria	Firmicutes	Clostridia	.	Clostridiales	.	Ruminococcaceae	unclassified_Ruminococcaceae	3	0	4	0	0	5	1	1	1	1	0	3	0	0	0	3	1	4	6	0	0	1	1	5	0	1	1	2	1	1	0	0	6	0	2	0	0
denovo777372	S002351043	+	0.813	rumen_bacterium_NK4A214;_GU324404	Bacteria	Firmicutes	Clostridia	.	Clostridiales	.	Ruminococcaceae	unclassified_Ruminococcaceae	0	0	0	0	0	0	1	0	0	0	0	0	0	0	0	0	0	0	3	0	2	0	0	2	0	0	2	0	1	0	0	0	1	0	0	0	0
denovo959085	S002351043	+	0.813	rumen_bacterium_NK4A214;_GU324404	Bacteria	Firmicutes	Clostridia	.	Clostridiales	.	Ruminococcaceae	unclassified_Ruminococcaceae	0	1	8	1	0	2	2	3	0	6	4	8	1	0	0	0	1	4	6	4	0	0	1	3	6	1	0	11	0	5	3	2	6	1	0	1	0
denovo149428	S001072722	+	0.814	uncultured_bacterium;_BG_aaa03h10;_EU473623	Bacteria	Firmicutes	Clostridia	.	Clostridiales	.	Ruminococcaceae	unclassified_Ruminococcaceae	1	1	0	2	0	0	0	0	6	0	0	0	0	0	0	0	0	0	0	1	0	16	0	0	0	2	5	0	0	0	3	0	0	0	63	1	0
denovo512756	S002351043	+	0.814	rumen_bacterium_NK4A214;_GU324404	Bacteria	Firmicutes	Clostridia	.	Clostridiales	.	Ruminococcaceae	unclassified_Ruminococcaceae	6	1	4	13	2	4	3	0	7	2	2	4	2	0	3	2	4	22	7	12	0	9	4	10	0	3	2	2	7	2	8	7	9	3	8	3	0
denovo831699	S002351043	+	0.814	rumen_bacterium_NK4A214;_GU324404	Bacteria	Firmicutes	Clostridia	.	Clostridiales	.	Ruminococcaceae	unclassified_Ruminococcaceae	0	0	0	0	0	1	0	0	0	1	1	0	0	0	0	0	0	0	0	0	3	0	0	0	0	0	1	0	0	1	0	0	0	0	0	0	0
denovo335362	S004208795	+	0.815	uncultured_bacterium;_B3_3_30;_AB824433	Bacteria	Firmicutes	Clostridia	.	Clostridiales	.	Ruminococcaceae	unclassified_Ruminococcaceae	7	0	0	3	0	1	0	0	1	0	2	1	0	0	0	0	0	1	0	0	1	1	0	0	0	0	0	0	0	1	0	2	4	1	0	1	0
denovo338436	S001923607	+	0.815	uncultured_bacterium;_5-2P7;_FJ680446	Bacteria	Firmicutes	Clostridia	.	Clostridiales	.	Ruminococcaceae	unclassified_Ruminococcaceae	1	0	8	4	1	0	4	3	2	1	1	2	0	0	1	1	8	3	0	6	0	0	2	3	0	0	1	4	1	1	0	1	3	0	0	4	0
denovo360106	S003645160	+	0.815	uncultured_rumen_bacterium;_YRMCA155;_KC163023	Bacteria	Firmicutes	Clostridia	.	Clostridiales	.	Ruminococcaceae	unclassified_Ruminococcaceae	0	0	2	1	0	2	0	0	0	0	1	1	0	0	0	0	0	0	1	1	0	0	0	0	0	0	0	0	0	0	0	0	0	0	0	1	0
denovo706981	S002351043	+	0.815	rumen_bacterium_NK4A214;_GU324404	Bacteria	Firmicutes	Clostridia	.	Clostridiales	.	Ruminococcaceae	unclassified_Ruminococcaceae	0	0	0	0	3	1	1	0	1	0	0	0	0	0	0	0	0	0	1	0	0	2	0	3	0	0	0	0	0	0	0	0	1	0	1	0	2
denovo802989	S004223321	+	0.815	Ruminococcaceae_bacterium_LM158;_KJ875866	Bacteria	Firmicutes	Clostridia	.	Clostridiales	.	Ruminococcaceae	unclassified_Ruminococcaceae	0	0	0	0	0	0	0	1	0	0	0	0	0	0	0	0	0	0	1	1	0	2	0	0	1	0	0	0	0	0	0	0	0	0	0	4	0
denovo928475	S002351043	+	0.815	rumen_bacterium_NK4A214;_GU324404	Bacteria	Firmicutes	Clostridia	.	Clostridiales	.	Ruminococcaceae	unclassified_Ruminococcaceae	1	0	1	1	3	0	0	1	0	3	0	3	0	1	0	0	1	0	4	0	1	1	0	1	1	0	2	1	0	0	2	0	1	0	0	2	0
denovo153048	S003354251	+	0.816	uncultured_organism;_ELU0129-T320-S-NI_000132;_HQ792886	Bacteria	Firmicutes	Clostridia	.	Clostridiales	.	Ruminococcaceae	unclassified_Ruminococcaceae	2	0	0	0	1	0	1	0	1	0	0	0	0	0	0	0	0	4	3	1	0	0	1	0	0	0	0	0	0	1	0	0	0	0	0	1	0
denovo162375	S001067723	+	0.816	uncultured_bacterium;_OK2_e07;_EU468624	Bacteria	Firmicutes	Clostridia	.	Clostridiales	.	Ruminococcaceae	unclassified_Ruminococcaceae	0	0	0	0	0	0	0	1	0	0	0	2	0	0	0	0	0	0	0	0	0	0	0	0	2	0	0	0	0	0	0	0	0	0	0	1	0
denovo270616	S002351043	+	0.816	rumen_bacterium_NK4A214;_GU324404	Bacteria	Firmicutes	Clostridia	.	Clostridiales	.	Ruminococcaceae	unclassified_Ruminococcaceae	115	40	46	62	64	21	119	20	14	34	7	65	2	5	5	15	23	44	248	32	40	19	7	28	11	13	8	63	46	10	26	14	13	29	21	69	1
denovo353903	S001127124	+	0.816	uncultured_bacterium;_GOR_aag74d07;_EU775430	Bacteria	Firmicutes	Clostridia	.	Clostridiales	.	Ruminococcaceae	unclassified_Ruminococcaceae	2	0	0	2	4	0	1	1	0	0	0	0	0	0	0	0	0	0	0	1	0	0	0	0	0	0	2	0	0	0	0	0	0	0	0	0	0
denovo380857	S001072696	+	0.816	uncultured_bacterium;_WA_aaa02g11;_EU473597	Bacteria	Firmicutes	Clostridia	.	Clostridiales	.	Ruminococcaceae	unclassified_Ruminococcaceae	1	0	3	0	0	1	2	0	0	5	0	2	0	0	0	1	0	2	1	2	0	0	1	0	1	3	1	0	0	2	1	1	2	0	0	1	0
denovo517473	S002351043	+	0.816	rumen_bacterium_NK4A214;_GU324404	Bacteria	Firmicutes	Clostridia	.	Clostridiales	.	Ruminococcaceae	unclassified_Ruminococcaceae	0	0	0	1	1	4	0	0	0	0	1	0	0	1	0	0	0	3	0	0	2	1	0	0	0	1	5	0	0	1	2	0	0	0	1	0	0
denovo892525	S002351043	+	0.816	rumen_bacterium_NK4A214;_GU324404	Bacteria	Firmicutes	Clostridia	.	Clostridiales	.	Ruminococcaceae	unclassified_Ruminococcaceae	0	0	0	0	0	0	0	0	0	0	0	0	0	0	0	0	0	0	0	0	0	0	0	3	0	0	0	0	0	0	0	1	0	0	4	0	0
denovo971533	S003301757	+	0.816	Candidatus_Soleaferrea_massiliensis_AP7;_JX101688	Bacteria	Firmicutes	Clostridia	.	Clostridiales	.	Ruminococcaceae	unclassified_Ruminococcaceae	0	0	0	0	0	0	1	0	0	1	0	0	0	0	0	0	0	0	3	0	1	0	0	0	0	0	0	0	0	0	0	0	0	0	0	0	1
denovo360991	S001127123	+	0.817	uncultured_bacterium;_GOR_aag71f09;_EU775429	Bacteria	Firmicutes	Clostridia	.	Clostridiales	.	Ruminococcaceae	unclassified_Ruminococcaceae	0	0	0	0	0	0	0	0	2	0	0	0	0	0	0	0	0	3	2	0	0	0	0	0	0	0	0	0	0	0	0	0	0	0	0	0	0
denovo402789	S001802763	+	0.817	uncultured_bacterium;_J1Q301_12D02;_FJ833505	Bacteria	Firmicutes	Clostridia	.	Clostridiales	.	Ruminococcaceae	unclassified_Ruminococcaceae	1	3	0	0	0	2	0	0	0	1	0	5	0	0	0	0	0	0	3	0	2	8	0	5	6	0	0	0	0	7	2	0	0	0	0	1	1
denovo601424	S002351043	+	0.817	rumen_bacterium_NK4A214;_GU324404	Bacteria	Firmicutes	Clostridia	.	Clostridiales	.	Ruminococcaceae	unclassified_Ruminococcaceae	0	2	1	0	0	0	0	0	1	0	1	0	0	0	0	0	0	0	0	1	0	0	0	0	0	0	0	0	0	0	0	0	0	0	0	3	0
denovo409769	S001070668	+	0.818	uncultured_bacterium;_AE1_aaa03g02;_EU471569	Bacteria	Firmicutes	Clostridia	.	Clostridiales	.	Ruminococcaceae	unclassified_Ruminococcaceae	1	0	0	0	0	6	0	0	1	0	0	0	0	2	0	0	0	14	8	0	0	0	0	0	0	0	0	0	0	0	0	0	0	0	0	0	0
denovo41055	S001070668	+	0.818	uncultured_bacterium;_AE1_aaa03g02;_EU471569	Bacteria	Firmicutes	Clostridia	.	Clostridiales	.	Ruminococcaceae	unclassified_Ruminococcaceae	0	4	0	0	1	0	0	0	1	0	0	0	0	0	0	0	0	0	0	0	1	0	2	0	0	0	0	0	0	0	2	0	0	0	0	0	1
denovo391170	S001128094	+	0.819	uncultured_bacterium;_KO1_aai43f11;_EU776400	Bacteria	Firmicutes	Clostridia	.	Clostridiales	.	Ruminococcaceae	unclassified_Ruminococcaceae	4	8	6	5	3	7	12	3	1	19	2	11	5	1	1	1	1	16	16	9	11	3	9	13	6	7	8	12	1	10	16	2	9	0	2	11	1
denovo79293	S002351043	+	0.819	rumen_bacterium_NK4A214;_GU324404	Bacteria	Firmicutes	Clostridia	.	Clostridiales	.	Ruminococcaceae	unclassified_Ruminococcaceae	0	0	0	0	0	0	0	0	0	0	0	0	0	0	0	0	0	1	1	0	0	0	0	0	2	1	3	0	0	0	0	0	0	0	0	0	0
denovo121023	S002160149	+	0.82	uncultured_bacterium;_N25;_FJ951856	Bacteria	Firmicutes	Clostridia	.	Clostridiales	.	Ruminococcaceae	unclassified_Ruminococcaceae	4	3	0	5	0	10	3	2	0	0	0	4	0	0	0	0	0	7	2	4	1	0	0	6	0	4	27	4	2	3	1	1	9	0	4	3	0
denovo123889	S001131154	+	0.82	uncultured_bacterium;_GZ_aaa04c04;_EU779460	Bacteria	Firmicutes	Clostridia	.	Clostridiales	.	Ruminococcaceae	unclassified_Ruminococcaceae	1	0	0	0	3	0	0	0	0	0	0	0	0	0	0	0	3	0	0	0	0	0	0	0	0	0	1	0	0	0	0	1	0	0	0	0	0
denovo277684	S003316344	+	0.82	Clostridiales_bacterium_CIEAF_026;_AB702939	Bacteria	Firmicutes	Clostridia	.	Clostridiales	.	Ruminococcaceae	unclassified_Ruminococcaceae	0	0	0	0	0	3	2	0	0	0	1	0	0	0	0	0	0	0	3	0	0	2	1	0	0	0	2	1	0	0	0	2	1	0	2	0	0
denovo63195	S002351043	+	0.82	rumen_bacterium_NK4A214;_GU324404	Bacteria	Firmicutes	Clostridia	.	Clostridiales	.	Ruminococcaceae	unclassified_Ruminococcaceae	2	1	0	0	0	0	0	2	0	0	0	2	0	0	0	0	0	0	5	1	0	0	0	1	0	2	2	2	0	0	0	0	0	1	0	4	0
denovo841095	S002351043	+	0.82	rumen_bacterium_NK4A214;_GU324404	Bacteria	Firmicutes	Clostridia	.	Clostridiales	.	Ruminococcaceae	unclassified_Ruminococcaceae	0	0	0	0	0	0	0	0	0	1	0	0	0	0	0	1	0	0	2	0	0	0	0	0	0	0	0	0	0	0	1	1	1	0	3	0	0
denovo102478	S003267588	+	0.821	uncultured_bacterium;_01e11;_GQ132242	Bacteria	Firmicutes	Clostridia	.	Clostridiales	.	Ruminococcaceae	unclassified_Ruminococcaceae	0	4	1	0	0	0	1	0	0	0	7	3	0	1	0	1	1	0	0	0	0	2	5	3	2	0	3	0	0	1	1	0	0	0	2	0	0
denovo152776	S003269588	+	0.821	uncultured_bacterium;_02d08;_GQ134242	Bacteria	Firmicutes	Clostridia	.	Clostridiales	.	Ruminococcaceae	unclassified_Ruminococcaceae	1	2	0	0	0	0	0	0	0	0	0	2	0	0	0	0	0	1	0	0	2	0	2	0	1	0	0	0	0	3	0	0	2	0	0	0	0
denovo342543	S004267855	+	0.821	uncultured_bacterium;_D192_ERTU_80;_KJ874064	Bacteria	Firmicutes	Clostridia	.	Clostridiales	.	Ruminococcaceae	unclassified_Ruminococcaceae	1	0	0	0	0	0	0	2	0	0	0	0	0	0	0	0	0	0	0	0	0	0	1	0	0	0	0	2	0	2	0	0	0	1	0	1	0
denovo120548	S003448823	+	0.822	uncultured_bacterium;_Fa1-08;_JX094963	Bacteria	Firmicutes	Clostridia	.	Clostridiales	.	Ruminococcaceae	unclassified_Ruminococcaceae	0	0	0	0	3	0	0	0	0	0	2	2	0	0	0	1	0	0	3	7	0	1	1	0	0	0	0	0	0	0	0	0	0	1	0	0	0
denovo363050	S004267797	+	0.822	uncultured_bacterium;_D139_ERTUP_88;_KJ874006	Bacteria	Firmicutes	Clostridia	.	Clostridiales	.	Ruminococcaceae	unclassified_Ruminococcaceae	7	0	0	0	1	0	2	0	2	0	3	2	0	0	0	0	0	6	13	6	0	2	0	2	0	0	0	1	5	0	0	1	6	0	4	1	1
denovo537303	S002351043	+	0.822	rumen_bacterium_NK4A214;_GU324404	Bacteria	Firmicutes	Clostridia	.	Clostridiales	.	Ruminococcaceae	unclassified_Ruminococcaceae	0	0	2	4	0	0	0	0	0	0	0	1	0	0	0	0	0	2	0	0	0	0	0	1	1	0	3	0	0	0	0	0	0	0	0	1	0
denovo180071	S002351043	+	0.823	rumen_bacterium_NK4A214;_GU324404	Bacteria	Firmicutes	Clostridia	.	Clostridiales	.	Ruminococcaceae	unclassified_Ruminococcaceae	15	6	5	25	3	3	9	1	28	3	1	14	4	0	2	2	24	20	24	12	6	17	13	14	8	4	9	3	19	15	1	9	16	8	9	7	0
denovo268987	S002351043	+	0.823	rumen_bacterium_NK4A214;_GU324404	Bacteria	Firmicutes	Clostridia	.	Clostridiales	.	Ruminococcaceae	unclassified_Ruminococcaceae	0	0	1	0	3	0	0	1	0	3	0	1	0	0	0	0	1	0	1	1	0	0	0	1	0	0	2	1	0	0	0	0	2	0	0	3	0
denovo371721	S001126463	+	0.823	uncultured_bacterium;_EAC_1aaa01c03;_EU774769	Bacteria	Firmicutes	Clostridia	.	Clostridiales	.	Ruminococcaceae	unclassified_Ruminococcaceae	2	1	0	1	0	0	2	0	0	0	1	0	0	0	0	0	0	0	0	6	0	0	0	0	0	2	0	4	0	0	0	0	0	0	0	0	0
denovo3776	S001131171	+	0.823	uncultured_bacterium;_GZ_aaa01f05;_EU779477	Bacteria	Firmicutes	Clostridia	.	Clostridiales	.	Ruminococcaceae	unclassified_Ruminococcaceae	1	0	0	0	0	0	0	0	1	1	0	0	0	0	0	1	0	6	0	8	0	0	0	0	0	1	0	0	0	0	0	0	0	0	0	0	0
denovo56075	S002167974	+	0.823	Clostridiales_bacterium_oral_taxon_F32;_VO026;_HM099644	Bacteria	Firmicutes	Clostridia	.	Clostridiales	.	Ruminococcaceae	unclassified_Ruminococcaceae	0	9	2	5	1	4	1	2	11	2	0	1	0	2	1	0	0	2	3	1	1	2	5	0	0	2	0	2	0	0	0	2	0	1	0	1	0
denovo977935	S002351043	+	0.823	rumen_bacterium_NK4A214;_GU324404	Bacteria	Firmicutes	Clostridia	.	Clostridiales	.	Ruminococcaceae	unclassified_Ruminococcaceae	2	0	0	2	1	0	0	1	4	0	0	1	0	0	0	0	3	4	1	1	0	3	0	0	0	0	2	0	0	0	0	0	0	0	0	1	0
denovo137765	S001062831	+	0.824	uncultured_bacterium;_horsej_aai91h01;_EU463732	Bacteria	Firmicutes	Clostridia	.	Clostridiales	.	Ruminococcaceae	unclassified_Ruminococcaceae	2	0	3	3	1	0	0	0	1	0	0	0	0	0	0	0	0	0	0	0	0	0	1	0	0	0	0	0	0	0	0	0	0	0	0	3	0
denovo335241	S000401924	+	0.824	uncultured_bacterium;_112ds10;_AY212564	Bacteria	Firmicutes	Clostridia	.	Clostridiales	.	Ruminococcaceae	unclassified_Ruminococcaceae	0	1	0	3	0	0	2	0	0	0	0	1	0	0	0	0	0	3	0	5	2	2	2	5	0	0	0	0	0	0	0	0	0	0	0	4	0
denovo350808	S001124237	+	0.824	uncultured_bacterium;_BAZ_aah89g11;_EU772543	Bacteria	Firmicutes	Clostridia	.	Clostridiales	.	Ruminococcaceae	unclassified_Ruminococcaceae	0	0	0	0	1	0	0	0	0	0	0	0	0	0	0	0	0	0	1	0	0	0	0	0	1	0	0	0	0	0	0	1	0	0	1	0	0
denovo643552	S002351043	+	0.824	rumen_bacterium_NK4A214;_GU324404	Bacteria	Firmicutes	Clostridia	.	Clostridiales	.	Ruminococcaceae	unclassified_Ruminococcaceae	1	0	0	0	0	0	1	0	0	0	0	0	0	0	0	0	0	0	0	0	0	0	0	0	0	0	0	0	0	1	0	1	1	0	1	0	0
denovo819769	S001417722	+	0.824	Ruminococcus_sp._ZS2-15;_FJ889653	Bacteria	Firmicutes	Clostridia	.	Clostridiales	.	Ruminococcaceae	unclassified_Ruminococcaceae	3	0	0	0	0	1	0	0	1	0	0	0	0	2	0	0	1	1	0	0	0	0	0	0	0	0	0	0	0	0	1	0	0	0	0	0	0
denovo939694	S002351043	+	0.824	rumen_bacterium_NK4A214;_GU324404	Bacteria	Firmicutes	Clostridia	.	Clostridiales	.	Ruminococcaceae	unclassified_Ruminococcaceae	0	2	0	0	0	0	0	0	0	0	0	0	0	0	0	0	0	0	2	0	0	0	2	0	2	0	0	0	0	0	0	0	0	0	0	0	1
denovo136155	S003668661	+	0.825	uncultured_bacterium;_S5;_AB627651	Bacteria	Firmicutes	Clostridia	.	Clostridiales	.	Ruminococcaceae	unclassified_Ruminococcaceae	0	0	0	0	0	0	0	1	3	0	0	0	0	0	1	0	0	0	0	0	0	0	0	0	0	0	1	0	1	0	0	0	0	0	0	0	0
denovo390620	S001146281	+	0.825	uncultured_bacterium;_1103200822134;_EU844997	Bacteria	Firmicutes	Clostridia	.	Clostridiales	.	Ruminococcaceae	unclassified_Ruminococcaceae	2	0	4	1	1	1	0	0	1	0	0	0	3	0	1	0	1	17	2	0	0	0	0	0	0	0	0	2	1	0	0	8	0	0	0	2	0
denovo538918	S003301754	+	0.825	Intestinimonas_butyriciproducens_AP4;_JX101685	Bacteria	Firmicutes	Clostridia	.	Clostridiales	.	Ruminococcaceae	unclassified_Ruminococcaceae	18	21	44	2	14	13	34	9	4	39	8	29	16	11	2	9	8	34	35	1	20	12	13	31	3	10	14	24	10	26	35	5	15	0	8	29	3
denovo668023	S002351043	+	0.825	rumen_bacterium_NK4A214;_GU324404	Bacteria	Firmicutes	Clostridia	.	Clostridiales	.	Ruminococcaceae	unclassified_Ruminococcaceae	0	2	0	0	0	0	2	2	0	0	0	1	0	0	0	1	0	0	4	0	0	1	0	0	0	0	0	0	0	1	0	1	0	0	0	0	0
denovo813010	S003260626	+	0.825	Clostridium_sp._Culture-1;_AB622814	Bacteria	Firmicutes	Clostridia	.	Clostridiales	.	Ruminococcaceae	unclassified_Ruminococcaceae	0	1	2	0	0	2	0	0	0	0	0	5	0	0	1	0	1	0	0	0	0	6	0	6	0	0	2	1	2	2	0	0	1	0	0	0	0
denovo593546	S002351043	+	0.826	rumen_bacterium_NK4A214;_GU324404	Bacteria	Firmicutes	Clostridia	.	Clostridiales	.	Ruminococcaceae	unclassified_Ruminococcaceae	0	0	1	1	0	0	0	1	0	0	0	0	0	0	0	0	0	1	1	0	0	0	0	0	0	0	0	0	0	0	0	0	0	0	2	1	0
denovo369457	S003267588	+	0.827	uncultured_bacterium;_01e11;_GQ132242	Bacteria	Firmicutes	Clostridia	.	Clostridiales	.	Ruminococcaceae	unclassified_Ruminococcaceae	0	0	0	1	0	0	0	0	0	1	0	0	0	0	0	0	0	0	0	0	0	0	0	0	0	0	0	0	0	0	0	0	0	0	1	3	0
denovo80810	S002351043	+	0.827	rumen_bacterium_NK4A214;_GU324404	Bacteria	Firmicutes	Clostridia	.	Clostridiales	.	Ruminococcaceae	unclassified_Ruminococcaceae	2	2	0	3	1	0	2	3	4	0	0	3	1	1	2	0	4	4	0	3	1	2	0	2	0	1	1	2	1	0	0	0	1	0	2	1	0
denovo172933	S000991242	+	0.828	uncultured_rumen_bacterium;_P5_B02;_EU381892	Bacteria	Firmicutes	Clostridia	.	Clostridiales	.	Ruminococcaceae	unclassified_Ruminococcaceae	1	0	0	0	0	0	0	0	0	0	0	2	0	0	0	0	0	1	0	0	1	0	1	0	2	0	0	0	1	0	0	0	0	0	0	0	0
denovo255623	S002351043	+	0.828	rumen_bacterium_NK4A214;_GU324404	Bacteria	Firmicutes	Clostridia	.	Clostridiales	.	Ruminococcaceae	unclassified_Ruminococcaceae	0	0	0	4	0	0	1	0	0	0	1	0	0	0	0	0	0	0	0	2	0	0	0	1	0	0	0	2	0	0	0	0	0	0	0	1	0
denovo372236	S001067682	+	0.828	uncultured_bacterium;_OK1_d09_3;_EU468583	Bacteria	Firmicutes	Clostridia	.	Clostridiales	.	Ruminococcaceae	unclassified_Ruminococcaceae	0	0	0	0	0	0	0	0	0	0	0	2	0	0	0	0	0	0	0	0	0	0	0	1	0	0	0	0	0	1	0	0	0	0	0	0	0
denovo389326	S001126076	+	0.828	uncultured_bacterium;_CHIMP1_aaj39f03;_EU774382	Bacteria	Firmicutes	Clostridia	.	Clostridiales	.	Ruminococcaceae	unclassified_Ruminococcaceae	1	1	0	2	0	0	0	0	0	0	0	0	0	0	0	2	0	0	0	0	0	0	0	0	0	0	2	0	0	1	0	0	0	0	0	0	0
denovo509805	S002351043	+	0.828	rumen_bacterium_NK4A214;_GU324404	Bacteria	Firmicutes	Clostridia	.	Clostridiales	.	Ruminococcaceae	unclassified_Ruminococcaceae	0	1	0	0	0	0	0	0	0	0	0	0	0	0	0	1	0	0	2	0	0	0	0	0	0	0	1	2	0	0	0	0	2	0	0	2	0
denovo626019	S002167974	+	0.828	Clostridiales_bacterium_oral_taxon_F32;_VO026;_HM099644	Bacteria	Firmicutes	Clostridia	.	Clostridiales	.	Ruminococcaceae	unclassified_Ruminococcaceae	1	1	5	3	1	1	4	1	1	4	2	1	0	1	0	0	0	2	4	1	0	2	0	8	0	0	2	0	0	2	0	1	1	0	0	5	2
denovo10943	S003347690	+	0.829	uncultured_organism;_ELU0092-T15-S-NI_000049;_HQ781484	Bacteria	Firmicutes	Clostridia	.	Clostridiales	.	Ruminococcaceae	unclassified_Ruminococcaceae	0	4	0	0	1	0	0	0	0	0	0	0	0	0	0	0	0	0	0	0	0	0	0	1	0	0	0	0	0	0	2	0	0	0	0	0	0
denovo250561	S002351043	+	0.829	rumen_bacterium_NK4A214;_GU324404	Bacteria	Firmicutes	Clostridia	.	Clostridiales	.	Ruminococcaceae	unclassified_Ruminococcaceae	0	0	0	0	0	0	2	0	0	0	0	3	0	0	0	0	0	3	5	2	0	0	0	1	0	0	0	0	0	0	0	0	0	0	0	0	0
denovo252458	S002351043	+	0.829	rumen_bacterium_NK4A214;_GU324404	Bacteria	Firmicutes	Clostridia	.	Clostridiales	.	Ruminococcaceae	unclassified_Ruminococcaceae	1	0	0	0	0	0	0	0	0	0	0	0	0	0	0	0	0	0	0	0	1	0	0	0	0	0	0	0	0	0	0	0	0	0	0	0	0
denovo733485	S002351043	+	0.829	rumen_bacterium_NK4A214;_GU324404	Bacteria	Firmicutes	Clostridia	.	Clostridiales	.	Ruminococcaceae	unclassified_Ruminococcaceae	0	0	0	0	0	0	0	0	0	0	0	0	0	0	0	0	0	0	2	0	0	0	2	0	0	0	1	3	0	1	1	0	0	0	0	0	1
denovo174764	S004430680	+	0.83	uncultured_bacterium;_50a;_LN612703	Bacteria	Firmicutes	Clostridia	.	Clostridiales	.	Ruminococcaceae	unclassified_Ruminococcaceae	0	6	0	0	1	0	0	0	1	0	0	0	0	0	0	0	0	9	0	0	0	0	0	0	0	0	0	0	1	0	0	0	0	0	0	0	0
denovo234509	S002351043	+	0.83	rumen_bacterium_NK4A214;_GU324404	Bacteria	Firmicutes	Clostridia	.	Clostridiales	.	Ruminococcaceae	unclassified_Ruminococcaceae	0	0	0	0	1	2	0	0	1	0	0	0	0	0	0	0	0	1	0	0	1	0	0	0	0	0	0	0	1	1	0	0	2	0	0	0	0
denovo586113	S002351043	+	0.83	rumen_bacterium_NK4A214;_GU324404	Bacteria	Firmicutes	Clostridia	.	Clostridiales	.	Ruminococcaceae	unclassified_Ruminococcaceae	0	1	0	0	0	0	0	0	0	0	0	1	0	0	0	2	0	0	2	0	0	0	0	2	0	2	0	0	0	1	3	0	1	0	0	0	0
denovo101469	S004267797	+	0.831	uncultured_bacterium;_D139_ERTUP_88;_KJ874006	Bacteria	Firmicutes	Clostridia	.	Clostridiales	.	Ruminococcaceae	unclassified_Ruminococcaceae	0	0	1	0	0	0	0	0	0	0	0	0	0	0	0	0	0	1	13	0	0	2	0	0	0	1	0	0	2	0	0	0	0	0	0	0	0
denovo370010	S004267797	+	0.831	uncultured_bacterium;_D139_ERTUP_88;_KJ874006	Bacteria	Firmicutes	Clostridia	.	Clostridiales	.	Ruminococcaceae	unclassified_Ruminococcaceae	3	0	0	4	5	0	1	1	1	0	1	0	0	0	0	1	0	15	33	3	0	0	2	0	0	0	0	0	1	0	1	0	0	1	0	1	0
denovo939580	S002351043	+	0.831	rumen_bacterium_NK4A214;_GU324404	Bacteria	Firmicutes	Clostridia	.	Clostridiales	.	Ruminococcaceae	unclassified_Ruminococcaceae	1	0	1	0	1	0	0	0	7	0	0	0	0	0	0	0	17	8	0	0	0	0	0	0	0	0	0	0	3	1	0	0	2	0	1	3	0
denovo175598	S003354251	+	0.832	uncultured_organism;_ELU0129-T320-S-NI_000132;_HQ792886	Bacteria	Firmicutes	Clostridia	.	Clostridiales	.	Ruminococcaceae	unclassified_Ruminococcaceae	1	0	0	1	0	1	0	2	2	0	1	0	0	0	0	0	0	0	0	0	0	1	0	0	0	0	2	0	0	0	0	0	0	0	0	0	0
denovo392950	S001066050	+	0.832	uncultured_bacterium;_AFEL2_aao31g07;_EU466951	Bacteria	Firmicutes	Clostridia	.	Clostridiales	.	Ruminococcaceae	unclassified_Ruminococcaceae	0	2	1	0	0	0	1	0	0	1	0	0	0	0	1	1	0	2	1	5	1	0	0	0	0	3	1	0	0	0	2	0	0	0	0	0	0
denovo393919	S001129014	+	0.832	uncultured_bacterium;_OK3_g01_1;_EU777320	Bacteria	Firmicutes	Clostridia	.	Clostridiales	.	Ruminococcaceae	unclassified_Ruminococcaceae	2	11	8	16	3	2	10	1	0	3	1	29	0	0	0	0	0	7	7	12	8	3	6	2	2	12	1	26	3	2	7	1	1	5	0	13	3
denovo173520	S004267853	+	0.833	uncultured_bacterium;_D190_ERTV_29;_KJ874062	Bacteria	Firmicutes	Clostridia	.	Clostridiales	.	Ruminococcaceae	unclassified_Ruminococcaceae	0	0	1	0	0	0	0	0	0	2	0	0	0	0	0	0	2	0	0	0	0	3	2	0	0	0	0	2	0	2	0	0	0	0	0	0	0
denovo185470	S002351043	+	0.833	rumen_bacterium_NK4A214;_GU324404	Bacteria	Firmicutes	Clostridia	.	Clostridiales	.	Ruminococcaceae	unclassified_Ruminococcaceae	0	0	0	0	0	0	0	0	0	0	0	3	0	0	0	0	0	0	0	0	0	0	0	1	0	0	0	0	0	2	0	0	0	0	0	0	0
denovo243046	S002351043	+	0.833	rumen_bacterium_NK4A214;_GU324404	Bacteria	Firmicutes	Clostridia	.	Clostridiales	.	Ruminococcaceae	unclassified_Ruminococcaceae	1	2	1	1	0	0	6	1	0	1	0	5	0	0	0	0	0	3	4	4	2	0	4	9	1	3	3	0	0	0	2	0	0	4	1	6	0
denovo327948	S002351043	+	0.833	rumen_bacterium_NK4A214;_GU324404	Bacteria	Firmicutes	Clostridia	.	Clostridiales	.	Ruminococcaceae	unclassified_Ruminococcaceae	0	4	0	2	0	0	0	0	0	0	0	0	0	0	0	0	0	1	0	3	0	0	1	0	0	4	0	0	0	0	0	0	0	0	0	1	0
denovo335855	S001062289	+	0.833	uncultured_bacterium;_molerat_aai71d06;_EU463190	Bacteria	Firmicutes	Clostridia	.	Clostridiales	.	Ruminococcaceae	unclassified_Ruminococcaceae	1	0	0	0	0	0	0	0	0	0	0	1	0	0	0	0	0	3	0	0	1	1	1	2	1	0	0	2	0	0	0	0	0	0	0	4	0
denovo501791	S002351043	+	0.833	rumen_bacterium_NK4A214;_GU324404	Bacteria	Firmicutes	Clostridia	.	Clostridiales	.	Ruminococcaceae	unclassified_Ruminococcaceae	2	0	1	0	0	0	0	0	0	0	2	0	0	0	0	1	3	4	0	1	2	1	2	0	1	1	0	3	1	0	0	0	0	0	0	1	0
denovo570140	S002351043	+	0.833	rumen_bacterium_NK4A214;_GU324404	Bacteria	Firmicutes	Clostridia	.	Clostridiales	.	Ruminococcaceae	unclassified_Ruminococcaceae	1	0	0	0	0	1	0	0	0	0	0	0	0	0	0	1	0	0	1	1	0	0	0	0	0	0	0	0	0	0	0	0	0	0	0	0	0
denovo837022	S002351043	+	0.833	rumen_bacterium_NK4A214;_GU324404	Bacteria	Firmicutes	Clostridia	.	Clostridiales	.	Ruminococcaceae	unclassified_Ruminococcaceae	17	3	5	11	9	4	6	2	9	5	2	6	2	0	9	1	7	14	13	10	4	10	9	6	0	1	16	10	6	3	3	3	13	1	4	8	1
denovo104242	S004267797	+	0.834	uncultured_bacterium;_D139_ERTUP_88;_KJ874006	Bacteria	Firmicutes	Clostridia	.	Clostridiales	.	Ruminococcaceae	unclassified_Ruminococcaceae	0	0	0	0	0	0	0	1	0	0	1	0	0	0	0	1	0	1	0	2	1	2	0	0	0	0	0	0	0	0	0	1	2	0	1	1	0
denovo336363	S001059267	+	0.834	uncultured_bacterium;_COL_aai15g03;_EU460168	Bacteria	Firmicutes	Clostridia	.	Clostridiales	.	Ruminococcaceae	unclassified_Ruminococcaceae	2	4	0	0	4	27	15	0	2	6	5	0	0	1	0	3	1	0	25	2	2	15	1	0	0	0	3	0	3	4	5	6	12	0	10	0	0
denovo14863	S000343983	+	0.835	uncultured_bacterium;_p-3275-A42;_AF371768	Bacteria	Firmicutes	Clostridia	.	Clostridiales	.	Ruminococcaceae	unclassified_Ruminococcaceae	2	2	2	3	0	0	4	0	2	1	2	0	0	0	1	0	2	2	2	1	0	0	0	1	1	0	2	0	0	3	0	0	2	0	2	1	0
denovo152661	S001381548	+	0.835	uncultured_bacterium;_R-7569;_FJ880897	Bacteria	Firmicutes	Clostridia	.	Clostridiales	.	Ruminococcaceae	unclassified_Ruminococcaceae	3	0	0	0	0	0	1	0	0	0	0	0	0	0	0	0	0	0	2	0	0	0	0	0	0	0	0	0	1	0	0	0	0	0	1	0	0
denovo164762	S001066579	+	0.835	uncultured_bacterium;_orang1_f10_1;_EU467480	Bacteria	Firmicutes	Clostridia	.	Clostridiales	.	Ruminococcaceae	unclassified_Ruminococcaceae	0	2	1	1	0	0	0	0	0	0	0	0	0	0	0	0	2	0	0	4	0	0	0	0	0	1	0	0	0	0	0	0	0	0	0	0	0
denovo286769	S002351043	+	0.835	rumen_bacterium_NK4A214;_GU324404	Bacteria	Firmicutes	Clostridia	.	Clostridiales	.	Ruminococcaceae	unclassified_Ruminococcaceae	0	1	0	2	0	1	1	0	0	1	0	0	0	0	0	0	0	2	3	0	1	2	1	4	0	0	0	0	0	0	1	0	0	0	1	2	0
denovo386251	S001128094	+	0.835	uncultured_bacterium;_KO1_aai43f11;_EU776400	Bacteria	Firmicutes	Clostridia	.	Clostridiales	.	Ruminococcaceae	unclassified_Ruminococcaceae	0	0	3	1	0	0	6	0	0	3	0	0	0	0	0	1	0	1	1	0	0	3	0	2	0	0	1	1	0	2	2	1	3	0	0	8	2
denovo101855	S000344005	+	0.836	uncultured_bacterium;_p-320-a3;_AF371790	Bacteria	Firmicutes	Clostridia	.	Clostridiales	.	Ruminococcaceae	unclassified_Ruminococcaceae	0	0	1	1	0	0	0	0	0	0	0	0	0	0	0	0	0	1	2	0	0	0	0	1	0	0	0	0	0	0	0	0	0	0	0	0	0
denovo167418	S000606592	+	0.836	uncultured_Clostridiaceae_bacterium;_RsTu1-39;_AB192220	Bacteria	Firmicutes	Clostridia	.	Clostridiales	.	Ruminococcaceae	unclassified_Ruminococcaceae	0	11	10	0	0	0	4	1	0	10	3	15	0	0	0	0	2	1	1	2	4	1	1	18	11	6	3	2	0	1	5	2	1	2	5	10	0
denovo378657	S000566758	+	0.836	uncultured_rumen_bacterium;_U29-D05;_AB185776	Bacteria	Firmicutes	Clostridia	.	Clostridiales	.	Ruminococcaceae	unclassified_Ruminococcaceae	0	1	1	0	0	0	1	0	0	0	0	0	0	0	0	0	0	0	0	2	1	0	1	0	0	1	0	0	0	0	2	0	0	0	0	0	0
denovo531764	S004223321	+	0.836	Ruminococcaceae_bacterium_LM158;_KJ875866	Bacteria	Firmicutes	Clostridia	.	Clostridiales	.	Ruminococcaceae	unclassified_Ruminococcaceae	0	0	1	1	0	0	2	0	0	0	0	0	0	0	0	2	1	0	0	2	0	1	0	0	0	0	0	0	0	1	0	2	0	0	2	1	0
denovo678483	S004223321	+	0.836	Ruminococcaceae_bacterium_LM158;_KJ875866	Bacteria	Firmicutes	Clostridia	.	Clostridiales	.	Ruminococcaceae	unclassified_Ruminococcaceae	0	0	0	2	0	5	0	0	0	0	0	0	0	0	0	0	0	0	0	22	0	0	0	0	0	1	0	0	0	0	0	0	0	0	0	4	0
denovo69021	S002351043	+	0.836	rumen_bacterium_NK4A214;_GU324404	Bacteria	Firmicutes	Clostridia	.	Clostridiales	.	Ruminococcaceae	unclassified_Ruminococcaceae	0	1	1	15	0	0	1	0	6	0	0	0	0	0	0	0	0	0	0	7	0	0	0	1	0	0	0	6	0	0	0	2	0	0	0	7	0
denovo778280	S002351043	+	0.836	rumen_bacterium_NK4A214;_GU324404	Bacteria	Firmicutes	Clostridia	.	Clostridiales	.	Ruminococcaceae	unclassified_Ruminococcaceae	84	122	125	46	45	63	94	42	28	123	54	177	12	9	12	53	75	133	201	40	88	81	79	128	50	56	107	134	43	87	106	32	69	20	77	116	20
denovo112104	S001127123	+	0.837	uncultured_bacterium;_GOR_aag71f09;_EU775429	Bacteria	Firmicutes	Clostridia	.	Clostridiales	.	Ruminococcaceae	unclassified_Ruminococcaceae	1	1	0	0	0	0	0	0	2	0	0	0	0	0	0	0	1	1	1	0	0	3	0	0	0	1	7	0	0	2	1	0	2	0	0	0	0
denovo389706	S001128808	+	0.837	uncultured_bacterium;_OK1_c12;_EU777114	Bacteria	Firmicutes	Clostridia	.	Clostridiales	.	Ruminococcaceae	unclassified_Ruminococcaceae	0	0	6	1	1	0	0	3	0	1	0	3	0	0	0	0	0	0	0	13	0	1	0	4	1	0	1	2	0	0	0	0	0	0	0	0	0
denovo693389	S002351043	+	0.837	rumen_bacterium_NK4A214;_GU324404	Bacteria	Firmicutes	Clostridia	.	Clostridiales	.	Ruminococcaceae	unclassified_Ruminococcaceae	0	0	2	1	0	0	0	0	0	0	0	0	0	0	0	0	0	0	0	0	0	0	0	0	3	0	0	0	0	0	0	0	3	0	0	0	0
denovo281726	S002351043	+	0.838	rumen_bacterium_NK4A214;_GU324404	Bacteria	Firmicutes	Clostridia	.	Clostridiales	.	Ruminococcaceae	unclassified_Ruminococcaceae	1	4	0	0	0	2	0	0	0	0	0	0	0	0	0	0	0	1	1	1	0	1	0	3	0	0	2	1	0	0	0	0	0	5	1	0	0
denovo368150	S001059239	+	0.838	uncultured_bacterium;_COL_aai15d01;_EU460140	Bacteria	Firmicutes	Clostridia	.	Clostridiales	.	Ruminococcaceae	unclassified_Ruminococcaceae	2	0	0	0	0	0	2	0	0	5	1	1	0	2	0	0	0	0	2	0	0	1	0	0	0	0	0	0	0	0	0	0	0	0	0	1	0
denovo88859	S004223321	+	0.838	Ruminococcaceae_bacterium_LM158;_KJ875866	Bacteria	Firmicutes	Clostridia	.	Clostridiales	.	Ruminococcaceae	unclassified_Ruminococcaceae	0	5	2	1	8	3	1	0	0	9	0	1	2	0	3	1	3	3	1	4	1	8	5	3	3	4	0	1	0	1	1	2	5	1	1	2	0
denovo126621	S001923607	+	0.839	uncultured_bacterium;_5-2P7;_FJ680446	Bacteria	Firmicutes	Clostridia	.	Clostridiales	.	Ruminococcaceae	unclassified_Ruminococcaceae	0	0	0	1	0	0	0	0	2	1	0	0	0	0	0	0	0	4	2	4	0	1	0	0	0	0	0	0	0	1	0	0	0	0	0	3	0
denovo14552	S000561133	+	0.839	uncultured_rumen_bacterium_6C3d-31;_AB034075	Bacteria	Firmicutes	Clostridia	.	Clostridiales	.	Ruminococcaceae	unclassified_Ruminococcaceae	0	0	0	0	0	0	0	0	0	0	0	0	0	0	0	0	0	0	0	0	0	0	0	0	0	0	0	0	0	0	0	0	0	0	0	0	0
denovo283314	S002351043	+	0.839	rumen_bacterium_NK4A214;_GU324404	Bacteria	Firmicutes	Clostridia	.	Clostridiales	.	Ruminococcaceae	unclassified_Ruminococcaceae	1	0	2	0	0	0	0	0	0	1	0	3	0	0	0	0	0	0	0	1	0	0	0	0	2	0	0	1	0	0	1	0	0	0	0	1	0
denovo337719	S001070641	+	0.839	uncultured_bacterium;_AE1_aaa03g12;_EU471542	Bacteria	Firmicutes	Clostridia	.	Clostridiales	.	Ruminococcaceae	unclassified_Ruminococcaceae	0	0	0	0	1	0	0	1	0	0	0	1	0	0	1	0	0	1	1	0	1	0	0	0	1	0	0	0	0	0	0	0	0	1	0	0	0
denovo64033	S002351043	+	0.839	rumen_bacterium_NK4A214;_GU324404	Bacteria	Firmicutes	Clostridia	.	Clostridiales	.	Ruminococcaceae	unclassified_Ruminococcaceae	9	14	4	3	4	9	7	4	1	18	8	39	3	2	0	1	6	8	13	6	6	5	8	13	4	0	10	26	4	7	7	3	6	4	5	9	4
denovo206168	S004223321	+	0.84	Ruminococcaceae_bacterium_LM158;_KJ875866	Bacteria	Firmicutes	Clostridia	.	Clostridiales	.	Ruminococcaceae	unclassified_Ruminococcaceae	0	0	0	0	0	0	1	0	0	3	0	0	0	2	0	3	1	2	3	0	0	0	0	0	0	2	0	0	0	15	0	0	0	0	0	0	0
denovo386332	S000650440	+	0.84	uncultured_rumen_bacterium;_SR12;_DQ394644	Bacteria	Firmicutes	Clostridia	.	Clostridiales	.	Ruminococcaceae	unclassified_Ruminococcaceae	3	6	0	0	0	0	0	0	0	4	0	0	0	0	1	3	0	2	0	0	1	0	0	7	4	0	4	0	0	4	10	1	0	0	0	0	3
denovo130968	S001070772	+	0.841	uncultured_bacterium;_AE1_aaa02c06;_EU471673	Bacteria	Firmicutes	Clostridia	.	Clostridiales	.	Ruminococcaceae	unclassified_Ruminococcaceae	0	0	0	0	0	0	1	0	0	0	0	0	0	0	0	0	0	0	0	2	0	1	0	1	0	0	0	1	0	0	0	0	0	0	0	0	0
denovo235751	S002351043	+	0.841	rumen_bacterium_NK4A214;_GU324404	Bacteria	Firmicutes	Clostridia	.	Clostridiales	.	Ruminococcaceae	unclassified_Ruminococcaceae	0	0	0	1	0	0	0	0	0	0	0	0	0	0	0	1	0	2	0	0	0	0	0	3	1	0	2	1	1	0	0	0	0	0	0	0	0
denovo337112	S001132623	+	0.841	uncultured_Clostridiales_bacterium;_EMP_I21;_EU794242	Bacteria	Firmicutes	Clostridia	.	Clostridiales	.	Ruminococcaceae	unclassified_Ruminococcaceae	0	1	3	2	0	0	3	0	1	0	0	0	0	0	0	0	2	0	1	0	0	0	1	1	0	0	0	1	1	1	2	0	0	0	0	5	0
denovo343135	S001068288	+	0.841	uncultured_bacterium;_SP3_g10;_EU469189	Bacteria	Firmicutes	Clostridia	.	Clostridiales	.	Ruminococcaceae	unclassified_Ruminococcaceae	0	0	0	0	0	1	0	0	0	1	0	1	0	0	0	0	0	0	0	0	0	1	0	0	0	0	0	2	0	0	0	0	1	2	1	1	0
denovo350557	S000959409	+	0.841	uncultured_rumen_bacterium;_YRC29;_EU259405	Bacteria	Firmicutes	Clostridia	.	Clostridiales	.	Ruminococcaceae	unclassified_Ruminococcaceae	1	0	0	0	0	0	0	0	0	0	0	0	0	0	0	0	0	1	1	0	0	0	0	0	0	1	3	0	0	3	0	0	0	0	0	0	0
denovo114904	S003354251	+	0.842	uncultured_organism;_ELU0129-T320-S-NI_000132;_HQ792886	Bacteria	Firmicutes	Clostridia	.	Clostridiales	.	Ruminococcaceae	unclassified_Ruminococcaceae	0	1	0	2	0	0	1	0	1	0	0	2	0	0	0	0	1	2	7	0	1	1	0	2	0	0	0	0	0	0	0	0	3	0	0	0	1
denovo206423	S002351043	+	0.842	rumen_bacterium_NK4A214;_GU324404	Bacteria	Firmicutes	Clostridia	.	Clostridiales	.	Ruminococcaceae	unclassified_Ruminococcaceae	4	8	3	25	0	0	20	3	2	5	1	4	0	0	1	0	1	5	1	37	3	1	6	0	7	5	1	8	1	1	8	4	5	0	3	11	0
denovo229578	S004223321	+	0.842	Ruminococcaceae_bacterium_LM158;_KJ875866	Bacteria	Firmicutes	Clostridia	.	Clostridiales	.	Ruminococcaceae	unclassified_Ruminococcaceae	0	22	4	1	6	2	45	6	1	7	5	6	1	1	0	2	8	7	16	15	4	4	16	3	3	5	6	0	3	0	13	0	10	0	4	44	5
denovo276831	S002351043	+	0.842	rumen_bacterium_NK4A214;_GU324404	Bacteria	Firmicutes	Clostridia	.	Clostridiales	.	Ruminococcaceae	unclassified_Ruminococcaceae	0	0	1	2	0	0	1	0	2	0	0	0	0	0	0	0	4	2	2	0	0	0	0	0	0	0	1	0	0	0	0	0	0	0	0	1	0
denovo380977	S004267855	+	0.842	uncultured_bacterium;_D192_ERTU_80;_KJ874064	Bacteria	Firmicutes	Clostridia	.	Clostridiales	.	Ruminococcaceae	unclassified_Ruminococcaceae	0	0	0	0	0	0	0	0	0	0	0	0	1	0	0	0	1	0	2	0	1	0	0	2	0	0	0	0	0	0	0	0	1	0	0	1	0
denovo598989	S002351043	+	0.842	rumen_bacterium_NK4A214;_GU324404	Bacteria	Firmicutes	Clostridia	.	Clostridiales	.	Ruminococcaceae	unclassified_Ruminococcaceae	1	1	1	0	0	0	1	0	0	0	0	0	0	0	0	1	0	0	3	1	0	2	1	0	0	0	0	0	1	2	1	1	1	0	2	2	0
denovo673333	S002351043	+	0.842	rumen_bacterium_NK4A214;_GU324404	Bacteria	Firmicutes	Clostridia	.	Clostridiales	.	Ruminococcaceae	unclassified_Ruminococcaceae	0	0	2	2	0	0	0	0	1	0	0	0	1	0	0	0	2	0	0	1	0	0	0	0	0	0	0	0	0	0	0	0	0	0	0	0	0
denovo772396	S002351043	+	0.842	rumen_bacterium_NK4A214;_GU324404	Bacteria	Firmicutes	Clostridia	.	Clostridiales	.	Ruminococcaceae	unclassified_Ruminococcaceae	1	0	0	1	0	0	0	0	1	0	0	0	0	0	0	0	0	0	0	2	0	1	0	0	0	0	1	0	1	0	0	0	1	0	0	0	0
denovo956532	S004223321	+	0.842	Ruminococcaceae_bacterium_LM158;_KJ875866	Bacteria	Firmicutes	Clostridia	.	Clostridiales	.	Ruminococcaceae	unclassified_Ruminococcaceae	0	1	0	0	0	0	1	1	0	0	0	0	0	0	0	0	0	1	2	0	0	0	0	0	0	2	0	0	0	0	0	1	0	0	0	0	0
denovo176337	S002351043	+	0.843	rumen_bacterium_NK4A214;_GU324404	Bacteria	Firmicutes	Clostridia	.	Clostridiales	.	Ruminococcaceae	unclassified_Ruminococcaceae	1	0	0	0	0	0	0	0	0	0	0	0	0	0	0	0	1	0	0	0	0	0	0	1	0	0	0	0	0	0	0	0	0	1	0	0	0
denovo362935	S001070796	+	0.843	uncultured_bacterium;_AE2_aaa03d12;_EU471697	Bacteria	Firmicutes	Clostridia	.	Clostridiales	.	Ruminococcaceae	unclassified_Ruminococcaceae	2	0	1	6	0	0	3	0	0	0	0	2	0	0	1	0	0	3	0	6	1	1	2	1	1	0	3	2	2	0	0	0	0	4	0	2	0
denovo400714	S000468626	+	0.843	uncultured_bacterium;_Thompsons7;_AY854357	Bacteria	Firmicutes	Clostridia	.	Clostridiales	.	Ruminococcaceae	unclassified_Ruminococcaceae	0	1	0	1	0	0	0	0	0	0	0	1	0	0	0	0	0	0	3	2	0	0	0	0	0	2	0	0	0	0	0	0	0	0	1	0	0
denovo828072	S002351043	+	0.843	rumen_bacterium_NK4A214;_GU324404	Bacteria	Firmicutes	Clostridia	.	Clostridiales	.	Ruminococcaceae	unclassified_Ruminococcaceae	1	0	4	0	1	0	0	1	0	0	0	2	0	0	0	1	0	3	0	0	0	0	0	1	0	0	3	2	0	0	0	0	0	0	0	1	0
denovo912485	S002351043	+	0.843	rumen_bacterium_NK4A214;_GU324404	Bacteria	Firmicutes	Clostridia	.	Clostridiales	.	Ruminococcaceae	unclassified_Ruminococcaceae	0	0	0	0	1	0	0	0	0	0	0	0	0	0	0	1	1	1	1	0	0	0	0	1	0	0	1	0	1	0	0	0	0	0	0	2	0
denovo101805	S003449529	+	0.844	uncultured_bacterium;_Hdb2-96;_JX095669	Bacteria	Firmicutes	Clostridia	.	Clostridiales	.	Ruminococcaceae	unclassified_Ruminococcaceae	2	2	3	2	3	7	0	1	0	2	0	0	0	2	0	0	2	4	0	2	0	1	0	2	0	1	0	0	0	3	2	3	3	0	0	2	0
denovo157449	S003551626	+	0.844	uncultured_bacterium;_TP16SR-30;_JQ799170	Bacteria	Firmicutes	Clostridia	.	Clostridiales	.	Ruminococcaceae	unclassified_Ruminococcaceae	1	1	0	1	0	2	1	0	0	1	0	0	0	0	0	0	0	1	0	0	0	0	0	0	0	0	0	1	0	0	0	0	0	0	0	0	0
denovo208147	S002351043	+	0.844	rumen_bacterium_NK4A214;_GU324404	Bacteria	Firmicutes	Clostridia	.	Clostridiales	.	Ruminococcaceae	unclassified_Ruminococcaceae	0	0	0	6	0	0	0	3	2	0	0	0	0	1	0	0	0	0	0	2	0	0	0	5	0	0	2	2	0	1	1	0	0	0	0	0	0
denovo502748	S002351043	+	0.844	rumen_bacterium_NK4A214;_GU324404	Bacteria	Firmicutes	Clostridia	.	Clostridiales	.	Ruminococcaceae	unclassified_Ruminococcaceae	4	3	1	3	0	4	4	0	0	2	0	0	0	0	0	0	2	1	8	2	0	0	0	2	0	0	0	0	0	2	0	0	0	0	0	4	0
denovo698625	S002351043	+	0.844	rumen_bacterium_NK4A214;_GU324404	Bacteria	Firmicutes	Clostridia	.	Clostridiales	.	Ruminococcaceae	unclassified_Ruminococcaceae	0	1	1	0	2	0	0	0	0	0	0	0	0	0	0	0	1	1	1	0	0	0	0	1	0	0	0	1	0	0	0	0	0	0	1	0	0
denovo163050	S004267855	+	0.845	uncultured_bacterium;_D192_ERTU_80;_KJ874064	Bacteria	Firmicutes	Clostridia	.	Clostridiales	.	Ruminococcaceae	unclassified_Ruminococcaceae	0	0	1	3	1	3	0	0	0	0	0	0	0	0	0	0	0	0	1	0	0	4	0	0	0	0	0	0	0	2	0	0	0	0	0	0	0
denovo392652	S001131171	+	0.845	uncultured_bacterium;_GZ_aaa01f05;_EU779477	Bacteria	Firmicutes	Clostridia	.	Clostridiales	.	Ruminococcaceae	unclassified_Ruminococcaceae	6	8	16	7	1	0	9	5	9	0	1	5	1	0	0	1	3	16	2	33	9	9	13	8	2	2	0	3	3	0	3	0	4	0	2	11	2
denovo399250	S003449319	+	0.845	uncultured_bacterium;_Hda2-63;_JX095459	Bacteria	Firmicutes	Clostridia	.	Clostridiales	.	Ruminococcaceae	unclassified_Ruminococcaceae	0	0	0	0	0	0	0	0	0	0	0	0	0	0	0	0	0	0	0	5	0	0	2	1	0	0	0	0	1	1	0	0	0	0	0	0	0
denovo578064	S002351043	+	0.845	rumen_bacterium_NK4A214;_GU324404	Bacteria	Firmicutes	Clostridia	.	Clostridiales	.	Ruminococcaceae	unclassified_Ruminococcaceae	0	0	1	0	0	0	0	0	0	0	0	0	0	1	0	0	0	1	0	0	2	1	0	0	0	0	1	1	2	0	1	0	0	1	0	0	0
denovo805046	S002351043	+	0.845	rumen_bacterium_NK4A214;_GU324404	Bacteria	Firmicutes	Clostridia	.	Clostridiales	.	Ruminococcaceae	unclassified_Ruminococcaceae	3	2	5	3	0	2	1	1	5	3	1	3	0	0	0	0	4	4	9	14	0	1	0	2	0	0	13	5	2	1	4	0	0	0	0	5	2
denovo821838	S002351043	+	0.845	rumen_bacterium_NK4A214;_GU324404	Bacteria	Firmicutes	Clostridia	.	Clostridiales	.	Ruminococcaceae	unclassified_Ruminococcaceae	0	2	0	0	2	0	0	0	0	1	0	0	0	0	0	1	0	0	0	0	0	1	0	0	0	2	0	1	1	0	0	3	0	1	0	0	0
denovo942625	S002351043	+	0.845	rumen_bacterium_NK4A214;_GU324404	Bacteria	Firmicutes	Clostridia	.	Clostridiales	.	Ruminococcaceae	unclassified_Ruminococcaceae	1	1	2	0	0	0	1	1	2	0	0	0	0	0	0	0	1	1	1	0	0	1	0	0	0	0	1	1	0	0	0	0	3	0	0	0	0
denovo168526	S001070948	+	0.846	uncultured_bacterium;_AE2_aaa03g10;_EU471849	Bacteria	Firmicutes	Clostridia	.	Clostridiales	.	Ruminococcaceae	unclassified_Ruminococcaceae	0	0	2	0	0	1	0	0	0	1	0	0	0	0	0	0	0	1	0	2	0	0	0	0	1	0	0	0	0	0	0	0	0	0	1	1	0
denovo408157	S000344012	+	0.846	uncultured_bacterium;_p-956-s962-5;_AF371797	Bacteria	Firmicutes	Clostridia	.	Clostridiales	.	Ruminococcaceae	unclassified_Ruminococcaceae	0	0	1	0	0	0	0	1	1	0	0	2	0	0	0	1	0	0	5	0	1	5	0	0	0	2	0	0	0	0	0	0	0	0	0	0	0
denovo146736	S003667810	+	0.847	uncultured_rumen_bacterium;_R-C-149;_AB615076	Bacteria	Firmicutes	Clostridia	.	Clostridiales	.	Ruminococcaceae	unclassified_Ruminococcaceae	44	58	152	220	31	65	70	15	37	29	35	138	1	13	13	24	118	116	116	137	44	43	97	58	52	41	46	83	27	160	63	24	34	51	42	52	10
denovo155434	S001071588	+	0.847	uncultured_bacterium;_EAC_2_aaa01f09;_EU472489	Bacteria	Firmicutes	Clostridia	.	Clostridiales	.	Ruminococcaceae	unclassified_Ruminococcaceae	0	0	2	7	0	0	1	0	4	0	0	0	0	0	0	0	0	1	1	3	0	0	0	0	1	1	0	0	0	0	0	0	0	0	0	0	0
denovo268145	S002351043	+	0.847	rumen_bacterium_NK4A214;_GU324404	Bacteria	Firmicutes	Clostridia	.	Clostridiales	.	Ruminococcaceae	unclassified_Ruminococcaceae	3	0	0	0	1	1	1	0	0	0	0	1	0	0	0	2	0	3	0	0	1	0	0	0	0	0	0	0	0	0	0	0	0	0	0	0	0
denovo296972	S002351043	+	0.847	rumen_bacterium_NK4A214;_GU324404	Bacteria	Firmicutes	Clostridia	.	Clostridiales	.	Ruminococcaceae	unclassified_Ruminococcaceae	0	0	1	0	0	0	0	0	0	1	0	0	0	0	0	0	0	0	2	0	0	0	0	0	0	1	1	0	0	1	0	0	2	0	0	1	0
denovo306038	S004223321	+	0.847	Ruminococcaceae_bacterium_LM158;_KJ875866	Bacteria	Firmicutes	Clostridia	.	Clostridiales	.	Ruminococcaceae	unclassified_Ruminococcaceae	0	1	0	0	0	0	0	0	0	0	0	0	0	0	0	0	1	0	0	0	0	0	0	0	0	4	0	1	0	0	0	0	0	0	0	4	0
denovo313620	S002351043	+	0.847	rumen_bacterium_NK4A214;_GU324404	Bacteria	Firmicutes	Clostridia	.	Clostridiales	.	Ruminococcaceae	unclassified_Ruminococcaceae	0	0	2	0	0	2	0	0	0	0	1	0	0	0	0	0	1	0	3	0	2	1	0	4	0	0	2	0	0	0	0	0	0	0	0	1	0
denovo318789	S002351043	+	0.847	rumen_bacterium_NK4A214;_GU324404	Bacteria	Firmicutes	Clostridia	.	Clostridiales	.	Ruminococcaceae	unclassified_Ruminococcaceae	1	0	0	0	0	0	0	0	0	0	0	0	0	0	0	0	0	0	2	0	1	0	0	0	0	0	0	0	1	1	0	0	0	0	0	0	0
denovo676848	S002167974	+	0.847	Clostridiales_bacterium_oral_taxon_F32;_VO026;_HM099644	Bacteria	Firmicutes	Clostridia	.	Clostridiales	.	Ruminococcaceae	unclassified_Ruminococcaceae	0	2	0	0	0	0	1	0	1	0	0	0	0	0	0	0	0	0	0	0	0	0	0	0	0	1	0	0	0	0	0	0	0	0	0	0	0
denovo366923	S001072652	+	0.848	uncultured_bacterium;_WA_aaa04c07;_EU473553	Bacteria	Firmicutes	Clostridia	.	Clostridiales	.	Ruminococcaceae	unclassified_Ruminococcaceae	0	0	1	0	0	0	0	0	0	2	0	0	0	0	0	0	1	3	1	0	0	0	0	1	0	0	1	0	0	1	1	0	0	0	0	0	0
denovo361809	S004267806	+	0.849	uncultured_bacterium;_D147_ERTU_65;_KJ874015	Bacteria	Firmicutes	Clostridia	.	Clostridiales	.	Ruminococcaceae	unclassified_Ruminococcaceae	0	0	0	0	0	0	1	0	0	0	0	0	0	0	0	0	2	0	0	0	0	0	0	0	0	0	2	0	0	0	0	0	0	0	1	0	0
denovo396996	S000847001	+	0.849	uncultured_bacterium;_AP07U.92;_AM278254	Bacteria	Firmicutes	Clostridia	.	Clostridiales	.	Ruminococcaceae	unclassified_Ruminococcaceae	0	0	0	0	0	0	0	0	0	0	0	3	0	0	0	3	0	0	2	0	1	0	0	11	7	0	0	0	0	4	0	0	0	0	0	0	1
denovo397761	S001126627	+	0.849	uncultured_bacterium;_FF_f07;_EU774933	Bacteria	Firmicutes	Clostridia	.	Clostridiales	.	Ruminococcaceae	unclassified_Ruminococcaceae	2	16	66	49	0	0	1	4	1	3	11	35	1	1	0	0	11	16	0	27	9	17	1	20	7	6	7	98	0	0	10	0	0	8	1	23	6
denovo371808	S001064921	+	0.85	uncultured_bacterium;_AS2_aao36b10;_EU465822	Bacteria	Firmicutes	Clostridia	.	Clostridiales	.	Ruminococcaceae	unclassified_Ruminococcaceae	1	0	1	0	0	1	0	1	0	0	0	0	0	0	0	0	0	0	1	0	0	0	2	0	0	0	0	0	0	0	0	1	0	0	0	0	0
denovo373320	S002416592	+	0.85	uncultured_Ruminococcaceae_bacterium;_SGYA695;_GQ358390	Bacteria	Firmicutes	Clostridia	.	Clostridiales	.	Ruminococcaceae	unclassified_Ruminococcaceae	3	2	0	2	1	1	1	1	0	0	0	0	0	0	0	0	2	3	2	5	0	5	0	3	3	0	0	1	0	0	0	0	6	0	0	0	0
denovo918533	S002351043	+	0.85	rumen_bacterium_NK4A214;_GU324404	Bacteria	Firmicutes	Clostridia	.	Clostridiales	.	Ruminococcaceae	unclassified_Ruminococcaceae	0	0	0	0	0	0	1	0	0	0	0	0	0	0	0	0	2	0	0	0	0	0	0	2	0	0	0	2	0	0	0	0	0	0	0	0	0
denovo105262	S001062500	+	0.851	uncultured_bacterium;_horsem_aai93c02;_EU463401	Bacteria	Firmicutes	Clostridia	.	Clostridiales	.	Ruminococcaceae	unclassified_Ruminococcaceae	0	3	0	0	2	0	0	0	0	0	0	0	0	0	0	0	0	1	2	0	0	0	0	0	0	0	0	0	0	1	0	0	0	0	0	0	0
denovo113477	S001069479	+	0.851	uncultured_bacterium;_GZ_aaa01g06;_EU470380	Bacteria	Firmicutes	Clostridia	.	Clostridiales	.	Ruminococcaceae	unclassified_Ruminococcaceae	0	0	0	2	1	0	0	0	0	0	0	0	0	0	0	0	0	0	0	0	0	0	1	0	3	1	0	0	0	0	0	0	0	0	1	0	0
denovo39490	S001062751	+	0.851	uncultured_bacterium;_horsej_aai90d12;_EU463652	Bacteria	Firmicutes	Clostridia	.	Clostridiales	.	Ruminococcaceae	unclassified_Ruminococcaceae	0	0	0	2	2	0	0	0	0	0	0	1	0	0	0	1	0	1	1	1	0	0	0	0	0	0	0	2	0	0	0	0	0	0	0	0	0
denovo271978	S002351043	+	0.853	rumen_bacterium_NK4A214;_GU324404	Bacteria	Firmicutes	Clostridia	.	Clostridiales	.	Ruminococcaceae	unclassified_Ruminococcaceae	0	0	0	0	0	1	0	0	0	1	0	1	0	0	0	0	0	0	2	0	1	0	2	1	0	1	0	0	0	0	0	0	0	0	0	1	0
denovo381130	S003449263	+	0.853	uncultured_bacterium;_Hda2-06;_JX095403	Bacteria	Firmicutes	Clostridia	.	Clostridiales	.	Ruminococcaceae	unclassified_Ruminococcaceae	4	15	54	12	3	2	3	6	1	20	0	15	1	3	0	1	0	13	23	3	10	16	16	10	19	8	4	56	6	17	21	7	1	5	13	0	5
denovo711196	S002351043	+	0.853	rumen_bacterium_NK4A214;_GU324404	Bacteria	Firmicutes	Clostridia	.	Clostridiales	.	Ruminococcaceae	unclassified_Ruminococcaceae	0	0	0	0	0	1	0	0	1	0	0	0	0	0	0	0	13	6	0	0	1	0	0	0	0	0	0	0	0	2	0	0	0	0	0	0	0
denovo126665	S003450137	+	0.854	uncultured_bacterium;_Hmb1-71;_JX096278	Bacteria	Firmicutes	Clostridia	.	Clostridiales	.	Ruminococcaceae	unclassified_Ruminococcaceae	0	0	0	0	0	0	0	0	0	0	0	0	1	0	0	0	0	0	0	2	0	0	1	1	0	0	0	0	0	0	0	0	0	1	0	0	0
denovo126799	S004267797	+	0.854	uncultured_bacterium;_D139_ERTUP_88;_KJ874006	Bacteria	Firmicutes	Clostridia	.	Clostridiales	.	Ruminococcaceae	unclassified_Ruminococcaceae	0	0	1	0	0	0	0	0	0	0	0	0	0	0	0	0	0	0	17	0	0	0	1	0	0	0	0	0	2	0	0	1	2	0	0	0	0
denovo165265	S001060382	+	0.854	uncultured_bacterium;_BAZ_aah92b12;_EU461283	Bacteria	Firmicutes	Clostridia	.	Clostridiales	.	Ruminococcaceae	unclassified_Ruminococcaceae	1	1	0	0	0	0	1	0	0	1	0	1	0	0	0	0	0	0	0	1	0	2	2	0	0	0	0	0	0	0	2	0	2	0	0	0	0
denovo169050	S002416592	+	0.854	uncultured_Ruminococcaceae_bacterium;_SGYA695;_GQ358390	Bacteria	Firmicutes	Clostridia	.	Clostridiales	.	Ruminococcaceae	unclassified_Ruminococcaceae	1	0	0	1	0	0	0	0	0	0	0	0	0	0	0	0	1	1	0	0	0	0	0	0	0	0	1	0	0	0	0	0	0	0	0	2	0
denovo358312	S001057707	+	0.854	uncultured_bacterium;_RA_d09;_EU458608	Bacteria	Firmicutes	Clostridia	.	Clostridiales	.	Ruminococcaceae	unclassified_Ruminococcaceae	0	0	0	0	0	0	0	0	0	0	0	0	0	0	0	0	1	0	7	0	0	0	0	0	0	0	3	1	0	0	0	0	1	0	1	0	0
denovo570445	S002351043	+	0.854	rumen_bacterium_NK4A214;_GU324404	Bacteria	Firmicutes	Clostridia	.	Clostridiales	.	Ruminococcaceae	unclassified_Ruminococcaceae	0	0	2	0	0	0	0	0	0	0	0	0	0	0	0	0	0	0	0	0	0	0	0	1	1	0	0	0	0	0	3	0	1	0	0	0	0
denovo589491	S004223321	+	0.854	Ruminococcaceae_bacterium_LM158;_KJ875866	Bacteria	Firmicutes	Clostridia	.	Clostridiales	.	Ruminococcaceae	unclassified_Ruminococcaceae	2	0	0	4	2	0	0	0	0	1	0	0	0	0	0	2	0	0	3	3	0	0	0	1	1	1	0	0	0	0	0	0	0	1	0	1	0
denovo155727	S001380273	+	0.855	uncultured_bacterium;_R-7706;_FJ879622	Bacteria	Firmicutes	Clostridia	.	Clostridiales	.	Ruminococcaceae	unclassified_Ruminococcaceae	1	0	2	0	1	4	0	0	0	1	0	2	0	0	0	0	0	3	1	0	2	1	0	0	2	0	0	0	0	0	0	0	0	0	0	0	0
denovo354867	S001070796	+	0.855	uncultured_bacterium;_AE2_aaa03d12;_EU471697	Bacteria	Firmicutes	Clostridia	.	Clostridiales	.	Ruminococcaceae	unclassified_Ruminococcaceae	18	11	20	23	7	3	18	14	17	6	6	11	9	2	0	2	16	16	9	47	7	13	8	4	5	19	6	16	2	4	8	11	15	10	4	27	2
denovo585062	S002351043	+	0.855	rumen_bacterium_NK4A214;_GU324404	Bacteria	Firmicutes	Clostridia	.	Clostridiales	.	Ruminococcaceae	unclassified_Ruminococcaceae	13	6	5	1	0	4	11	5	5	7	7	9	0	1	3	3	2	14	17	3	9	10	6	10	3	3	9	0	2	6	13	2	2	3	10	11	0
denovo664235	S002351043	+	0.856	rumen_bacterium_NK4A214;_GU324404	Bacteria	Firmicutes	Clostridia	.	Clostridiales	.	Ruminococcaceae	unclassified_Ruminococcaceae	0	2	2	7	1	1	4	1	5	2	0	1	3	0	0	2	2	10	0	9	1	0	1	7	2	1	2	4	3	0	0	0	5	3	0	1	1
denovo726467	S002351043	+	0.856	rumen_bacterium_NK4A214;_GU324404	Bacteria	Firmicutes	Clostridia	.	Clostridiales	.	Ruminococcaceae	unclassified_Ruminococcaceae	0	0	0	0	0	0	0	0	0	0	0	0	0	0	0	0	0	0	1	0	0	0	1	0	1	0	0	0	0	0	0	0	1	0	0	0	0
denovo112926	S001070948	+	0.857	uncultured_bacterium;_AE2_aaa03g10;_EU471849	Bacteria	Firmicutes	Clostridia	.	Clostridiales	.	Ruminococcaceae	unclassified_Ruminococcaceae	0	1	4	0	0	1	0	0	0	1	0	0	1	0	0	0	1	0	0	2	0	0	0	1	5	0	0	1	0	2	0	1	1	0	2	0	0
denovo144492	S002160152	+	0.857	uncultured_bacterium;_N30;_FJ951859	Bacteria	Firmicutes	Clostridia	.	Clostridiales	.	Ruminococcaceae	unclassified_Ruminococcaceae	1	3	1	0	0	0	0	0	0	0	0	4	0	0	0	0	0	0	0	3	2	4	2	0	2	2	3	0	1	0	0	0	1	0	1	21	0
denovo159903	S000402132	+	0.857	uncultured_bacterium;_wet70;_AY212772	Bacteria	Firmicutes	Clostridia	.	Clostridiales	.	Ruminococcaceae	unclassified_Ruminococcaceae	0	0	0	0	0	1	0	0	0	0	0	0	0	0	0	0	1	1	0	1	0	0	0	0	0	1	0	0	0	0	0	0	0	0	0	0	0
denovo325945	S002351043	+	0.857	rumen_bacterium_NK4A214;_GU324404	Bacteria	Firmicutes	Clostridia	.	Clostridiales	.	Ruminococcaceae	unclassified_Ruminococcaceae	0	1	0	0	0	1	1	0	0	0	0	0	0	0	0	0	0	0	0	0	1	0	0	0	0	0	0	0	0	0	0	0	0	0	0	0	0
denovo631819	S002351043	+	0.857	rumen_bacterium_NK4A214;_GU324404	Bacteria	Firmicutes	Clostridia	.	Clostridiales	.	Ruminococcaceae	unclassified_Ruminococcaceae	0	3	1	0	1	0	1	0	0	0	0	0	0	0	0	0	1	0	1	1	0	2	0	0	0	0	0	1	0	0	0	0	0	0	0	2	0
denovo104698	S000491267	+	0.858	uncultured_bacterium;_C747;_AY916347	Bacteria	Firmicutes	Clostridia	.	Clostridiales	.	Ruminococcaceae	unclassified_Ruminococcaceae	0	0	1	0	0	0	1	0	0	0	0	1	0	0	0	0	1	0	0	0	0	2	0	0	0	0	0	1	1	2	0	0	0	0	0	0	0
denovo10692	S001059239	+	0.858	uncultured_bacterium;_COL_aai15d01;_EU460140	Bacteria	Firmicutes	Clostridia	.	Clostridiales	.	Ruminococcaceae	unclassified_Ruminococcaceae	0	0	0	0	0	0	2	0	0	0	0	0	0	0	0	0	1	0	1	1	1	0	0	0	0	0	0	0	0	0	0	0	0	0	0	1	0
denovo36508	S001127527	+	0.858	uncultured_bacterium;_horsem_aai93h11;_EU775833	Bacteria	Firmicutes	Clostridia	.	Clostridiales	.	Ruminococcaceae	unclassified_Ruminococcaceae	0	0	0	0	0	0	0	0	0	0	0	0	0	0	0	0	0	2	0	0	0	0	0	0	0	0	0	0	0	0	0	0	1	0	0	0	0
denovo37608	S001069550	+	0.858	uncultured_bacterium;_GZ_aaa02d10;_EU470451	Bacteria	Firmicutes	Clostridia	.	Clostridiales	.	Ruminococcaceae	unclassified_Ruminococcaceae	0	0	0	0	0	0	0	0	0	0	0	0	0	0	0	0	0	1	0	0	0	0	0	0	0	0	0	0	0	0	0	0	0	0	0	0	0
denovo910779	S002351043	+	0.858	rumen_bacterium_NK4A214;_GU324404	Bacteria	Firmicutes	Clostridia	.	Clostridiales	.	Ruminococcaceae	unclassified_Ruminococcaceae	9	6	6	1	2	4	13	1	2	9	1	5	1	0	0	0	5	3	6	14	3	4	3	27	11	11	3	5	0	1	7	1	8	4	1	3	1
denovo274863	S002351043	+	0.859	rumen_bacterium_NK4A214;_GU324404	Bacteria	Firmicutes	Clostridia	.	Clostridiales	.	Ruminococcaceae	unclassified_Ruminococcaceae	1	0	0	0	0	2	1	1	0	1	0	1	0	0	0	0	1	5	0	0	1	0	1	1	0	1	2	0	0	2	2	0	0	0	1	0	0
denovo36066	S001072604	+	0.859	uncultured_bacterium;_WA_aaa02b11;_EU473505	Bacteria	Firmicutes	Clostridia	.	Clostridiales	.	Ruminococcaceae	unclassified_Ruminococcaceae	0	0	0	0	0	2	1	0	1	0	0	2	1	1	0	3	0	3	0	1	0	0	2	0	0	2	0	2	0	0	1	1	0	0	1	1	0
denovo364863	S003449286	+	0.859	uncultured_bacterium;_Hda2-29;_JX095426	Bacteria	Firmicutes	Clostridia	.	Clostridiales	.	Ruminococcaceae	unclassified_Ruminococcaceae	0	1	0	0	1	2	0	0	0	3	1	0	0	0	0	0	0	1	0	0	2	2	0	3	0	0	0	0	0	0	0	0	0	1	0	0	0
denovo39140	S001070992	+	0.859	uncultured_bacterium;_AE3_aaa01h06;_EU471893	Bacteria	Firmicutes	Clostridia	.	Clostridiales	.	Ruminococcaceae	unclassified_Ruminococcaceae	2	1	0	1	0	2	0	0	0	0	0	2	0	0	0	0	1	1	1	0	0	1	0	1	0	1	0	0	1	0	0	0	0	0	0	0	1
denovo614724	S002351043	+	0.859	rumen_bacterium_NK4A214;_GU324404	Bacteria	Firmicutes	Clostridia	.	Clostridiales	.	Ruminococcaceae	unclassified_Ruminococcaceae	3	4	1	2	0	0	1	0	1	0	0	0	0	0	0	2	0	1	3	2	2	0	1	5	1	0	0	4	2	0	0	0	8	0	0	2	0
denovo80653	S002167974	+	0.859	Clostridiales_bacterium_oral_taxon_F32;_VO026;_HM099644	Bacteria	Firmicutes	Clostridia	.	Clostridiales	.	Ruminococcaceae	unclassified_Ruminococcaceae	2	1	0	0	0	0	1	0	0	0	1	0	0	0	0	0	0	0	1	0	0	0	0	2	0	0	0	0	0	0	3	0	0	0	0	0	0
denovo159575	S001060532	+	0.86	uncultured_bacterium;_RH_aaj89c08;_EU461433	Bacteria	Firmicutes	Clostridia	.	Clostridiales	.	Ruminococcaceae	unclassified_Ruminococcaceae	3	4	5	0	2	2	1	2	0	3	1	1	0	0	0	2	0	1	2	0	1	2	3	1	1	0	0	3	1	5	1	2	0	0	0	1	0
denovo160551	S003667442	+	0.86	uncultured_rumen_bacterium;_R-A-158;_AB614708	Bacteria	Firmicutes	Clostridia	.	Clostridiales	.	Ruminococcaceae	unclassified_Ruminococcaceae	26	13	13	6	7	6	56	2	3	7	8	3	4	2	1	7	4	31	28	10	20	5	20	30	6	3	17	13	8	23	18	7	7	0	4	6	3
denovo377570	S001920518	+	0.86	uncultured_bacterium;_3-2G14;_FJ677357	Bacteria	Firmicutes	Clostridia	.	Clostridiales	.	Ruminococcaceae	unclassified_Ruminococcaceae	1	0	1	0	2	1	3	2	4	1	1	1	0	3	0	0	1	6	1	0	4	5	4	5	3	0	0	0	3	1	0	4	6	0	0	1	3
denovo118420	S000401924	+	0.861	uncultured_bacterium;_112ds10;_AY212564	Bacteria	Firmicutes	Clostridia	.	Clostridiales	.	Ruminococcaceae	unclassified_Ruminococcaceae	0	2	1	0	2	1	1	1	3	0	0	0	0	0	0	0	2	13	0	2	1	2	2	3	0	0	1	1	1	0	0	0	2	0	0	0	0
denovo131575	S001062641	+	0.861	uncultured_bacterium;_horsem_aai95g12;_EU463542	Bacteria	Firmicutes	Clostridia	.	Clostridiales	.	Ruminococcaceae	unclassified_Ruminococcaceae	2	0	0	2	0	0	0	0	2	0	0	1	0	3	0	0	1	0	5	0	2	3	0	1	0	0	0	0	0	0	0	0	0	1	0	0	0
denovo152973	S001144697	+	0.861	uncultured_bacterium;_1103200827602;_EU843411	Bacteria	Firmicutes	Clostridia	.	Clostridiales	.	Ruminococcaceae	unclassified_Ruminococcaceae	1	6	4	1	1	8	0	0	2	3	1	1	0	0	1	0	2	6	5	0	0	4	2	7	1	1	2	1	2	0	0	0	1	0	1	0	0
denovo173033	S001127527	+	0.861	uncultured_bacterium;_horsem_aai93h11;_EU775833	Bacteria	Firmicutes	Clostridia	.	Clostridiales	.	Ruminococcaceae	unclassified_Ruminococcaceae	0	0	0	0	0	0	0	0	0	0	0	1	0	0	0	0	1	0	3	0	0	0	0	2	0	1	2	0	0	0	0	0	0	0	0	1	0
denovo562961	S002351043	+	0.861	rumen_bacterium_NK4A214;_GU324404	Bacteria	Firmicutes	Clostridia	.	Clostridiales	.	Ruminococcaceae	unclassified_Ruminococcaceae	0	2	0	0	0	0	0	1	0	0	0	0	0	0	0	0	0	2	1	1	1	0	0	3	1	0	1	0	0	0	1	0	0	0	0	3	0
denovo587560	S002351043	+	0.861	rumen_bacterium_NK4A214;_GU324404	Bacteria	Firmicutes	Clostridia	.	Clostridiales	.	Ruminococcaceae	unclassified_Ruminococcaceae	5	1	1	6	0	0	0	0	0	0	0	0	0	2	0	3	0	1	2	0	1	0	0	0	0	0	0	0	0	0	0	0	0	0	1	2	0
denovo612496	S002167974	+	0.861	Clostridiales_bacterium_oral_taxon_F32;_VO026;_HM099644	Bacteria	Firmicutes	Clostridia	.	Clostridiales	.	Ruminococcaceae	unclassified_Ruminococcaceae	8	0	1	1	1	0	0	0	1	1	1	0	0	2	0	6	3	1	3	1	2	2	0	0	0	1	2	0	0	0	1	0	0	0	0	2	2
denovo704384	S002351043	+	0.861	rumen_bacterium_NK4A214;_GU324404	Bacteria	Firmicutes	Clostridia	.	Clostridiales	.	Ruminococcaceae	unclassified_Ruminococcaceae	1	0	3	0	0	2	0	0	0	0	0	0	0	0	0	0	0	0	1	0	0	0	0	0	0	0	0	0	0	0	1	0	0	0	0	1	0
denovo867466	S002351043	+	0.861	rumen_bacterium_NK4A214;_GU324404	Bacteria	Firmicutes	Clostridia	.	Clostridiales	.	Ruminococcaceae	unclassified_Ruminococcaceae	0	0	1	0	0	1	0	1	0	1	0	0	0	0	0	0	0	1	1	0	0	0	0	0	0	1	0	0	0	1	0	0	1	0	1	0	0
denovo106299	S003667092	+	0.862	uncultured_rumen_bacterium;_D-B-61;_AB612580	Bacteria	Firmicutes	Clostridia	.	Clostridiales	.	Ruminococcaceae	unclassified_Ruminococcaceae	0	0	0	0	0	0	2	0	0	0	0	0	0	0	0	0	0	0	0	0	0	0	0	0	0	0	0	0	0	0	7	0	0	0	0	0	0
denovo29051	S004223321	+	0.862	Ruminococcaceae_bacterium_LM158;_KJ875866	Bacteria	Firmicutes	Clostridia	.	Clostridiales	.	Ruminococcaceae	unclassified_Ruminococcaceae	0	0	1	0	0	2	4	4	0	0	0	1	0	0	0	7	0	3	4	1	1	2	0	4	0	3	5	0	1	4	0	0	9	0	5	7	0
denovo368993	S002484214	+	0.862	uncultured_bacterium;_T2WK15D7;_HQ716497	Bacteria	Firmicutes	Clostridia	.	Clostridiales	.	Ruminococcaceae	unclassified_Ruminococcaceae	1	0	3	3	3	0	0	2	0	1	0	0	0	0	0	0	0	0	2	3	0	0	0	1	1	0	0	2	0	0	0	0	0	0	0	2	0
denovo370484	S002190295	+	0.863	uncultured_rumen_bacterium;_CARS1D05;_GQ327242	Bacteria	Firmicutes	Clostridia	.	Clostridiales	.	Ruminococcaceae	unclassified_Ruminococcaceae	2	3	1	0	4	0	3	0	0	1	2	2	0	0	1	2	2	2	4	0	0	8	0	1	4	1	0	0	1	1	3	3	2	0	0	4	0
denovo904132	S002351043	+	0.863	rumen_bacterium_NK4A214;_GU324404	Bacteria	Firmicutes	Clostridia	.	Clostridiales	.	Ruminococcaceae	unclassified_Ruminococcaceae	2	3	4	0	1	8	4	1	3	0	0	2	1	0	0	2	1	4	38	2	0	3	2	3	4	7	6	7	3	2	1	2	5	0	5	1	0
denovo978900	S002351043	+	0.863	rumen_bacterium_NK4A214;_GU324404	Bacteria	Firmicutes	Clostridia	.	Clostridiales	.	Ruminococcaceae	unclassified_Ruminococcaceae	0	1	0	0	0	1	0	1	0	1	0	0	0	0	0	0	1	0	1	0	0	1	1	0	0	1	1	1	2	0	0	1	1	0	0	0	1
denovo137893	S001123024	+	0.864	uncultured_bacterium;_AE2_aaa02f07;_EU771330	Bacteria	Firmicutes	Clostridia	.	Clostridiales	.	Ruminococcaceae	unclassified_Ruminococcaceae	4	1	7	6	2	5	0	2	4	2	0	0	1	0	3	2	7	8	2	3	2	2	2	7	0	1	6	3	0	0	5	0	5	1	4	3	0
denovo149033	S003449054	+	0.864	uncultured_bacterium;_Fb1-73;_JX095194	Bacteria	Firmicutes	Clostridia	.	Clostridiales	.	Ruminococcaceae	unclassified_Ruminococcaceae	0	0	0	0	0	0	8	0	0	0	5	0	0	0	0	1	0	0	12	0	0	0	0	0	0	0	0	0	0	0	1	0	2	0	0	0	0
denovo379389	S002416709	+	0.864	uncultured_Ruminococcaceae_bacterium;_SHTP717;_GQ358507	Bacteria	Firmicutes	Clostridia	.	Clostridiales	.	Ruminococcaceae	unclassified_Ruminococcaceae	0	1	0	6	0	0	6	0	0	0	0	1	0	0	0	0	0	0	1	0	0	0	1	0	0	1	0	2	0	0	0	0	0	0	0	1	0
denovo383204	S002160147	+	0.864	uncultured_bacterium;_N23;_FJ951854	Bacteria	Firmicutes	Clostridia	.	Clostridiales	.	Ruminococcaceae	unclassified_Ruminococcaceae	0	0	0	3	0	0	0	0	5	0	0	0	0	0	0	0	2	0	2	0	0	1	0	0	0	1	0	0	0	0	0	0	3	0	0	0	0
denovo787541	S002351043	+	0.864	rumen_bacterium_NK4A214;_GU324404	Bacteria	Firmicutes	Clostridia	.	Clostridiales	.	Ruminococcaceae	unclassified_Ruminococcaceae	4	1	2	4	0	0	2	0	2	1	1	1	1	0	0	0	3	3	2	2	0	2	0	1	0	0	0	1	2	1	0	0	2	0	0	2	1
denovo978610	S002351043	+	0.864	rumen_bacterium_NK4A214;_GU324404	Bacteria	Firmicutes	Clostridia	.	Clostridiales	.	Ruminococcaceae	unclassified_Ruminococcaceae	0	1	1	0	0	2	0	0	0	1	0	2	0	0	1	0	0	2	0	0	1	0	0	1	0	1	1	2	0	0	0	0	1	0	0	0	0
denovo144713	S001128094	+	0.865	uncultured_bacterium;_KO1_aai43f11;_EU776400	Bacteria	Firmicutes	Clostridia	.	Clostridiales	.	Ruminococcaceae	unclassified_Ruminococcaceae	1	1	0	0	0	1	0	1	0	0	1	0	0	1	0	0	0	0	5	0	0	0	0	0	0	0	0	3	0	0	0	0	0	0	1	0	0
denovo155529	S001067341	+	0.865	uncultured_bacterium;_horsej_f07_1;_EU468242	Bacteria	Firmicutes	Clostridia	.	Clostridiales	.	Ruminococcaceae	unclassified_Ruminococcaceae	2	2	0	0	2	0	0	0	0	1	0	0	0	0	0	0	0	11	0	1	1	2	0	4	1	0	0	0	1	1	0	0	0	0	1	4	0
denovo723627	S002351043	+	0.865	rumen_bacterium_NK4A214;_GU324404	Bacteria	Firmicutes	Clostridia	.	Clostridiales	.	Ruminococcaceae	unclassified_Ruminococcaceae	0	0	2	1	0	0	2	0	0	1	0	0	0	0	0	0	0	0	3	3	0	0	0	4	0	0	0	0	0	0	1	0	0	1	0	1	0
denovo151141	S001919298	+	0.866	uncultured_bacterium;_3-6I12;_FJ676137	Bacteria	Firmicutes	Clostridia	.	Clostridiales	.	Ruminococcaceae	unclassified_Ruminococcaceae	0	1	0	0	0	0	0	0	0	0	0	0	0	0	0	0	0	1	1	1	0	0	0	0	0	0	0	0	0	0	0	0	0	0	0	0	0
denovo400595	S001067333	+	0.866	uncultured_bacterium;_horsej_a12;_EU468234	Bacteria	Firmicutes	Clostridia	.	Clostridiales	.	Ruminococcaceae	unclassified_Ruminococcaceae	0	2	0	0	0	0	2	0	0	0	0	0	0	0	0	0	0	1	2	1	0	0	0	0	0	0	0	2	0	0	0	0	0	0	0	4	0
denovo710396	S002351043	+	0.866	rumen_bacterium_NK4A214;_GU324404	Bacteria	Firmicutes	Clostridia	.	Clostridiales	.	Ruminococcaceae	unclassified_Ruminococcaceae	0	2	0	1	0	0	0	1	1	1	0	1	0	0	0	2	0	1	2	0	0	1	2	1	0	0	0	1	0	0	0	0	0	2	0	0	0
denovo157452	S000991317	+	0.867	uncultured_rumen_bacterium;_P5_E23;_EU381967	Bacteria	Firmicutes	Clostridia	.	Clostridiales	.	Ruminococcaceae	unclassified_Ruminococcaceae	4	0	0	0	3	1	1	0	0	2	0	1	0	0	0	0	0	3	0	0	0	2	0	0	0	1	0	0	0	1	0	0	0	0	0	0	0
denovo353636	S000401924	+	0.867	uncultured_bacterium;_112ds10;_AY212564	Bacteria	Firmicutes	Clostridia	.	Clostridiales	.	Ruminococcaceae	unclassified_Ruminococcaceae	0	0	1	0	0	0	1	0	0	0	0	0	0	0	0	0	0	1	0	0	0	1	0	2	0	0	0	0	0	0	0	1	0	0	0	0	0
denovo604882	S003316343	+	0.867	Clostridiales_bacterium_CIEAF_022;_AB702938	Bacteria	Firmicutes	Clostridia	.	Clostridiales	.	Ruminococcaceae	unclassified_Ruminococcaceae	0	0	2	0	0	3	0	0	0	1	0	1	0	0	0	0	1	2	0	0	0	0	0	0	0	0	2	0	0	0	0	0	3	0	1	0	0
denovo689897	S002351043	+	0.867	rumen_bacterium_NK4A214;_GU324404	Bacteria	Firmicutes	Clostridia	.	Clostridiales	.	Ruminococcaceae	unclassified_Ruminococcaceae	0	0	1	0	1	0	0	0	0	0	0	0	0	0	0	0	1	0	0	0	0	0	0	0	1	0	0	0	0	0	0	0	0	0	0	0	0
denovo917299	S002351043	+	0.867	rumen_bacterium_NK4A214;_GU324404	Bacteria	Firmicutes	Clostridia	.	Clostridiales	.	Ruminococcaceae	unclassified_Ruminococcaceae	0	0	0	0	0	0	0	0	0	0	1	0	0	0	0	0	0	0	0	0	0	0	0	1	0	0	0	1	0	0	1	0	0	0	0	0	0
denovo123966	S002416709	+	0.868	uncultured_Ruminococcaceae_bacterium;_SHTP717;_GQ358507	Bacteria	Firmicutes	Clostridia	.	Clostridiales	.	Ruminococcaceae	unclassified_Ruminococcaceae	0	0	1	0	0	0	1	0	0	0	0	0	0	0	0	0	0	0	0	0	0	0	0	0	1	1	0	0	0	0	0	0	1	0	0	0	0
denovo335912	S001008801	+	0.868	uncultured_bacterium;_MD22_aaa03a05;_EU507186	Bacteria	Firmicutes	Clostridia	.	Clostridiales	.	Ruminococcaceae	unclassified_Ruminococcaceae	4	4	0	0	0	0	4	0	0	2	0	1	0	0	0	1	1	4	1	2	0	0	2	1	0	1	6	0	0	3	1	0	0	0	0	1	0
denovo394359	S001123024	+	0.868	uncultured_bacterium;_AE2_aaa02f07;_EU771330	Bacteria	Firmicutes	Clostridia	.	Clostridiales	.	Ruminococcaceae	unclassified_Ruminococcaceae	2	0	0	4	0	0	5	0	0	2	1	1	0	0	0	0	0	0	0	3	1	0	0	0	0	0	0	0	0	0	1	0	0	0	0	2	0
denovo163220	S001145456	+	0.869	uncultured_bacterium;_1103200823654;_EU844171	Bacteria	Firmicutes	Clostridia	.	Clostridiales	.	Ruminococcaceae	unclassified_Ruminococcaceae	4	7	2	11	2	1	8	2	17	15	1	2	1	2	0	2	10	17	14	9	4	9	12	7	2	3	3	3	4	8	8	6	15	3	3	15	4
denovo382028	S002190572	+	0.869	uncultured_rumen_bacterium;_CTL2E03;_GQ327519	Bacteria	Firmicutes	Clostridia	.	Clostridiales	.	Ruminococcaceae	unclassified_Ruminococcaceae	0	0	0	0	0	0	0	0	0	0	0	0	0	0	0	0	0	1	1	0	0	0	0	0	1	0	0	1	0	0	0	0	1	0	0	3	0
denovo395231	S001920491	+	0.869	uncultured_bacterium;_3-2F1;_FJ677330	Bacteria	Firmicutes	Clostridia	.	Clostridiales	.	Ruminococcaceae	unclassified_Ruminococcaceae	0	0	1	0	0	0	0	0	0	0	0	0	0	0	0	0	0	1	3	1	0	0	0	2	1	0	0	3	1	0	0	1	0	0	0	5	0
denovo158251	S003354251	+	0.87	uncultured_organism;_ELU0129-T320-S-NI_000132;_HQ792886	Bacteria	Firmicutes	Clostridia	.	Clostridiales	.	Ruminococcaceae	unclassified_Ruminococcaceae	0	0	0	0	0	0	4	0	2	0	1	0	1	0	0	2	1	0	0	1	2	0	0	0	0	0	1	0	0	0	1	2	1	0	2	0	0
denovo389520	S001132460	+	0.87	uncultured_Ruminococcaceae_bacterium;_EMP_E30;_EU794079	Bacteria	Firmicutes	Clostridia	.	Clostridiales	.	Ruminococcaceae	unclassified_Ruminococcaceae	0	4	3	2	4	3	7	1	2	4	3	5	0	0	1	1	1	4	8	1	3	5	3	2	2	0	2	5	1	5	1	8	5	1	4	3	0
denovo921361	S002351043	+	0.87	rumen_bacterium_NK4A214;_GU324404	Bacteria	Firmicutes	Clostridia	.	Clostridiales	.	Ruminococcaceae	unclassified_Ruminococcaceae	0	0	0	0	0	0	0	0	0	0	0	0	0	0	0	0	0	2	0	0	0	0	0	0	0	0	0	0	0	0	0	0	1	0	0	1	0
denovo124313	S002470469	+	0.871	uncultured_bacterium;_LKMC202;_AB626922	Bacteria	Firmicutes	Clostridia	.	Clostridiales	.	Ruminococcaceae	unclassified_Ruminococcaceae	1	0	0	0	0	0	1	0	4	0	0	0	1	0	0	0	4	0	1	0	0	2	0	0	0	0	1	0	0	0	0	0	2	0	0	0	0
denovo1310	S002416679	+	0.871	uncultured_Ruminococcaceae_bacterium;_SHTP580;_GQ358477	Bacteria	Firmicutes	Clostridia	.	Clostridiales	.	Ruminococcaceae	unclassified_Ruminococcaceae	0	0	0	1	0	0	0	0	0	0	0	1	0	0	0	0	0	1	0	0	0	0	0	0	0	0	0	0	0	0	0	0	0	0	0	0	0
denovo146985	S001074150	+	0.871	uncultured_bacterium;_VWP_aaa02d02.Contig2;_EU475051	Bacteria	Firmicutes	Clostridia	.	Clostridiales	.	Ruminococcaceae	unclassified_Ruminococcaceae	3	2	0	2	1	0	3	0	1	0	0	0	0	0	0	0	0	0	0	0	0	1	1	0	0	0	0	0	1	0	0	6	0	0	0	0	0
denovo340987	S004267852	+	0.871	uncultured_bacterium;_D19_ERTVP_1009;_KJ874061	Bacteria	Firmicutes	Clostridia	.	Clostridiales	.	Ruminococcaceae	unclassified_Ruminococcaceae	0	0	3	0	4	3	0	2	3	2	0	3	0	0	0	0	0	3	3	0	3	1	1	4	1	0	0	4	0	0	1	0	0	0	1	0	0
denovo342693	S000990936	+	0.871	uncultured_rumen_bacterium;_L7B_A10;_EU381586	Bacteria	Firmicutes	Clostridia	.	Clostridiales	.	Ruminococcaceae	unclassified_Ruminococcaceae	0	0	0	0	0	0	0	1	0	0	0	0	0	0	0	0	0	0	0	3	0	0	0	0	0	0	1	0	0	0	0	0	1	0	0	0	0
denovo384710	S003665800	+	0.871	uncultured_bacterium;_CONT-136;_AB507582	Bacteria	Firmicutes	Clostridia	.	Clostridiales	.	Ruminococcaceae	unclassified_Ruminococcaceae	9	10	13	0	7	16	3	8	7	12	1	11	0	4	7	28	13	30	43	8	17	3	12	20	9	6	58	13	1	16	9	2	0	2	36	0	3
denovo411743	S001071015	+	0.871	uncultured_bacterium;_AE3_aaa02c02;_EU471916	Bacteria	Firmicutes	Clostridia	.	Clostridiales	.	Ruminococcaceae	unclassified_Ruminococcaceae	0	1	1	0	0	1	0	0	0	0	0	0	0	0	0	0	0	0	0	0	0	0	0	0	2	1	0	0	0	0	0	0	0	0	0	7	0
denovo132347	S004267806	+	0.872	uncultured_bacterium;_D147_ERTU_65;_KJ874015	Bacteria	Firmicutes	Clostridia	.	Clostridiales	.	Ruminococcaceae	unclassified_Ruminococcaceae	0	0	0	0	0	0	1	0	0	0	0	1	0	0	0	0	0	0	0	0	0	0	0	0	0	0	0	0	0	1	0	0	0	0	0	0	0
denovo160081	S000401924	+	0.872	uncultured_bacterium;_112ds10;_AY212564	Bacteria	Firmicutes	Clostridia	.	Clostridiales	.	Ruminococcaceae	unclassified_Ruminococcaceae	0	0	0	0	0	0	0	0	0	0	0	0	0	0	0	0	0	5	4	0	0	0	0	0	0	0	0	0	0	0	0	2	0	0	0	1	0
denovo378327	S001070736	+	0.872	uncultured_bacterium;_AE1_aaa03a06;_EU471637	Bacteria	Firmicutes	Clostridia	.	Clostridiales	.	Ruminococcaceae	unclassified_Ruminococcaceae	0	0	0	0	0	0	0	0	0	2	0	0	0	0	0	0	0	2	1	0	0	0	0	2	0	0	2	0	0	0	0	0	0	0	1	0	0
denovo671035	S002351043	+	0.872	rumen_bacterium_NK4A214;_GU324404	Bacteria	Firmicutes	Clostridia	.	Clostridiales	.	Ruminococcaceae	unclassified_Ruminococcaceae	2	0	0	0	0	0	1	0	0	0	0	0	0	0	0	0	1	0	0	2	0	1	0	1	0	0	0	0	0	0	0	0	0	0	0	1	0
denovo120592	S001060532	+	0.873	uncultured_bacterium;_RH_aaj89c08;_EU461433	Bacteria	Firmicutes	Clostridia	.	Clostridiales	.	Ruminococcaceae	unclassified_Ruminococcaceae	0	0	6	4	1	2	2	1	3	1	0	1	1	0	0	0	2	3	0	8	0	0	1	1	1	0	0	2	1	0	1	2	4	1	2	4	0
denovo146951	S001072696	+	0.873	uncultured_bacterium;_WA_aaa02g11;_EU473597	Bacteria	Firmicutes	Clostridia	.	Clostridiales	.	Ruminococcaceae	unclassified_Ruminococcaceae	0	0	0	0	0	0	0	0	0	0	0	0	0	0	0	0	0	0	0	1	3	1	0	0	0	0	0	0	0	0	0	0	0	0	0	0	0
denovo651204	S002351043	+	0.873	rumen_bacterium_NK4A214;_GU324404	Bacteria	Firmicutes	Clostridia	.	Clostridiales	.	Ruminococcaceae	unclassified_Ruminococcaceae	0	0	0	0	0	0	0	0	0	0	0	0	0	0	0	0	1	0	0	0	0	0	0	0	0	0	0	0	0	0	1	0	0	0	0	0	0
denovo119663	S001069387	+	0.874	uncultured_bacterium;_GZ_aaa03c05;_EU470288	Bacteria	Firmicutes	Clostridia	.	Clostridiales	.	Ruminococcaceae	unclassified_Ruminococcaceae	0	0	3	0	0	0	1	0	0	1	0	2	0	1	0	0	3	2	3	1	1	1	0	1	1	1	1	0	0	1	1	0	0	0	0	2	0
denovo141376	S001145894	+	0.874	uncultured_bacterium;_1103200848671;_EU844610	Bacteria	Firmicutes	Clostridia	.	Clostridiales	.	Ruminococcaceae	unclassified_Ruminococcaceae	5	5	6	0	0	0	2	6	3	2	1	1	0	0	0	0	0	0	2	17	0	11	5	0	0	8	2	4	0	0	2	0	0	0	0	24	0
denovo345262	S001603174	+	0.874	uncultured_bacterium;_calf32_6wks_grp4_G09;_GQ448065	Bacteria	Firmicutes	Clostridia	.	Clostridiales	.	Ruminococcaceae	unclassified_Ruminococcaceae	3	0	0	1	0	1	0	0	0	0	0	0	0	0	2	0	2	2	4	1	0	0	0	0	0	0	0	0	0	0	0	0	0	0	2	0	0
denovo366204	S001128643	+	0.874	uncultured_bacterium;_molerat_aai69b05;_EU776949	Bacteria	Firmicutes	Clostridia	.	Clostridiales	.	Ruminococcaceae	unclassified_Ruminococcaceae	0	0	1	0	0	0	0	0	0	0	0	0	0	0	0	0	0	2	0	0	0	0	0	0	0	3	1	1	0	4	0	0	1	0	0	0	0
denovo386769	S000468631	+	0.874	uncultured_bacterium;_Thompsons84;_AY854362	Bacteria	Firmicutes	Clostridia	.	Clostridiales	.	Ruminococcaceae	unclassified_Ruminococcaceae	1	0	1	4	1	0	0	0	2	0	0	0	0	0	0	1	0	2	3	1	2	1	0	1	0	0	73	1	3	0	1	0	1	0	0	1	0
denovo409486	S001069387	+	0.874	uncultured_bacterium;_GZ_aaa03c05;_EU470288	Bacteria	Firmicutes	Clostridia	.	Clostridiales	.	Ruminococcaceae	unclassified_Ruminococcaceae	2	0	0	0	0	0	1	0	0	0	0	1	0	0	1	0	0	0	2	0	0	0	0	0	0	0	1	1	0	0	0	1	0	1	0	0	0
denovo897742	S002351043	+	0.874	rumen_bacterium_NK4A214;_GU324404	Bacteria	Firmicutes	Clostridia	.	Clostridiales	.	Ruminococcaceae	unclassified_Ruminococcaceae	4	0	0	0	0	0	0	0	1	0	0	2	0	0	0	0	5	2	0	0	0	2	0	1	0	0	0	0	1	1	0	0	1	0	1	0	0
denovo142387	S002416592	+	0.875	uncultured_Ruminococcaceae_bacterium;_SGYA695;_GQ358390	Bacteria	Firmicutes	Clostridia	.	Clostridiales	.	Ruminococcaceae	unclassified_Ruminococcaceae	0	1	2	5	1	0	1	2	5	0	0	0	0	0	3	0	1	2	3	12	0	0	2	0	0	1	0	0	0	0	1	0	5	0	0	2	0
denovo293610	S002351043	+	0.875	rumen_bacterium_NK4A214;_GU324404	Bacteria	Firmicutes	Clostridia	.	Clostridiales	.	Ruminococcaceae	unclassified_Ruminococcaceae	0	0	0	0	0	0	1	0	0	0	0	0	0	0	0	0	1	0	0	0	0	0	0	0	0	0	0	2	0	2	0	1	0	0	1	0	0
denovo347931	S003354251	+	0.875	uncultured_organism;_ELU0129-T320-S-NI_000132;_HQ792886	Bacteria	Firmicutes	Clostridia	.	Clostridiales	.	Ruminococcaceae	unclassified_Ruminococcaceae	6	0	0	4	0	0	4	0	1	0	0	0	0	0	0	1	0	2	2	0	0	0	2	0	0	0	0	0	1	2	0	0	3	0	0	1	0
denovo613967	S002351043	+	0.875	rumen_bacterium_NK4A214;_GU324404	Bacteria	Firmicutes	Clostridia	.	Clostridiales	.	Ruminococcaceae	unclassified_Ruminococcaceae	0	0	0	0	0	0	1	0	0	0	0	1	0	0	1	0	0	0	5	0	0	0	0	1	0	0	1	1	0	0	0	0	0	0	0	1	0
denovo156720	S004036833	+	0.876	uncultured_bacterium;_Y26_1_11;_AB746684	Bacteria	Firmicutes	Clostridia	.	Clostridiales	.	Ruminococcaceae	unclassified_Ruminococcaceae	3	2	6	0	0	1	6	1	0	11	0	0	0	0	0	0	0	2	4	0	0	0	2	0	0	0	2	4	2	0	0	0	0	1	0	7	0
denovo398971	S001060532	+	0.876	uncultured_bacterium;_RH_aaj89c08;_EU461433	Bacteria	Firmicutes	Clostridia	.	Clostridiales	.	Ruminococcaceae	unclassified_Ruminococcaceae	1	0	2	0	2	0	0	1	0	0	0	1	0	0	0	2	0	2	0	0	0	0	0	1	0	1	0	0	0	0	1	0	0	0	0	1	0
denovo707698	S002167974	+	0.876	Clostridiales_bacterium_oral_taxon_F32;_VO026;_HM099644	Bacteria	Firmicutes	Clostridia	.	Clostridiales	.	Ruminococcaceae	unclassified_Ruminococcaceae	15	58	13	55	17	18	26	11	25	33	12	10	2	4	3	3	14	62	60	40	8	25	25	33	11	10	9	14	25	7	32	16	18	6	8	31	4
denovo173046	S001127123	+	0.877	uncultured_bacterium;_GOR_aag71f09;_EU775429	Bacteria	Firmicutes	Clostridia	.	Clostridiales	.	Ruminococcaceae	unclassified_Ruminococcaceae	0	3	4	0	4	0	1	0	6	2	0	1	2	1	1	0	9	2	1	0	3	4	1	0	0	0	4	0	0	2	1	1	1	0	2	0	0
denovo290827	S002351043	+	0.877	rumen_bacterium_NK4A214;_GU324404	Bacteria	Firmicutes	Clostridia	.	Clostridiales	.	Ruminococcaceae	unclassified_Ruminococcaceae	0	0	0	0	0	0	0	2	0	2	0	0	0	0	2	0	1	0	0	0	0	0	0	1	1	0	1	0	1	1	1	0	0	0	0	0	0
denovo304387	S002351043	+	0.877	rumen_bacterium_NK4A214;_GU324404	Bacteria	Firmicutes	Clostridia	.	Clostridiales	.	Ruminococcaceae	unclassified_Ruminococcaceae	1	0	0	0	0	0	0	1	0	0	0	0	0	0	0	0	0	0	0	1	1	0	0	0	0	0	3	0	0	0	1	0	0	0	0	0	0
denovo350996	S004267855	+	0.877	uncultured_bacterium;_D192_ERTU_80;_KJ874064	Bacteria	Firmicutes	Clostridia	.	Clostridiales	.	Ruminococcaceae	unclassified_Ruminococcaceae	0	3	7	5	0	8	5	9	0	0	3	3	5	0	0	1	1	1	3	4	4	2	1	0	6	6	0	3	8	4	3	0	0	2	1	5	0
denovo367504	S003762931	+	0.877	uncultured_rumen_bacterium;_MXAP1aG11;_JX218502	Bacteria	Firmicutes	Clostridia	.	Clostridiales	.	Ruminococcaceae	unclassified_Ruminococcaceae	0	0	0	0	0	0	0	0	0	0	0	0	0	0	0	2	1	1	1	0	0	0	0	0	0	0	0	0	0	1	0	0	0	0	0	0	0
denovo498080	S002351043	+	0.877	rumen_bacterium_NK4A214;_GU324404	Bacteria	Firmicutes	Clostridia	.	Clostridiales	.	Ruminococcaceae	unclassified_Ruminococcaceae	0	0	0	4	1	0	0	0	0	0	0	0	0	0	0	0	2	0	7	0	0	0	0	0	0	1	3	0	0	0	3	0	2	1	2	2	0
denovo819030	S002351043	+	0.877	rumen_bacterium_NK4A214;_GU324404	Bacteria	Firmicutes	Clostridia	.	Clostridiales	.	Ruminococcaceae	unclassified_Ruminococcaceae	0	0	0	0	0	0	0	0	0	0	0	0	0	0	0	1	0	0	0	0	0	0	0	0	0	0	0	0	0	1	0	0	0	0	0	0	0
denovo124708	S000566758	+	0.878	uncultured_rumen_bacterium;_U29-D05;_AB185776	Bacteria	Firmicutes	Clostridia	.	Clostridiales	.	Ruminococcaceae	unclassified_Ruminococcaceae	0	1	0	0	0	0	1	0	0	0	0	9	0	0	1	0	0	0	0	2	2	1	0	0	0	0	0	0	0	1	0	0	0	0	0	0	0
denovo137712	S004267797	+	0.878	uncultured_bacterium;_D139_ERTUP_88;_KJ874006	Bacteria	Firmicutes	Clostridia	.	Clostridiales	.	Ruminococcaceae	unclassified_Ruminococcaceae	0	0	0	0	1	0	0	0	1	0	2	0	1	0	0	0	0	0	13	1	0	1	0	0	0	0	1	0	4	0	1	0	0	0	0	0	0
denovo376681	S001919298	+	0.878	uncultured_bacterium;_3-6I12;_FJ676137	Bacteria	Firmicutes	Clostridia	.	Clostridiales	.	Ruminococcaceae	unclassified_Ruminococcaceae	1	1	1	0	0	0	1	0	0	1	0	0	0	0	0	0	1	0	0	0	0	0	0	0	0	0	0	0	0	0	0	0	0	0	0	0	1
denovo788303	S002351043	+	0.878	rumen_bacterium_NK4A214;_GU324404	Bacteria	Firmicutes	Clostridia	.	Clostridiales	.	Ruminococcaceae	unclassified_Ruminococcaceae	0	1	5	0	0	0	1	0	0	1	0	0	0	0	0	0	0	0	1	1	0	0	0	1	0	1	0	0	0	0	0	0	0	1	0	0	0
denovo132643	S001067566	+	0.879	uncultured_bacterium;_OK1_c09;_EU468467	Bacteria	Firmicutes	Clostridia	.	Clostridiales	.	Ruminococcaceae	unclassified_Ruminococcaceae	0	5	0	0	0	1	0	0	0	0	1	0	0	0	0	0	2	0	0	0	0	0	0	0	0	0	0	0	0	0	0	1	1	0	0	0	0
denovo135932	S001069479	+	0.879	uncultured_bacterium;_GZ_aaa01g06;_EU470380	Bacteria	Firmicutes	Clostridia	.	Clostridiales	.	Ruminococcaceae	unclassified_Ruminococcaceae	1	0	0	2	0	0	0	0	0	0	0	2	0	0	0	0	0	3	3	0	0	4	0	6	0	0	1	2	0	0	0	0	0	0	0	0	0
denovo359979	S000623119	+	0.879	uncultured_bacterium;_GLY1B03;_AB244747	Bacteria	Firmicutes	Clostridia	.	Clostridiales	.	Ruminococcaceae	unclassified_Ruminococcaceae	1	8	1	1	0	0	4	0	2	16	1	29	0	0	0	0	5	6	7	0	14	17	1	3	3	16	2	5	0	7	18	0	0	0	2	6	3
denovo409618	S001921525	+	0.879	uncultured_bacterium;_4-4P8;_FJ678364	Bacteria	Firmicutes	Clostridia	.	Clostridiales	.	Ruminococcaceae	unclassified_Ruminococcaceae	0	0	1	1	0	0	0	0	0	0	0	0	0	0	0	0	0	4	0	1	0	0	0	0	0	0	0	0	0	0	0	0	0	0	0	0	0
denovo549239	S002351043	+	0.879	rumen_bacterium_NK4A214;_GU324404	Bacteria	Firmicutes	Clostridia	.	Clostridiales	.	Ruminococcaceae	unclassified_Ruminococcaceae	0	0	1	1	0	2	0	0	0	1	0	0	0	0	0	0	1	1	0	0	1	0	0	1	0	0	0	0	0	0	0	0	0	0	0	0	0
denovo63699	S002351043	+	0.879	rumen_bacterium_NK4A214;_GU324404	Bacteria	Firmicutes	Clostridia	.	Clostridiales	.	Ruminococcaceae	unclassified_Ruminococcaceae	2	1	2	3	0	0	0	0	0	0	0	1	0	0	0	0	0	2	0	0	0	0	0	0	0	0	0	0	0	0	0	0	0	0	0	0	0
denovo175914	S001214411	+	0.88	uncultured_bacterium;_TS15_a03d03;_FJ364471	Bacteria	Firmicutes	Clostridia	.	Clostridiales	.	Ruminococcaceae	unclassified_Ruminococcaceae	7	2	0	2	4	2	0	2	8	3	2	2	0	0	0	0	1	7	21	1	0	5	2	3	2	0	1	0	3	2	12	0	5	0	7	10	0
denovo339355	S001603535	+	0.88	uncultured_bacterium;_calf783_10wks_grp1_H01;_GQ448426	Bacteria	Firmicutes	Clostridia	.	Clostridiales	.	Ruminococcaceae	unclassified_Ruminococcaceae	0	1	0	0	0	1	0	0	0	0	0	0	0	0	1	0	0	0	0	0	0	0	1	0	0	0	0	0	0	0	0	0	0	0	2	1	0
denovo80724	S002351043	+	0.88	rumen_bacterium_NK4A214;_GU324404	Bacteria	Firmicutes	Clostridia	.	Clostridiales	.	Ruminococcaceae	unclassified_Ruminococcaceae	0	0	0	0	0	0	0	0	0	0	0	0	0	0	0	1	0	0	0	0	0	0	0	1	0	0	0	0	0	0	2	0	1	0	0	0	0
denovo12805	S001737038	+	0.881	uncultured_bacterium;_A2-9;_GQ897535	Bacteria	Firmicutes	Clostridia	.	Clostridiales	.	Ruminococcaceae	unclassified_Ruminococcaceae	0	0	0	0	0	0	0	0	0	0	0	0	0	0	2	0	0	0	0	0	0	0	0	0	0	0	0	0	0	0	0	0	0	0	0	0	0
denovo334567	S004267797	+	0.881	uncultured_bacterium;_D139_ERTUP_88;_KJ874006	Bacteria	Firmicutes	Clostridia	.	Clostridiales	.	Ruminococcaceae	unclassified_Ruminococcaceae	1	0	2	0	2	0	2	0	2	0	4	0	0	0	0	0	1	5	32	0	0	0	0	1	0	0	2	2	1	0	0	0	0	0	2	0	0
denovo721965	S002351043	+	0.881	rumen_bacterium_NK4A214;_GU324404	Bacteria	Firmicutes	Clostridia	.	Clostridiales	.	Ruminococcaceae	unclassified_Ruminococcaceae	0	0	0	0	1	0	0	1	0	0	1	0	0	0	0	0	0	1	0	0	0	0	0	0	0	0	1	0	0	0	0	0	0	0	0	0	0
denovo126394	S001062634	+	0.882	uncultured_bacterium;_horsem_aai95f08;_EU463535	Bacteria	Firmicutes	Clostridia	.	Clostridiales	.	Ruminococcaceae	unclassified_Ruminococcaceae	1	0	0	0	1	1	0	0	0	1	0	0	1	0	0	0	2	2	22	0	1	0	0	0	0	1	10	0	0	0	0	0	0	0	1	0	0
denovo380181	S001381658	+	0.882	uncultured_bacterium;_R-9006;_FJ881007	Bacteria	Firmicutes	Clostridia	.	Clostridiales	.	Ruminococcaceae	unclassified_Ruminococcaceae	0	0	7	0	0	0	0	2	0	0	2	0	0	2	0	3	0	4	4	6	2	0	6	4	0	1	0	6	0	2	3	0	1	0	1	1	0
denovo391624	S000491254	+	0.882	uncultured_bacterium;_C352;_AY916334	Bacteria	Firmicutes	Clostridia	.	Clostridiales	.	Ruminococcaceae	unclassified_Ruminococcaceae	0	1	1	1	0	0	0	0	0	1	0	0	0	0	0	0	0	0	0	0	0	0	0	0	0	1	0	0	0	0	0	0	0	0	0	3	0
denovo39904	S000991127	+	0.882	uncultured_rumen_bacterium;_P5_O05;_EU381777	Bacteria	Firmicutes	Clostridia	.	Clostridiales	.	Ruminococcaceae	unclassified_Ruminococcaceae	0	0	0	1	2	1	0	0	3	0	0	0	0	0	0	0	3	0	0	1	0	0	0	0	0	0	20	2	1	0	1	0	0	0	1	3	1
denovo818375	S002351043	+	0.882	rumen_bacterium_NK4A214;_GU324404	Bacteria	Firmicutes	Clostridia	.	Clostridiales	.	Ruminococcaceae	unclassified_Ruminococcaceae	0	0	1	0	0	0	0	0	0	0	0	0	0	0	0	0	0	1	2	0	1	0	0	0	1	0	0	0	0	0	0	0	0	0	0	0	0
denovo132116	S001380273	+	0.883	uncultured_bacterium;_R-7706;_FJ879622	Bacteria	Firmicutes	Clostridia	.	Clostridiales	.	Ruminococcaceae	unclassified_Ruminococcaceae	0	0	1	0	0	0	1	0	0	1	0	0	0	0	1	0	0	1	0	0	1	0	0	0	0	0	0	0	0	0	0	0	0	1	0	0	0
denovo403297	S001063260	+	0.883	uncultured_bacterium;_gir_aah95c01;_EU464161	Bacteria	Firmicutes	Clostridia	.	Clostridiales	.	Ruminococcaceae	unclassified_Ruminococcaceae	1	1	0	0	2	0	2	0	2	0	1	0	0	0	0	0	0	4	2	2	0	0	0	2	0	0	0	0	4	0	0	0	0	0	0	0	0
denovo300164	S002351043	+	0.884	rumen_bacterium_NK4A214;_GU324404	Bacteria	Firmicutes	Clostridia	.	Clostridiales	.	Ruminococcaceae	unclassified_Ruminococcaceae	0	0	0	0	0	0	0	2	0	0	0	1	0	0	0	0	0	0	0	0	0	1	0	1	0	0	0	0	0	0	1	0	0	0	0	1	0
denovo367712	S000794837	+	0.884	uncultured_bacterium;_RL308_aal81e11;_DQ809104	Bacteria	Firmicutes	Clostridia	.	Clostridiales	.	Ruminococcaceae	unclassified_Ruminococcaceae	1	0	0	0	0	1	0	0	0	0	0	0	0	0	0	1	0	1	0	0	1	0	0	0	0	0	0	0	0	0	0	0	0	0	0	1	0
denovo783290	S002351043	+	0.884	rumen_bacterium_NK4A214;_GU324404	Bacteria	Firmicutes	Clostridia	.	Clostridiales	.	Ruminococcaceae	unclassified_Ruminococcaceae	0	0	0	0	0	2	1	0	0	2	0	1	0	0	0	0	0	1	1	0	1	0	2	0	0	0	0	0	0	0	2	0	0	0	0	0	0
denovo132676	S002160155	+	0.885	uncultured_bacterium;_N33;_FJ951862	Bacteria	Firmicutes	Clostridia	.	Clostridiales	.	Ruminococcaceae	unclassified_Ruminococcaceae	0	1	0	0	1	0	0	0	0	0	3	0	0	0	0	0	1	16	4	0	0	3	0	0	0	0	1	0	2	2	0	0	2	0	0	2	0
denovo16031	S001124073	+	0.885	uncultured_bacterium;_BAZ_e05;_EU772379	Bacteria	Firmicutes	Clostridia	.	Clostridiales	.	Ruminococcaceae	unclassified_Ruminococcaceae	0	2	0	1	0	0	0	0	0	0	1	1	0	0	0	0	0	0	0	2	0	0	0	0	0	0	0	0	0	0	0	0	0	0	0	0	0
denovo316082	S002351043	+	0.885	rumen_bacterium_NK4A214;_GU324404	Bacteria	Firmicutes	Clostridia	.	Clostridiales	.	Ruminococcaceae	unclassified_Ruminococcaceae	0	1	0	0	0	0	0	0	0	0	0	0	0	0	0	0	0	0	1	0	0	0	1	1	0	0	0	2	0	0	0	1	0	0	1	0	0
denovo364834	S002478528	+	0.885	uncultured_bacterium;_B189;_HM124225	Bacteria	Firmicutes	Clostridia	.	Clostridiales	.	Ruminococcaceae	unclassified_Ruminococcaceae	2	0	2	0	0	0	5	0	0	0	0	0	0	0	0	0	1	1	4	0	0	0	0	0	0	0	0	0	0	4	4	0	0	0	0	0	0
denovo378494	S001072597	+	0.885	uncultured_bacterium;_WA_aaa01d01;_EU473498	Bacteria	Firmicutes	Clostridia	.	Clostridiales	.	Ruminococcaceae	unclassified_Ruminococcaceae	2	1	4	0	0	1	5	1	0	4	0	0	1	0	0	0	1	1	2	0	1	3	0	3	1	1	2	2	2	2	1	1	0	0	0	0	0
denovo384061	S001067345	+	0.885	uncultured_bacterium;_horsej_h06_1;_EU468246	Bacteria	Firmicutes	Clostridia	.	Clostridiales	.	Ruminococcaceae	unclassified_Ruminococcaceae	1	0	0	0	0	0	0	1	0	0	0	0	0	0	2	0	0	0	0	1	0	1	0	0	0	0	0	1	0	0	0	0	0	0	1	0	0
denovo106170	S003665800	+	0.886	uncultured_bacterium;_CONT-136;_AB507582	Bacteria	Firmicutes	Clostridia	.	Clostridiales	.	Ruminococcaceae	unclassified_Ruminococcaceae	1	0	0	0	0	0	1	0	0	0	0	0	0	0	0	0	0	0	0	1	0	0	0	0	0	0	2	0	0	0	0	0	0	0	0	0	1
denovo16995	S001922339	+	0.886	uncultured_bacterium;_4-8P12;_FJ679178	Bacteria	Firmicutes	Clostridia	.	Clostridiales	.	Ruminococcaceae	unclassified_Ruminococcaceae	0	0	0	0	1	0	0	0	0	0	0	0	0	0	0	0	0	0	0	0	0	0	0	0	0	0	0	0	0	0	0	0	0	0	0	1	0
denovo17410	S000823641	+	0.886	uncultured_bacterium;_NED5B7;_EF445220	Bacteria	Firmicutes	Clostridia	.	Clostridiales	.	Ruminococcaceae	unclassified_Ruminococcaceae	1	0	2	0	0	0	0	0	0	0	1	2	0	0	0	0	0	0	0	0	1	0	0	0	0	0	12	0	0	0	0	0	0	0	0	2	0
denovo565679	S002351043	+	0.887	rumen_bacterium_NK4A214;_GU324404	Bacteria	Firmicutes	Clostridia	.	Clostridiales	.	Ruminococcaceae	unclassified_Ruminococcaceae	2	9	2	5	4	4	4	2	2	8	3	4	3	0	0	2	7	14	11	1	3	3	9	11	6	2	12	13	1	2	13	3	3	1	0	3	0
denovo715490	S004223321	+	0.887	Ruminococcaceae_bacterium_LM158;_KJ875866	Bacteria	Firmicutes	Clostridia	.	Clostridiales	.	Ruminococcaceae	unclassified_Ruminococcaceae	6	20	8	73	0	3	17	2	2	11	2	1	0	0	0	0	3	0	30	133	4	1	27	11	3	10	0	7	0	1	14	4	12	4	1	62	0
denovo933091	S002351043	+	0.887	rumen_bacterium_NK4A214;_GU324404	Bacteria	Firmicutes	Clostridia	.	Clostridiales	.	Ruminococcaceae	unclassified_Ruminococcaceae	2	0	0	1	0	0	0	0	0	0	2	0	0	0	0	0	0	0	0	0	0	2	0	0	0	0	0	1	0	2	0	0	0	0	0	0	0
denovo954206	S002351043	+	0.887	rumen_bacterium_NK4A214;_GU324404	Bacteria	Firmicutes	Clostridia	.	Clostridiales	.	Ruminococcaceae	unclassified_Ruminococcaceae	0	0	2	0	0	0	0	0	0	0	0	0	0	0	0	0	0	1	0	0	0	0	0	1	1	0	0	0	0	0	0	0	0	0	0	1	0
denovo395594	S001060437	+	0.888	uncultured_bacterium;_KO2_aai17g12;_EU461338	Bacteria	Firmicutes	Clostridia	.	Clostridiales	.	Ruminococcaceae	unclassified_Ruminococcaceae	0	9	0	3	1	3	6	0	0	12	4	12	0	0	1	0	1	4	9	4	0	2	0	15	0	13	0	2	0	4	7	2	2	0	7	3	0
denovo512780	S003260626	+	0.888	Clostridium_sp._Culture-1;_AB622814	Bacteria	Firmicutes	Clostridia	.	Clostridiales	.	Ruminococcaceae	unclassified_Ruminococcaceae	1	0	0	1	0	0	1	0	0	0	0	0	0	0	0	0	0	0	1	0	0	0	0	0	0	0	0	0	0	0	0	0	0	0	0	0	0
denovo124341	S001060553	+	0.889	uncultured_bacterium;_RH_aaj89g03;_EU461454	Bacteria	Firmicutes	Clostridia	.	Clostridiales	.	Ruminococcaceae	unclassified_Ruminococcaceae	0	0	0	0	0	0	0	0	0	0	0	0	0	0	0	0	0	0	0	0	0	0	0	0	0	0	0	1	0	0	0	0	0	0	0	0	0
denovo128033	S001059239	+	0.889	uncultured_bacterium;_COL_aai15d01;_EU460140	Bacteria	Firmicutes	Clostridia	.	Clostridiales	.	Ruminococcaceae	unclassified_Ruminococcaceae	0	0	0	0	1	2	0	0	0	0	0	0	0	0	1	0	0	7	2	0	2	1	0	0	0	1	2	3	0	0	3	0	0	0	2	2	0
denovo163117	S003677840	+	0.889	uncultured_bacterium;_BD08526;_JQ187010	Bacteria	Firmicutes	Clostridia	.	Clostridiales	.	Ruminococcaceae	unclassified_Ruminococcaceae	0	2	1	0	0	0	4	0	0	0	0	0	0	0	0	0	0	0	0	0	0	0	0	1	0	0	0	0	0	0	2	1	0	0	0	1	0
denovo322344	S002351043	+	0.889	rumen_bacterium_NK4A214;_GU324404	Bacteria	Firmicutes	Clostridia	.	Clostridiales	.	Ruminococcaceae	unclassified_Ruminococcaceae	5	15	3	23	3	4	6	6	12	7	1	18	3	1	2	0	13	12	11	36	7	12	10	8	4	11	7	22	10	5	10	4	6	6	0	19	0
denovo694886	S002351043	+	0.889	rumen_bacterium_NK4A214;_GU324404	Bacteria	Firmicutes	Clostridia	.	Clostridiales	.	Ruminococcaceae	unclassified_Ruminococcaceae	0	2	0	0	0	0	0	0	0	2	2	1	0	0	0	0	0	0	0	1	0	0	1	1	0	0	0	1	0	0	0	0	0	0	2	0	0
denovo735116	S002351043	+	0.889	rumen_bacterium_NK4A214;_GU324404	Bacteria	Firmicutes	Clostridia	.	Clostridiales	.	Ruminococcaceae	unclassified_Ruminococcaceae	0	0	2	2	2	2	4	1	0	2	0	0	0	0	0	0	1	0	0	0	0	1	0	0	1	0	0	0	0	0	1	0	0	0	0	0	0
denovo885228	S002351043	+	0.889	rumen_bacterium_NK4A214;_GU324404	Bacteria	Firmicutes	Clostridia	.	Clostridiales	.	Ruminococcaceae	unclassified_Ruminococcaceae	0	0	0	0	0	0	1	0	0	0	0	0	0	0	0	0	0	0	0	0	0	0	0	1	0	0	1	0	1	0	0	0	0	0	0	0	0
denovo978099	S002351043	+	0.889	rumen_bacterium_NK4A214;_GU324404	Bacteria	Firmicutes	Clostridia	.	Clostridiales	.	Ruminococcaceae	unclassified_Ruminococcaceae	0	0	2	5	0	0	4	0	0	1	0	3	0	0	1	0	5	3	0	0	3	0	0	0	0	1	0	1	0	3	1	0	0	2	1	4	0
denovo126989	S001067833	+	0.89	uncultured_bacterium;_OK3_b09;_EU468734	Bacteria	Firmicutes	Clostridia	.	Clostridiales	.	Ruminococcaceae	unclassified_Ruminococcaceae	0	6	0	0	0	0	1	0	2	1	1	5	0	0	0	0	0	9	2	0	2	2	3	4	0	0	0	3	5	0	0	0	0	0	0	1	0
denovo127512	S001128094	+	0.89	uncultured_bacterium;_KO1_aai43f11;_EU776400	Bacteria	Firmicutes	Clostridia	.	Clostridiales	.	Ruminococcaceae	unclassified_Ruminococcaceae	0	0	1	0	0	0	0	0	0	0	0	0	0	0	0	0	0	0	0	0	0	0	0	0	0	0	0	1	1	0	0	0	0	0	0	0	0
denovo141780	S001604285	+	0.89	uncultured_bacterium;_calf784_10wks_grp2_G11;_GQ449178	Bacteria	Firmicutes	Clostridia	.	Clostridiales	.	Ruminococcaceae	unclassified_Ruminococcaceae	4	9	3	1	1	0	4	2	0	9	11	0	0	8	0	0	0	0	0	22	0	16	14	23	0	14	1	5	0	0	11	26	11	0	49	0	1
denovo161399	S004267902	+	0.89	uncultured_bacterium;_D47_ERTU_1009;_KJ874111	Bacteria	Firmicutes	Clostridia	.	Clostridiales	.	Ruminococcaceae	unclassified_Ruminococcaceae	1	0	1	0	0	2	0	0	1	0	0	1	0	0	0	0	1	0	2	0	1	0	1	1	0	0	0	4	0	0	0	2	0	0	1	0	0
denovo397159	S002179615	+	0.89	uncultured_bacterium;_G-W-E11;_AB506250	Bacteria	Firmicutes	Clostridia	.	Clostridiales	.	Ruminococcaceae	unclassified_Ruminococcaceae	0	3	2	2	3	6	3	0	2	5	0	1	1	1	0	0	5	5	12	0	2	3	0	3	3	2	2	2	2	5	4	0	2	0	5	5	0
denovo697454	S002351043	+	0.89	rumen_bacterium_NK4A214;_GU324404	Bacteria	Firmicutes	Clostridia	.	Clostridiales	.	Ruminococcaceae	unclassified_Ruminococcaceae	6	4	8	1	3	3	6	3	0	3	4	6	0	2	0	2	2	1	14	9	3	1	1	10	0	5	5	2	3	1	3	0	7	0	4	4	0
denovo85911	S002351043	+	0.89	rumen_bacterium_NK4A214;_GU324404	Bacteria	Firmicutes	Clostridia	.	Clostridiales	.	Ruminococcaceae	unclassified_Ruminococcaceae	1	0	1	1	0	1	0	0	0	0	0	0	0	0	0	1	0	0	0	1	0	0	1	0	0	1	0	0	3	0	1	0	0	0	0	2	0
denovo375200	S004267896	+	0.891	uncultured_bacterium;_D41_ERTU_1005;_KJ874105	Bacteria	Firmicutes	Clostridia	.	Clostridiales	.	Ruminococcaceae	unclassified_Ruminococcaceae	1	2	4	6	0	2	2	0	0	3	1	0	0	1	0	0	0	2	2	12	0	1	2	1	0	2	0	4	0	0	4	1	2	0	2	7	0
denovo556111	S002351043	+	0.891	rumen_bacterium_NK4A214;_GU324404	Bacteria	Firmicutes	Clostridia	.	Clostridiales	.	Ruminococcaceae	unclassified_Ruminococcaceae	0	2	0	0	0	0	0	0	0	0	0	0	0	0	0	0	0	0	0	2	0	0	2	2	0	2	0	0	0	0	1	0	0	0	0	0	0
denovo149275	S001067345	+	0.892	uncultured_bacterium;_horsej_h06_1;_EU468246	Bacteria	Firmicutes	Clostridia	.	Clostridiales	.	Ruminococcaceae	unclassified_Ruminococcaceae	1	0	0	2	0	0	0	0	0	0	0	4	0	0	0	0	0	0	5	0	0	0	0	2	0	0	0	0	0	0	0	0	1	0	0	0	0
denovo277209	S002351043	+	0.892	rumen_bacterium_NK4A214;_GU324404	Bacteria	Firmicutes	Clostridia	.	Clostridiales	.	Ruminococcaceae	unclassified_Ruminococcaceae	0	1	2	0	0	1	1	0	0	0	0	0	0	0	0	0	0	0	1	0	0	0	0	0	0	0	0	1	0	0	1	0	0	1	0	0	0
denovo364869	S001064698	+	0.892	uncultured_bacterium;_AS1_aao39a12.Contig1;_EU465599	Bacteria	Firmicutes	Clostridia	.	Clostridiales	.	Ruminococcaceae	unclassified_Ruminococcaceae	0	1	0	0	1	0	0	0	0	1	0	0	0	2	0	1	2	0	2	1	0	0	0	0	0	2	0	0	0	0	0	0	0	0	1	3	0
denovo377853	S004267797	+	0.892	uncultured_bacterium;_D139_ERTUP_88;_KJ874006	Bacteria	Firmicutes	Clostridia	.	Clostridiales	.	Ruminococcaceae	unclassified_Ruminococcaceae	0	0	0	0	0	0	0	0	3	0	0	0	0	1	0	0	0	0	5	3	1	0	1	0	1	0	0	0	0	0	0	0	0	0	3	1	0
denovo101791	S003449255	+	0.893	uncultured_bacterium;_Hda1-94;_JX095395	Bacteria	Firmicutes	Clostridia	.	Clostridiales	.	Ruminococcaceae	unclassified_Ruminococcaceae	1	28	39	6	1	27	13	11	2	13	1	6	2	0	0	2	0	0	1	22	28	8	12	2	11	8	10	21	8	0	23	2	1	1	2	3	3
denovo16382	S004267797	+	0.893	uncultured_bacterium;_D139_ERTUP_88;_KJ874006	Bacteria	Firmicutes	Clostridia	.	Clostridiales	.	Ruminococcaceae	unclassified_Ruminococcaceae	0	0	0	0	0	0	0	0	0	0	4	0	0	0	0	0	0	2	7	0	0	0	0	0	0	0	0	0	2	0	0	0	0	0	0	0	0
denovo35418	S003449990	+	0.893	uncultured_bacterium;_Hma2-10;_JX096130	Bacteria	Firmicutes	Clostridia	.	Clostridiales	.	Ruminococcaceae	unclassified_Ruminococcaceae	0	0	0	0	1	0	0	0	0	0	0	0	0	0	0	0	1	0	1	0	0	0	0	0	0	0	0	0	0	0	0	0	0	0	0	1	0
denovo1198	S002308847	+	0.894	uncultured_bacterium;_LKMC120;_AB606352	Bacteria	Firmicutes	Clostridia	.	Clostridiales	.	Ruminococcaceae	unclassified_Ruminococcaceae	0	2	0	0	0	0	0	0	0	0	0	0	0	0	0	0	0	0	1	0	0	0	0	0	0	0	0	0	0	0	0	0	1	0	0	0	0
denovo147055	S001127016	+	0.894	uncultured_bacterium;_gir_aah96f03;_EU775322	Bacteria	Firmicutes	Clostridia	.	Clostridiales	.	Ruminococcaceae	unclassified_Ruminococcaceae	21	24	11	3	12	8	36	8	4	20	10	20	2	0	0	13	15	32	57	5	11	27	13	19	18	9	22	27	5	24	24	12	18	3	5	15	5
denovo360135	S001127574	+	0.894	uncultured_bacterium;_horsej_aai91h06;_EU775880	Bacteria	Firmicutes	Clostridia	.	Clostridiales	.	Ruminococcaceae	unclassified_Ruminococcaceae	10	0	0	1	0	0	0	0	1	0	0	0	3	4	0	1	1	1	24	0	6	0	0	0	0	0	4	0	0	4	0	0	1	0	1	0	0
denovo409587	S001062679	+	0.894	uncultured_bacterium;_horsej_aai89c02;_EU463580	Bacteria	Firmicutes	Clostridia	.	Clostridiales	.	Ruminococcaceae	unclassified_Ruminococcaceae	4	0	1	4	2	0	0	0	3	0	0	0	0	0	3	0	3	3	1	1	1	3	0	0	2	0	0	0	1	1	0	2	2	0	3	0	1
denovo551479	S002351043	+	0.894	rumen_bacterium_NK4A214;_GU324404	Bacteria	Firmicutes	Clostridia	.	Clostridiales	.	Ruminococcaceae	unclassified_Ruminococcaceae	1	0	0	0	0	0	0	0	0	3	0	0	0	1	0	0	1	0	3	2	2	0	2	0	1	0	0	0	0	2	1	0	0	0	0	0	0
denovo580991	S002351043	+	0.894	rumen_bacterium_NK4A214;_GU324404	Bacteria	Firmicutes	Clostridia	.	Clostridiales	.	Ruminococcaceae	unclassified_Ruminococcaceae	0	0	1	0	0	0	0	0	0	1	0	0	0	0	0	0	0	1	2	0	0	0	0	0	0	0	1	0	0	0	0	0	0	0	0	0	0
denovo648716	S002351043	+	0.894	rumen_bacterium_NK4A214;_GU324404	Bacteria	Firmicutes	Clostridia	.	Clostridiales	.	Ruminococcaceae	unclassified_Ruminococcaceae	0	0	0	0	0	0	0	0	1	1	1	0	0	0	0	0	0	1	0	0	0	0	0	0	0	0	0	0	0	0	0	0	0	0	0	0	1
denovo367123	S004267797	+	0.895	uncultured_bacterium;_D139_ERTUP_88;_KJ874006	Bacteria	Firmicutes	Clostridia	.	Clostridiales	.	Ruminococcaceae	unclassified_Ruminococcaceae	2	0	1	1	2	1	0	0	1	0	4	0	0	0	0	0	0	2	7	0	0	0	0	0	0	0	0	0	2	0	0	0	0	0	2	0	0
denovo11610	S001603535	+	0.896	uncultured_bacterium;_calf783_10wks_grp1_H01;_GQ448426	Bacteria	Firmicutes	Clostridia	.	Clostridiales	.	Ruminococcaceae	unclassified_Ruminococcaceae	1	0	3	1	0	1	1	0	0	0	0	0	0	1	0	0	0	1	1	3	2	0	2	0	0	1	0	1	1	0	1	2	0	0	0	0	0
denovo117295	S001072535	+	0.896	uncultured_bacterium;_WA_aaa01c10;_EU473436	Bacteria	Firmicutes	Clostridia	.	Clostridiales	.	Ruminococcaceae	unclassified_Ruminococcaceae	1	0	1	2	0	1	0	0	3	0	0	0	0	0	0	0	2	2	1	6	0	1	0	0	0	0	1	0	0	0	0	1	0	2	1	0	0
denovo174756	S001072604	+	0.896	uncultured_bacterium;_WA_aaa02b11;_EU473505	Bacteria	Firmicutes	Clostridia	.	Clostridiales	.	Ruminococcaceae	unclassified_Ruminococcaceae	0	1	1	1	0	0	0	0	0	3	0	0	0	0	0	0	1	0	5	0	1	0	1	1	0	0	0	0	0	0	2	1	0	0	0	0	0
denovo711913	S002351043	+	0.896	rumen_bacterium_NK4A214;_GU324404	Bacteria	Firmicutes	Clostridia	.	Clostridiales	.	Ruminococcaceae	unclassified_Ruminococcaceae	2	0	0	0	0	0	4	0	0	0	0	0	0	0	0	0	0	1	2	1	1	1	0	1	0	0	0	2	0	1	3	1	0	0	0	2	0
denovo353432	S001072690	+	0.897	uncultured_bacterium;_WA_aaa01e05;_EU473591	Bacteria	Firmicutes	Clostridia	.	Clostridiales	.	Ruminococcaceae	unclassified_Ruminococcaceae	1	5	2	0	0	2	0	1	0	2	0	1	0	1	2	1	2	8	3	1	0	1	0	8	8	3	1	0	1	2	0	3	2	0	0	3	0
denovo384706	S001071045	+	0.897	uncultured_bacterium;_AE3_aaa01f02;_EU471946	Bacteria	Firmicutes	Clostridia	.	Clostridiales	.	Ruminococcaceae	unclassified_Ruminococcaceae	0	0	0	0	0	0	1	0	0	0	0	0	0	0	0	0	0	1	0	0	0	0	0	0	0	0	1	0	0	1	0	0	0	0	1	0	0
denovo122516	S001061740	+	0.898	uncultured_bacterium;_orang2_aai66f04;_EU462641	Bacteria	Firmicutes	Clostridia	.	Clostridiales	.	Ruminococcaceae	unclassified_Ruminococcaceae	0	0	0	0	0	0	0	0	0	0	0	0	0	0	0	1	1	0	0	1	0	0	2	0	1	0	0	1	0	0	0	0	0	0	0	0	0
denovo346270	S001128094	+	0.898	uncultured_bacterium;_KO1_aai43f11;_EU776400	Bacteria	Firmicutes	Clostridia	.	Clostridiales	.	Ruminococcaceae	unclassified_Ruminococcaceae	0	0	0	0	0	0	0	0	0	0	0	0	0	0	0	0	3	2	0	2	0	0	0	1	0	0	0	2	0	0	0	1	0	0	0	0	0
denovo360414	S001127484	+	0.898	uncultured_bacterium;_horsem_aai93c12;_EU775790	Bacteria	Firmicutes	Clostridia	.	Clostridiales	.	Ruminococcaceae	unclassified_Ruminococcaceae	2	5	3	0	1	3	3	2	0	2	0	0	2	0	0	0	2	4	2	0	1	2	1	1	2	1	0	4	2	0	4	0	1	0	2	5	0
denovo393113	S004208795	+	0.898	uncultured_bacterium;_B3_3_30;_AB824433	Bacteria	Firmicutes	Clostridia	.	Clostridiales	.	Ruminococcaceae	unclassified_Ruminococcaceae	18	5	4	14	5	9	8	1	5	3	4	5	3	0	4	3	1	4	0	12	13	12	9	6	0	1	13	7	1	5	3	14	5	1	2	14	3
denovo682825	S002351043	+	0.899	rumen_bacterium_NK4A214;_GU324404	Bacteria	Firmicutes	Clostridia	.	Clostridiales	.	Ruminococcaceae	unclassified_Ruminococcaceae	0	0	0	1	0	0	1	0	0	0	0	0	0	0	0	0	3	0	2	0	0	0	0	0	0	0	0	1	0	0	0	0	0	0	0	0	0
denovo745835	S002351043	+	0.899	rumen_bacterium_NK4A214;_GU324404	Bacteria	Firmicutes	Clostridia	.	Clostridiales	.	Ruminococcaceae	unclassified_Ruminococcaceae	6	6	0	1	5	2	2	0	1	4	0	7	1	0	1	0	2	4	4	2	1	2	6	1	3	3	3	0	0	2	0	1	4	1	2	2	2
denovo823410	S002351043	+	0.899	rumen_bacterium_NK4A214;_GU324404	Bacteria	Firmicutes	Clostridia	.	Clostridiales	.	Ruminococcaceae	unclassified_Ruminococcaceae	0	0	0	0	0	0	0	0	0	0	0	0	0	0	0	0	1	0	2	0	0	1	0	1	1	0	1	0	0	0	0	0	0	0	0	0	0
denovo342258	S001143523	+	0.901	uncultured_bacterium;_1103200819582;_EU842234	Bacteria	Firmicutes	Clostridia	.	Clostridiales	.	Ruminococcaceae	unclassified_Ruminococcaceae	0	0	0	0	0	0	0	0	3	0	0	0	1	0	0	0	0	3	0	0	0	0	0	0	0	0	1	0	0	1	0	0	0	0	0	0	0
denovo625524	S002351043	+	0.901	rumen_bacterium_NK4A214;_GU324404	Bacteria	Firmicutes	Clostridia	.	Clostridiales	.	Ruminococcaceae	unclassified_Ruminococcaceae	0	0	0	0	0	0	0	0	0	0	0	0	0	0	0	0	0	1	0	0	0	0	0	0	0	0	0	0	0	1	1	0	0	0	0	0	0
denovo759252	S002351043	+	0.901	rumen_bacterium_NK4A214;_GU324404	Bacteria	Firmicutes	Clostridia	.	Clostridiales	.	Ruminococcaceae	unclassified_Ruminococcaceae	0	0	0	0	0	0	0	1	1	0	0	0	0	0	0	2	0	1	0	0	0	1	0	0	1	0	0	0	0	0	0	0	1	0	0	0	0
denovo100353	S003449219	+	0.903	uncultured_bacterium;_Hda1-58;_JX095359	Bacteria	Firmicutes	Clostridia	.	Clostridiales	.	Ruminococcaceae	unclassified_Ruminococcaceae	0	4	4	0	1	0	0	0	1	5	0	3	1	0	0	0	0	0	1	1	7	1	3	7	3	1	1	1	0	4	2	0	2	0	0	0	0
denovo118169	S001062679	+	0.903	uncultured_bacterium;_horsej_aai89c02;_EU463580	Bacteria	Firmicutes	Clostridia	.	Clostridiales	.	Ruminococcaceae	unclassified_Ruminococcaceae	4	5	1	3	3	1	0	2	5	0	5	0	1	0	1	0	1	2	2	10	2	7	2	1	1	1	0	1	2	0	3	0	3	2	1	0	0
denovo15120	S002416592	+	0.903	uncultured_Ruminococcaceae_bacterium;_SGYA695;_GQ358390	Bacteria	Firmicutes	Clostridia	.	Clostridiales	.	Ruminococcaceae	unclassified_Ruminococcaceae	0	1	1	1	0	0	1	0	1	0	1	0	0	0	0	0	0	0	0	1	0	0	0	0	0	0	0	1	0	0	1	1	0	2	0	1	0
denovo359375	S001146530	+	0.903	uncultured_bacterium;_1103200825858;_EU845249	Bacteria	Firmicutes	Clostridia	.	Clostridiales	.	Ruminococcaceae	unclassified_Ruminococcaceae	1	0	0	0	2	0	0	0	0	0	0	0	0	1	1	0	4	0	3	0	0	0	0	0	2	0	3	0	0	3	0	0	0	0	0	0	0
denovo364	S001062679	+	0.903	uncultured_bacterium;_horsej_aai89c02;_EU463580	Bacteria	Firmicutes	Clostridia	.	Clostridiales	.	Ruminococcaceae	unclassified_Ruminococcaceae	6	3	1	8	0	0	4	2	5	4	0	4	0	0	1	0	5	10	4	4	2	2	4	3	0	1	0	0	3	2	0	1	3	2	1	7	0
denovo392229	S001067333	+	0.903	uncultured_bacterium;_horsej_a12;_EU468234	Bacteria	Firmicutes	Clostridia	.	Clostridiales	.	Ruminococcaceae	unclassified_Ruminococcaceae	11	20	28	36	2	5	12	4	2	7	3	12	1	2	1	2	14	13	4	46	12	13	6	24	12	7	1	10	6	8	15	3	8	9	3	28	3
denovo121623	S001062751	+	0.904	uncultured_bacterium;_horsej_aai90d12;_EU463652	Bacteria	Firmicutes	Clostridia	.	Clostridiales	.	Ruminococcaceae	unclassified_Ruminococcaceae	0	0	1	0	0	0	0	1	0	2	2	0	0	0	0	1	0	1	3	0	2	0	1	2	2	1	0	0	2	0	0	0	0	0	0	1	0
denovo325033	S002351043	+	0.904	rumen_bacterium_NK4A214;_GU324404	Bacteria	Firmicutes	Clostridia	.	Clostridiales	.	Ruminococcaceae	unclassified_Ruminococcaceae	1	2	4	2	0	4	6	3	2	0	0	2	0	0	0	2	0	3	11	3	2	3	1	3	2	1	3	3	0	2	2	0	0	0	1	0	0
denovo36543	S003450197	+	0.904	uncultured_bacterium;_Hmb2-40;_JX096338	Bacteria	Firmicutes	Clostridia	.	Clostridiales	.	Ruminococcaceae	unclassified_Ruminococcaceae	0	0	3	1	0	1	0	0	0	0	0	0	0	0	0	0	1	2	0	1	0	0	0	0	0	0	0	0	0	1	0	1	0	0	0	0	0
denovo379056	S001062572	+	0.904	uncultured_bacterium;_horsem_aai94f03;_EU463473	Bacteria	Firmicutes	Clostridia	.	Clostridiales	.	Ruminococcaceae	unclassified_Ruminococcaceae	11	3	4	0	2	12	1	1	0	2	1	0	0	0	0	5	2	5	7	12	9	0	0	3	3	2	2	2	1	4	1	0	7	0	0	2	3
denovo397797	S001143523	+	0.904	uncultured_bacterium;_1103200819582;_EU842234	Bacteria	Firmicutes	Clostridia	.	Clostridiales	.	Ruminococcaceae	unclassified_Ruminococcaceae	0	0	0	0	0	2	0	0	19	0	0	0	1	1	0	0	0	6	2	0	0	2	0	0	0	0	0	0	5	3	0	6	0	0	0	9	2
denovo407861	S001062534	+	0.904	uncultured_bacterium;_horsem_aai93h06;_EU463435	Bacteria	Firmicutes	Clostridia	.	Clostridiales	.	Ruminococcaceae	unclassified_Ruminococcaceae	0	1	0	0	0	0	0	0	0	0	1	0	0	0	1	0	0	0	0	0	0	0	0	1	0	1	0	1	0	0	0	0	0	0	0	0	0
denovo547103	S002351043	+	0.904	rumen_bacterium_NK4A214;_GU324404	Bacteria	Firmicutes	Clostridia	.	Clostridiales	.	Ruminococcaceae	unclassified_Ruminococcaceae	1	0	1	0	0	0	0	3	1	0	2	0	0	0	0	0	1	3	25	2	0	0	0	0	0	1	0	0	0	0	0	1	0	2	1	0	0
denovo951287	S002351043	+	0.904	rumen_bacterium_NK4A214;_GU324404	Bacteria	Firmicutes	Clostridia	.	Clostridiales	.	Ruminococcaceae	unclassified_Ruminococcaceae	0	0	3	0	0	0	0	0	0	0	1	0	0	0	0	0	0	0	1	0	2	0	0	1	0	0	1	0	0	0	0	0	0	0	0	2	0
denovo340032	S001145758	+	0.905	uncultured_bacterium;_1103200843268;_EU844474	Bacteria	Firmicutes	Clostridia	.	Clostridiales	.	Ruminococcaceae	unclassified_Ruminococcaceae	9	3	3	1	8	0	5	0	1	3	2	7	0	2	0	1	2	6	3	3	3	1	5	12	5	3	0	0	0	12	5	0	5	0	3	4	3
denovo121769	S001062831	+	0.906	uncultured_bacterium;_horsej_aai91h01;_EU463732	Bacteria	Firmicutes	Clostridia	.	Clostridiales	.	Ruminococcaceae	unclassified_Ruminococcaceae	0	2	0	1	0	2	2	2	0	0	0	0	0	0	0	0	3	6	0	0	1	3	0	2	2	0	3	0	1	4	3	0	0	0	0	1	0
denovo124641	S001919298	+	0.906	uncultured_bacterium;_3-6I12;_FJ676137	Bacteria	Firmicutes	Clostridia	.	Clostridiales	.	Ruminococcaceae	unclassified_Ruminococcaceae	1	1	4	5	1	1	2	1	0	1	0	1	1	0	0	0	1	3	0	3	0	5	3	2	1	2	0	2	0	0	1	1	0	0	0	2	0
denovo163676	S002351003	+	0.906	Clostridiales_bacterium_NK3B98;_GU324364	Bacteria	Firmicutes	Clostridia	.	Clostridiales	.	Ruminococcaceae	unclassified_Ruminococcaceae	4	1	0	1	2	1	0	0	3	2	3	1	0	0	0	2	4	12	1	5	0	3	0	0	0	0	0	0	0	0	2	3	1	0	0	3	0
denovo26566	S002351043	+	0.906	rumen_bacterium_NK4A214;_GU324404	Bacteria	Firmicutes	Clostridia	.	Clostridiales	.	Ruminococcaceae	unclassified_Ruminococcaceae	1	2	0	1	1	0	0	0	0	0	0	0	0	0	0	0	4	2	1	0	0	2	0	0	0	0	3	0	0	0	0	1	0	1	1	0	0
denovo347616	S002484077	+	0.906	uncultured_bacterium;_T1WK063;_HQ716360	Bacteria	Firmicutes	Clostridia	.	Clostridiales	.	Ruminococcaceae	unclassified_Ruminococcaceae	0	4	2	0	0	1	0	0	0	1	2	0	0	0	0	3	2	1	0	0	0	0	0	0	0	0	1	0	2	0	0	1	6	0	0	0	0
denovo729261	S002351043	+	0.906	rumen_bacterium_NK4A214;_GU324404	Bacteria	Firmicutes	Clostridia	.	Clostridiales	.	Ruminococcaceae	unclassified_Ruminococcaceae	60	79	39	63	31	27	76	37	75	75	21	68	16	4	19	23	99	153	60	39	15	72	53	110	76	31	79	25	23	75	66	21	37	12	45	72	17
denovo147137	S001065202	+	0.907	uncultured_bacterium;_BH1_aao25h04;_EU466103	Bacteria	Firmicutes	Clostridia	.	Clostridiales	.	Ruminococcaceae	unclassified_Ruminococcaceae	12	3	0	2	0	5	2	0	0	6	1	2	1	0	3	0	0	0	0	0	10	5	8	5	1	5	11	11	0	0	6	3	0	0	0	0	1
denovo346151	S001070992	+	0.907	uncultured_bacterium;_AE3_aaa01h06;_EU471893	Bacteria	Firmicutes	Clostridia	.	Clostridiales	.	Ruminococcaceae	unclassified_Ruminococcaceae	1	0	0	0	0	1	0	0	3	0	0	0	0	0	0	0	0	4	0	0	0	1	0	0	0	0	2	0	4	0	0	0	1	0	1	0	0
denovo366311	S001603889	+	0.907	uncultured_bacterium;_calf784_10wks_grp1_G06;_GQ448780	Bacteria	Firmicutes	Clostridia	.	Clostridiales	.	Ruminococcaceae	unclassified_Ruminococcaceae	4	1	0	5	0	2	0	0	0	3	0	0	2	0	0	1	4	4	3	5	0	10	1	0	0	0	3	0	0	0	0	0	2	0	2	4	1
denovo120859	S001067866	+	0.908	uncultured_bacterium;_OK3_d02_1;_EU468767	Bacteria	Firmicutes	Clostridia	.	Clostridiales	.	Ruminococcaceae	unclassified_Ruminococcaceae	0	0	0	1	0	1	0	0	1	0	0	0	0	0	0	0	1	0	0	1	0	0	0	0	0	1	0	0	0	0	0	0	0	0	0	2	0
denovo155063	S001124044	+	0.908	uncultured_bacterium;_BARB_aaa03b11;_EU772350	Bacteria	Firmicutes	Clostridia	.	Clostridiales	.	Ruminococcaceae	unclassified_Ruminococcaceae	5	1	1	0	1	0	0	0	1	0	2	0	1	1	1	0	5	0	17	2	0	1	0	1	0	0	0	2	4	1	0	1	0	0	0	1	0
denovo347046	S000991317	+	0.908	uncultured_rumen_bacterium;_P5_E23;_EU381967	Bacteria	Firmicutes	Clostridia	.	Clostridiales	.	Ruminococcaceae	unclassified_Ruminococcaceae	38	60	13	8	17	32	41	4	25	50	23	12	14	0	4	36	26	84	42	6	17	47	32	63	22	14	28	15	20	55	32	6	27	4	20	17	13
denovo5584	S002351043	+	0.908	rumen_bacterium_NK4A214;_GU324404	Bacteria	Firmicutes	Clostridia	.	Clostridiales	.	Ruminococcaceae	unclassified_Ruminococcaceae	0	0	1	0	0	0	0	0	0	3	0	2	0	0	0	0	1	0	2	0	1	2	0	1	0	0	1	0	0	0	1	0	1	0	1	0	0
denovo766520	S002351043	+	0.908	rumen_bacterium_NK4A214;_GU324404	Bacteria	Firmicutes	Clostridia	.	Clostridiales	.	Ruminococcaceae	unclassified_Ruminococcaceae	248	432	319	517	154	186	375	143	237	307	105	392	77	42	52	121	288	521	471	507	329	308	260	329	174	201	375	348	139	307	335	139	248	117	225	414	67
denovo13159	S001122808	+	0.909	uncultured_bacterium;_AE3_aaa02d02;_EU771114	Bacteria	Firmicutes	Clostridia	.	Clostridiales	.	Ruminococcaceae	unclassified_Ruminococcaceae	0	0	0	0	0	0	0	0	0	1	0	0	0	0	0	0	0	2	3	0	0	0	0	1	0	0	0	1	2	0	0	0	1	0	0	0	0
denovo384955	S001067353	+	0.91	uncultured_bacterium;_horsej_c07;_EU468254	Bacteria	Firmicutes	Clostridia	.	Clostridiales	.	Ruminococcaceae	unclassified_Ruminococcaceae	7	15	10	9	1	10	6	0	3	35	6	1	0	0	0	4	17	2	0	2	18	13	2	0	18	0	49	7	0	3	26	5	7	1	15	0	8
denovo39209	S001126964	+	0.91	uncultured_bacterium;_gir_aah95e01;_EU775270	Bacteria	Firmicutes	Clostridia	.	Clostridiales	.	Ruminococcaceae	unclassified_Ruminococcaceae	0	0	0	1	0	0	2	0	2	0	0	0	0	0	0	0	0	0	0	6	0	0	2	0	0	0	0	0	0	0	1	0	6	0	0	0	0
denovo336081	S001127527	+	0.911	uncultured_bacterium;_horsem_aai93h11;_EU775833	Bacteria	Firmicutes	Clostridia	.	Clostridiales	.	Ruminococcaceae	unclassified_Ruminococcaceae	0	0	0	0	0	0	1	0	0	0	0	1	0	0	0	0	0	0	2	0	0	0	0	0	0	0	0	0	0	0	0	0	0	0	0	0	0
denovo381512	S001545948	+	0.911	uncultured_bacterium;_cc_17;_GQ175377	Bacteria	Firmicutes	Clostridia	.	Clostridiales	.	Ruminococcaceae	unclassified_Ruminococcaceae	4	1	1	0	4	4	1	6	0	6	0	3	0	3	1	0	7	4	30	0	3	0	5	1	8	1	3	0	15	3	6	0	0	1	1	2	0
denovo395514	S003449990	+	0.911	uncultured_bacterium;_Hma2-10;_JX096130	Bacteria	Firmicutes	Clostridia	.	Clostridiales	.	Ruminococcaceae	unclassified_Ruminococcaceae	0	2	0	0	0	0	1	0	0	0	0	0	0	0	0	0	0	0	0	0	0	0	0	0	0	0	0	0	0	0	1	0	0	0	0	2	0
denovo407427	S001062831	+	0.911	uncultured_bacterium;_horsej_aai91h01;_EU463732	Bacteria	Firmicutes	Clostridia	.	Clostridiales	.	Ruminococcaceae	unclassified_Ruminococcaceae	0	0	0	0	0	0	0	0	0	0	2	0	0	0	0	0	0	0	0	2	0	0	5	0	2	0	1	0	0	0	1	0	0	0	0	0	0
denovo386880	S000959427	+	0.912	uncultured_rumen_bacterium;_YRC47;_EU259423	Bacteria	Firmicutes	Clostridia	.	Clostridiales	.	Ruminococcaceae	unclassified_Ruminococcaceae	2	0	0	0	0	0	0	0	0	0	0	1	0	0	0	3	4	1	2	0	0	0	0	0	0	0	0	0	0	1	0	0	0	0	1	0	0
denovo40622	S004267853	+	0.912	uncultured_bacterium;_D190_ERTV_29;_KJ874062	Bacteria	Firmicutes	Clostridia	.	Clostridiales	.	Ruminococcaceae	unclassified_Ruminococcaceae	0	0	0	0	0	0	0	0	0	0	0	0	0	0	0	0	0	0	0	0	0	0	1	0	0	0	0	0	0	0	2	2	0	0	0	1	0
denovo653115	S002351043	+	0.912	rumen_bacterium_NK4A214;_GU324404	Bacteria	Firmicutes	Clostridia	.	Clostridiales	.	Ruminococcaceae	unclassified_Ruminococcaceae	0	0	1	1	1	0	0	0	0	0	1	1	0	0	0	0	0	2	2	0	0	2	2	2	0	2	1	1	0	2	2	2	0	0	1	0	0
denovo62830	S002351043	+	0.913	rumen_bacterium_NK4A214;_GU324404	Bacteria	Firmicutes	Clostridia	.	Clostridiales	.	Ruminococcaceae	unclassified_Ruminococcaceae	0	0	0	0	0	0	1	0	0	0	0	0	0	0	0	0	2	1	0	0	1	0	0	0	0	0	1	1	0	3	0	0	0	0	0	0	2
denovo511036	S002351043	+	0.914	rumen_bacterium_NK4A214;_GU324404	Bacteria	Firmicutes	Clostridia	.	Clostridiales	.	Ruminococcaceae	unclassified_Ruminococcaceae	0	0	0	0	0	0	0	0	0	0	0	0	0	0	0	0	0	0	0	0	0	1	1	0	0	0	0	0	0	0	2	0	0	0	0	0	0
denovo162844	S001145827	+	0.915	uncultured_bacterium;_1103200843510;_EU844543	Bacteria	Firmicutes	Clostridia	.	Clostridiales	.	Ruminococcaceae	unclassified_Ruminococcaceae	0	0	0	0	0	1	0	0	0	1	0	0	0	0	0	0	0	0	0	0	0	0	0	0	0	0	0	0	0	2	0	0	1	0	0	0	0
denovo137808	S001546078	+	0.916	uncultured_bacterium;_cc_235;_GQ175507	Bacteria	Firmicutes	Clostridia	.	Clostridiales	.	Ruminococcaceae	unclassified_Ruminococcaceae	2	7	0	0	1	0	2	0	0	0	8	0	0	0	0	2	1	8	3	3	0	0	1	0	2	0	22	0	2	2	2	0	2	0	3	4	0
denovo107809	S001060111	+	0.917	uncultured_bacterium;_KO1_aai42c12;_EU461012	Bacteria	Firmicutes	Clostridia	.	Clostridiales	.	Ruminococcaceae	unclassified_Ruminococcaceae	0	0	0	0	0	0	0	0	0	1	1	1	0	0	0	0	0	2	0	3	0	0	1	4	3	0	0	0	0	0	1	0	2	0	3	2	0
denovo14414	S001070992	+	0.917	uncultured_bacterium;_AE3_aaa01h06;_EU471893	Bacteria	Firmicutes	Clostridia	.	Clostridiales	.	Ruminococcaceae	unclassified_Ruminococcaceae	0	0	0	1	0	0	1	0	1	0	0	0	0	0	0	0	0	0	0	1	0	0	0	1	0	0	0	0	0	0	0	1	0	0	0	0	0
denovo398577	S002179711	+	0.918	uncultured_bacterium;_R-C-F11;_AB506346	Bacteria	Firmicutes	Clostridia	.	Clostridiales	.	Ruminococcaceae	unclassified_Ruminococcaceae	1	3	3	0	0	0	3	0	1	0	0	3	0	0	0	0	0	0	1	2	0	2	0	1	1	0	0	0	0	1	0	0	0	0	0	6	2
denovo105172	S003238841	+	0.92	uncultured_bacterium;_WT_dss_B8_B02;_JQ084533	Bacteria	Firmicutes	Clostridia	.	Clostridiales	.	Ruminococcaceae	unclassified_Ruminococcaceae	0	0	0	2	0	0	0	2	1	0	0	0	0	0	0	0	4	10	0	0	0	2	1	0	0	0	0	0	5	0	0	3	4	0	0	3	0
denovo248119	S002351043	+	0.92	rumen_bacterium_NK4A214;_GU324404	Bacteria	Firmicutes	Clostridia	.	Clostridiales	.	Ruminococcaceae	unclassified_Ruminococcaceae	21	23	15	10	12	11	28	6	5	23	10	17	3	3	2	5	11	41	40	9	10	15	7	41	13	9	23	16	4	35	39	8	4	10	4	17	1
denovo144827	S001067335	+	0.922	uncultured_bacterium;_horsej_c06;_EU468236	Bacteria	Firmicutes	Clostridia	.	Clostridiales	.	Ruminococcaceae	unclassified_Ruminococcaceae	0	0	0	0	0	0	0	0	0	0	2	1	0	0	0	0	1	26	1	0	0	2	0	1	0	0	4	0	0	2	0	0	0	0	1	0	1
denovo154733	S002027779	+	0.922	uncultured_rumen_bacterium;_L406RC-3-A09;_GU303677	Bacteria	Firmicutes	Clostridia	.	Clostridiales	.	Ruminococcaceae	unclassified_Ruminococcaceae	0	2	0	0	0	0	0	0	0	0	0	0	0	0	0	0	0	0	0	0	0	0	0	0	0	0	21	0	0	0	0	0	0	0	0	2	1
denovo843823	S002351043	+	0.922	rumen_bacterium_NK4A214;_GU324404	Bacteria	Firmicutes	Clostridia	.	Clostridiales	.	Ruminococcaceae	unclassified_Ruminococcaceae	0	0	0	0	0	0	0	0	0	0	0	0	0	0	0	0	0	0	0	0	0	0	0	0	0	0	0	0	1	0	1	0	0	0	0	0	0
denovo104996	S001063246	+	0.923	uncultured_bacterium;_gir_aah94h08;_EU464147	Bacteria	Firmicutes	Clostridia	.	Clostridiales	.	Ruminococcaceae	unclassified_Ruminococcaceae	0	1	0	0	0	4	1	0	1	0	0	1	0	2	0	0	0	0	0	0	1	0	0	0	0	0	0	0	0	0	2	0	0	0	0	0	0
denovo154690	S001069479	+	0.923	uncultured_bacterium;_GZ_aaa01g06;_EU470380	Bacteria	Firmicutes	Clostridia	.	Clostridiales	.	Ruminococcaceae	unclassified_Ruminococcaceae	29	17	26	15	21	12	15	2	4	13	15	54	5	5	4	8	15	33	21	9	26	34	18	85	54	15	14	13	3	14	45	1	23	1	13	30	4
denovo239382	S002351043	+	0.923	rumen_bacterium_NK4A214;_GU324404	Bacteria	Firmicutes	Clostridia	.	Clostridiales	.	Ruminococcaceae	unclassified_Ruminococcaceae	0	0	0	1	0	1	1	0	0	1	1	0	0	0	0	0	0	4	1	0	1	0	1	0	2	1	0	1	0	1	1	0	0	1	0	0	0
denovo61862	S002351043	+	0.923	rumen_bacterium_NK4A214;_GU324404	Bacteria	Firmicutes	Clostridia	.	Clostridiales	.	Ruminococcaceae	unclassified_Ruminococcaceae	0	0	0	0	0	0	1	0	1	1	0	0	3	0	0	0	2	0	0	0	0	0	0	0	0	0	1	0	0	0	0	0	0	0	0	0	0
denovo124038	S001067353	+	0.924	uncultured_bacterium;_horsej_c07;_EU468254	Bacteria	Firmicutes	Clostridia	.	Clostridiales	.	Ruminococcaceae	unclassified_Ruminococcaceae	0	0	0	0	0	0	0	0	0	2	0	0	0	1	0	0	0	0	0	0	1	0	0	0	0	0	3	0	0	0	0	0	0	0	1	0	0
denovo156815	S004267797	+	0.924	uncultured_bacterium;_D139_ERTUP_88;_KJ874006	Bacteria	Firmicutes	Clostridia	.	Clostridiales	.	Ruminococcaceae	unclassified_Ruminococcaceae	0	0	1	0	0	0	0	0	0	0	4	0	0	0	0	0	0	1	4	0	0	0	0	0	0	0	0	1	1	0	0	0	0	0	0	1	0
denovo395937	S001058673	+	0.924	uncultured_bacterium;_CAP_aai00d03;_EU459574	Bacteria	Firmicutes	Clostridia	.	Clostridiales	.	Ruminococcaceae	unclassified_Ruminococcaceae	0	1	0	0	0	3	0	0	0	0	0	0	0	0	0	0	3	1	6	0	0	3	0	0	0	0	1	0	0	0	0	1	0	0	8	0	0
denovo147608	S001060532	+	0.925	uncultured_bacterium;_RH_aaj89c08;_EU461433	Bacteria	Firmicutes	Clostridia	.	Clostridiales	.	Ruminococcaceae	unclassified_Ruminococcaceae	0	2	0	0	0	0	0	0	0	2	0	0	0	0	0	0	1	0	0	2	0	0	0	0	0	0	0	0	1	0	0	0	0	0	0	1	0
denovo148298	S003649556	+	0.925	uncultured_bacterium;_LGM40;_KC290766	Bacteria	Firmicutes	Clostridia	.	Clostridiales	.	Ruminococcaceae	unclassified_Ruminococcaceae	3	0	0	0	0	1	0	0	0	1	0	1	0	0	0	0	4	2	0	1	0	0	0	0	0	0	4	3	2	1	1	0	0	0	1	4	0
denovo1604	S004267797	+	0.925	uncultured_bacterium;_D139_ERTUP_88;_KJ874006	Bacteria	Firmicutes	Clostridia	.	Clostridiales	.	Ruminococcaceae	unclassified_Ruminococcaceae	8	2	3	2	1	0	1	0	6	0	11	1	3	1	0	1	4	11	50	11	0	1	4	3	0	0	0	2	16	0	1	0	6	3	2	3	1
denovo38715	S002416592	+	0.925	uncultured_Ruminococcaceae_bacterium;_SGYA695;_GQ358390	Bacteria	Firmicutes	Clostridia	.	Clostridiales	.	Ruminococcaceae	unclassified_Ruminococcaceae	1	2	0	4	0	0	1	2	0	0	0	0	0	0	0	0	0	1	0	2	0	1	0	2	0	0	0	1	0	0	1	0	0	0	0	0	0
denovo391653	S003674509	+	0.925	uncultured_bacterium;_BD02481;_JQ183679	Bacteria	Firmicutes	Clostridia	.	Clostridiales	.	Ruminococcaceae	unclassified_Ruminococcaceae	0	2	0	0	0	0	0	0	0	0	0	0	0	0	0	0	0	2	2	0	0	1	3	2	0	0	0	0	1	0	5	1	1	0	0	0	0
denovo405002	S001072535	+	0.927	uncultured_bacterium;_WA_aaa01c10;_EU473436	Bacteria	Firmicutes	Clostridia	.	Clostridiales	.	Ruminococcaceae	unclassified_Ruminococcaceae	0	0	0	0	0	0	0	0	4	0	0	0	0	0	0	0	0	0	0	0	0	0	0	0	0	0	0	0	0	0	1	1	0	0	0	0	0
denovo117447	S001127527	+	0.93	uncultured_bacterium;_horsem_aai93h11;_EU775833	Bacteria	Firmicutes	Clostridia	.	Clostridiales	.	Ruminococcaceae	unclassified_Ruminococcaceae	1	0	4	1	0	2	1	0	0	0	1	2	0	0	0	0	0	0	0	2	0	1	0	1	0	0	0	0	0	0	0	0	0	0	0	0	0
denovo3679	S003645175	+	0.93	uncultured_rumen_bacterium;_YRMCB17;_KC163038	Bacteria	Firmicutes	Clostridia	.	Clostridiales	.	Ruminococcaceae	unclassified_Ruminococcaceae	0	2	0	0	0	0	0	0	0	2	0	1	0	0	0	0	1	5	0	1	1	0	0	3	0	1	1	1	0	1	0	0	0	0	0	1	0
denovo338328	S001919606	+	0.931	uncultured_bacterium;_3-7H22;_FJ676445	Bacteria	Firmicutes	Clostridia	.	Clostridiales	.	Ruminococcaceae	unclassified_Ruminococcaceae	0	0	0	0	0	0	0	0	0	0	0	0	0	0	0	0	0	0	1	0	0	0	1	1	0	0	0	0	0	0	0	2	0	0	0	0	0
denovo365416	S002416639	+	0.931	uncultured_Ruminococcaceae_bacterium;_SHTP430;_GQ358437	Bacteria	Firmicutes	Clostridia	.	Clostridiales	.	Ruminococcaceae	unclassified_Ruminococcaceae	0	0	0	0	0	0	0	0	3	0	0	0	0	0	0	6	1	2	0	0	0	0	0	0	0	0	3	0	0	0	0	0	0	0	0	0	0
denovo378329	S001067414	+	0.931	uncultured_bacterium;_horsem_c09;_EU468315	Bacteria	Firmicutes	Clostridia	.	Clostridiales	.	Ruminococcaceae	unclassified_Ruminococcaceae	0	3	0	0	0	6	0	0	0	4	0	0	0	4	1	0	0	4	5	0	1	2	1	6	0	0	0	0	0	5	1	4	0	0	0	0	0
denovo151947	S001145758	+	0.933	uncultured_bacterium;_1103200843268;_EU844474	Bacteria	Firmicutes	Clostridia	.	Clostridiales	.	Ruminococcaceae	unclassified_Ruminococcaceae	59	31	77	25	16	25	69	23	35	90	42	33	10	18	4	20	31	209	110	59	46	49	18	38	9	18	42	76	65	67	70	23	47	8	61	89	7
denovo161622	S001122887	+	0.933	uncultured_bacterium;_AE3_aaa04f08;_EU771193	Bacteria	Firmicutes	Clostridia	.	Clostridiales	.	Ruminococcaceae	unclassified_Ruminococcaceae	1	2	3	0	2	0	2	0	0	0	0	0	0	0	0	0	0	2	4	0	0	3	1	5	0	0	2	2	2	0	0	0	2	0	0	0	0
denovo362805	S001127551	+	0.933	uncultured_bacterium;_horsej_h03;_EU775857	Bacteria	Firmicutes	Clostridia	.	Clostridiales	.	Ruminococcaceae	unclassified_Ruminococcaceae	17	13	6	17	7	8	7	5	2	6	1	6	1	1	30	17	21	41	34	1	6	8	13	26	11	6	57	9	9	28	16	2	3	3	11	41	4
denovo392108	S001927582	+	0.933	uncultured_bacterium;_6-4M18;_FJ684421	Bacteria	Firmicutes	Clostridia	.	Clostridiales	.	Ruminococcaceae	unclassified_Ruminococcaceae	2	0	0	0	0	2	0	0	1	0	0	0	0	1	0	0	2	3	0	1	0	4	0	0	1	0	0	0	0	0	0	0	1	1	2	0	0
denovo128668	S003449525	+	0.934	uncultured_bacterium;_Hdb2-92;_JX095665	Bacteria	Firmicutes	Clostridia	.	Clostridiales	.	Ruminococcaceae	unclassified_Ruminococcaceae	0	8	9	12	0	0	2	0	2	1	0	3	3	0	0	3	11	17	4	51	4	7	9	5	4	7	3	2	3	9	6	9	5	8	7	6	0
denovo167149	S001072535	+	0.934	uncultured_bacterium;_WA_aaa01c10;_EU473436	Bacteria	Firmicutes	Clostridia	.	Clostridiales	.	Ruminococcaceae	unclassified_Ruminococcaceae	0	0	0	0	0	0	0	0	0	0	0	0	0	0	0	0	0	0	1	0	1	2	0	1	0	0	0	0	0	0	0	0	0	0	0	0	0
denovo168810	S001123024	+	0.934	uncultured_bacterium;_AE2_aaa02f07;_EU771330	Bacteria	Firmicutes	Clostridia	.	Clostridiales	.	Ruminococcaceae	unclassified_Ruminococcaceae	0	0	0	0	0	0	0	0	0	1	0	0	0	0	0	0	2	0	0	1	0	0	0	0	0	0	0	1	1	0	0	0	1	0	1	0	0
denovo690744	S002351043	+	0.934	rumen_bacterium_NK4A214;_GU324404	Bacteria	Firmicutes	Clostridia	.	Clostridiales	.	Ruminococcaceae	unclassified_Ruminococcaceae	0	0	0	3	0	0	0	0	0	0	0	0	0	0	0	0	0	0	0	2	0	0	1	0	0	0	0	0	1	0	0	0	0	0	0	0	0
denovo133589	S001060532	+	0.935	uncultured_bacterium;_RH_aaj89c08;_EU461433	Bacteria	Firmicutes	Clostridia	.	Clostridiales	.	Ruminococcaceae	unclassified_Ruminococcaceae	3	1	1	0	1	1	7	0	1	2	0	0	0	0	0	0	0	0	7	0	1	0	0	2	0	0	2	1	3	0	1	0	1	3	0	1	0
denovo355956	S000519255	+	0.935	uncultured_bacterium;_LD07;_AY977655	Bacteria	Firmicutes	Clostridia	.	Clostridiales	.	Ruminococcaceae	unclassified_Ruminococcaceae	8	13	5	4	9	8	5	2	2	1	2	19	0	2	7	5	10	14	46	4	4	10	4	9	0	0	8	2	1	9	7	5	7	1	0	1	0
denovo107715	S003267689	+	0.936	uncultured_bacterium;_02h11;_GQ132343	Bacteria	Firmicutes	Clostridia	.	Clostridiales	.	Ruminococcaceae	unclassified_Ruminococcaceae	2	0	1	1	0	0	1	0	0	0	0	0	0	0	0	0	2	2	4	0	0	0	0	0	0	0	0	1	0	0	0	2	0	0	3	2	0
denovo150766	S003449343	+	0.936	uncultured_bacterium;_Hda2-93;_JX095483	Bacteria	Firmicutes	Clostridia	.	Clostridiales	.	Ruminococcaceae	unclassified_Ruminococcaceae	6	3	2	2	0	2	3	1	0	0	0	1	0	1	0	2	8	3	9	2	0	5	1	0	1	0	0	3	0	0	0	0	0	0	6	3	0
denovo374035	S001928460	+	0.936	uncultured_bacterium;_6-2L10;_FJ685299	Bacteria	Firmicutes	Clostridia	.	Clostridiales	.	Ruminococcaceae	unclassified_Ruminococcaceae	3	5	4	10	2	1	2	0	5	2	3	0	6	0	0	1	6	11	0	13	2	3	3	2	1	4	1	3	2	4	1	5	4	2	3	1	2
denovo407868	S001919298	+	0.936	uncultured_bacterium;_3-6I12;_FJ676137	Bacteria	Firmicutes	Clostridia	.	Clostridiales	.	Ruminococcaceae	unclassified_Ruminococcaceae	1	0	0	0	0	0	1	0	0	0	0	0	0	0	1	0	0	0	0	2	0	1	1	0	0	0	0	0	0	0	0	0	1	1	0	0	0
denovo408527	S001062596	+	0.936	uncultured_bacterium;_horsem_aai95a03;_EU463497	Bacteria	Firmicutes	Clostridia	.	Clostridiales	.	Ruminococcaceae	unclassified_Ruminococcaceae	0	0	0	0	0	0	0	0	0	0	0	0	0	0	0	0	0	0	1	0	0	0	0	0	0	0	0	0	0	1	1	0	0	0	0	0	0
denovo340642	S001062572	+	0.937	uncultured_bacterium;_horsem_aai94f03;_EU463473	Bacteria	Firmicutes	Clostridia	.	Clostridiales	.	Ruminococcaceae	unclassified_Ruminococcaceae	1	0	0	0	0	0	0	0	0	0	0	0	1	0	0	0	3	0	0	0	0	0	0	2	0	0	0	0	1	0	0	0	4	0	0	0	0
denovo375910	S001073647	+	0.937	uncultured_bacterium;_BHSD_aaa02d04;_EU474548	Bacteria	Firmicutes	Clostridia	.	Clostridiales	.	Ruminococcaceae	unclassified_Ruminococcaceae	0	2	0	2	0	0	0	0	1	0	2	1	0	0	1	0	0	1	0	1	0	0	0	0	0	0	0	0	0	0	1	0	0	0	1	3	0
denovo102436	S003449512	+	0.938	uncultured_bacterium;_Hdb2-78;_JX095652	Bacteria	Firmicutes	Clostridia	.	Clostridiales	.	Ruminococcaceae	unclassified_Ruminococcaceae	0	0	0	1	2	1	5	0	2	0	0	4	0	0	0	0	0	0	1	1	0	0	0	2	2	2	0	1	0	0	0	0	2	0	0	0	0
denovo112446	S001067866	+	0.938	uncultured_bacterium;_OK3_d02_1;_EU468767	Bacteria	Firmicutes	Clostridia	.	Clostridiales	.	Ruminococcaceae	unclassified_Ruminococcaceae	3	0	2	0	0	0	1	1	1	0	0	0	0	0	0	0	0	0	1	2	0	0	0	0	0	1	0	0	1	0	0	0	1	0	0	2	0
denovo104220	S001062572	+	0.939	uncultured_bacterium;_horsem_aai94f03;_EU463473	Bacteria	Firmicutes	Clostridia	.	Clostridiales	.	Ruminococcaceae	unclassified_Ruminococcaceae	0	0	0	0	0	0	0	0	0	0	0	0	1	0	0	0	2	0	0	0	0	1	0	0	0	0	0	0	0	2	0	0	0	0	1	0	0
denovo343875	S001126627	+	0.939	uncultured_bacterium;_FF_f07;_EU774933	Bacteria	Firmicutes	Clostridia	.	Clostridiales	.	Ruminococcaceae	unclassified_Ruminococcaceae	0	1	1	0	0	0	0	0	0	0	0	0	0	0	0	1	1	4	1	0	4	0	1	0	0	0	0	0	0	0	0	0	0	0	0	0	2
denovo392244	S003449893	+	0.939	uncultured_bacterium;_Hma1-05;_JX096033	Bacteria	Firmicutes	Clostridia	.	Clostridiales	.	Ruminococcaceae	unclassified_Ruminococcaceae	1	0	0	2	0	0	0	0	1	1	1	0	0	0	0	0	0	2	0	2	0	0	0	1	0	0	0	0	0	0	1	0	0	0	0	1	0
denovo346550	S001126463	+	0.941	uncultured_bacterium;_EAC_1aaa01c03;_EU774769	Bacteria	Firmicutes	Clostridia	.	Clostridiales	.	Ruminococcaceae	unclassified_Ruminococcaceae	0	0	1	0	0	0	0	0	1	0	0	0	0	0	0	0	2	1	0	1	0	0	1	1	0	1	0	2	0	0	0	0	0	1	0	1	0
denovo39643	S001064923	+	0.941	uncultured_bacterium;_AS2_aao36b12;_EU465824	Bacteria	Firmicutes	Clostridia	.	Clostridiales	.	Ruminococcaceae	unclassified_Ruminococcaceae	5	9	7	15	7	1	6	5	16	5	2	1	2	0	1	2	8	16	2	17	3	3	9	6	1	7	3	3	2	5	3	2	6	3	3	11	1
denovo769834	S002351043	+	0.941	rumen_bacterium_NK4A214;_GU324404	Bacteria	Firmicutes	Clostridia	.	Clostridiales	.	Ruminococcaceae	unclassified_Ruminococcaceae	0	0	0	0	0	0	0	0	0	1	0	0	0	0	0	0	0	0	1	0	0	0	0	1	0	1	0	1	1	0	0	0	0	0	0	0	0
denovo341044	S001381658	+	0.943	uncultured_bacterium;_R-9006;_FJ881007	Bacteria	Firmicutes	Clostridia	.	Clostridiales	.	Ruminococcaceae	unclassified_Ruminococcaceae	17	17	9	18	5	7	33	0	29	8	9	13	5	1	1	3	1	24	7	20	10	11	32	10	19	1	5	15	4	13	16	4	16	5	4	8	6
denovo114757	S001069550	+	0.944	uncultured_bacterium;_GZ_aaa02d10;_EU470451	Bacteria	Firmicutes	Clostridia	.	Clostridiales	.	Ruminococcaceae	unclassified_Ruminococcaceae	9	23	3	4	2	1	0	3	2	3	5	1	1	1	1	6	8	14	1	18	2	24	2	10	0	5	11	5	0	7	4	1	1	2	4	0	0
denovo105687	S001062641	+	0.948	uncultured_bacterium;_horsem_aai95g12;_EU463542	Bacteria	Firmicutes	Clostridia	.	Clostridiales	.	Ruminococcaceae	unclassified_Ruminococcaceae	5	3	11	8	6	1	17	0	5	5	3	13	2	2	3	5	6	31	12	2	5	4	9	4	0	2	1	9	12	15	7	20	5	22	10	33	0
denovo106247	S001380765	+	0.948	uncultured_bacterium;_R-6557;_FJ880114	Bacteria	Firmicutes	Clostridia	.	Clostridiales	.	Ruminococcaceae	unclassified_Ruminococcaceae	1	1	0	0	0	0	2	0	0	0	0	1	0	0	0	0	0	0	1	0	0	0	0	1	0	1	0	1	0	1	0	0	1	0	0	1	0
denovo38019	S001144181	+	0.95	uncultured_bacterium;_1103200830823;_EU842894	Bacteria	Firmicutes	Clostridia	.	Clostridiales	.	Ruminococcaceae	unclassified_Ruminococcaceae	3	2	0	0	0	1	3	0	0	1	0	0	0	0	0	0	0	3	10	0	0	0	2	0	0	0	6	0	0	4	2	2	0	0	0	0	0
denovo134029	S001062867	+	0.951	uncultured_bacterium;_horsej_aai92e04;_EU463768	Bacteria	Firmicutes	Clostridia	.	Clostridiales	.	Ruminococcaceae	unclassified_Ruminococcaceae	0	1	0	0	0	0	3	0	0	0	0	0	0	0	0	0	1	1	0	1	0	0	0	1	0	0	0	0	1	0	0	0	0	0	0	0	0
denovo128134	S001064667	+	0.952	uncultured_bacterium;_AS1_aao38a02.Contig1;_EU465568	Bacteria	Firmicutes	Clostridia	.	Clostridiales	.	Ruminococcaceae	unclassified_Ruminococcaceae	28	18	8	1	40	22	21	2	18	6	13	9	12	2	4	13	33	97	17	26	6	49	2	15	6	3	6	6	27	8	7	38	25	0	20	12	9
denovo352938	S004267797	+	0.952	uncultured_bacterium;_D139_ERTUP_88;_KJ874006	Bacteria	Firmicutes	Clostridia	.	Clostridiales	.	Ruminococcaceae	unclassified_Ruminococcaceae	4	0	5	1	0	0	0	0	0	0	2	0	2	0	0	0	0	4	33	0	1	0	0	1	0	0	0	0	11	0	1	0	0	0	1	1	0
denovo132428	S003667626	+	0.953	uncultured_rumen_bacterium;_R-B-155;_AB614892	Bacteria	Firmicutes	Clostridia	.	Clostridiales	.	Ruminococcaceae	unclassified_Ruminococcaceae	4	22	3	15	15	10	15	6	0	0	2	0	0	0	2	2	20	20	16	14	8	0	17	0	0	0	11	0	0	17	2	1	9	0	2	9	0
denovo105253	S000401924	+	0.955	uncultured_bacterium;_112ds10;_AY212564	Bacteria	Firmicutes	Clostridia	.	Clostridiales	.	Ruminococcaceae	unclassified_Ruminococcaceae	11	18	20	9	9	3	7	5	28	10	11	3	3	0	0	2	15	168	41	21	10	5	1	2	6	6	38	8	17	0	4	7	7	2	16	31	5
denovo108851	S002190641	+	0.955	uncultured_rumen_bacterium;_CTL1SE12b;_GQ327588	Bacteria	Firmicutes	Clostridia	.	Clostridiales	.	Ruminococcaceae	unclassified_Ruminococcaceae	16	6	0	7	10	6	21	0	0	6	3	1	0	3	0	0	4	0	26	2	0	4	0	0	0	0	1	0	0	10	0	3	0	0	5	0	0
denovo338684	S001928545	+	0.958	uncultured_bacterium;_6-2P3;_FJ685384	Bacteria	Firmicutes	Clostridia	.	Clostridiales	.	Ruminococcaceae	unclassified_Ruminococcaceae	0	0	1	1	0	0	3	0	0	0	0	0	0	1	0	0	0	1	0	1	0	0	0	1	0	0	0	0	0	0	0	0	0	0	0	1	0
denovo36722	S001067341	+	0.958	uncultured_bacterium;_horsej_f07_1;_EU468242	Bacteria	Firmicutes	Clostridia	.	Clostridiales	.	Ruminococcaceae	unclassified_Ruminococcaceae	0	0	0	0	0	0	0	0	0	0	0	0	0	0	0	0	0	0	0	0	0	0	0	1	0	0	1	0	0	0	0	0	0	0	0	0	0
denovo372757	S001065266	+	0.958	uncultured_bacterium;_BH1_aao27c06;_EU466167	Bacteria	Firmicutes	Clostridia	.	Clostridiales	.	Ruminococcaceae	unclassified_Ruminococcaceae	0	0	1	0	0	0	0	0	0	0	1	0	0	0	1	0	2	1	1	0	3	1	0	0	2	1	2	1	1	0	2	0	0	0	2	0	0
denovo395550	S001145827	+	0.958	uncultured_bacterium;_1103200843510;_EU844543	Bacteria	Firmicutes	Clostridia	.	Clostridiales	.	Ruminococcaceae	unclassified_Ruminococcaceae	0	0	0	3	2	2	3	0	0	1	0	0	0	0	1	1	1	3	11	0	3	0	0	0	2	0	3	0	0	6	5	2	0	0	0	1	0
denovo1379	S000344010	+	0.96	uncultured_bacterium;_p-2027-s959-5;_AF371795	Bacteria	Firmicutes	Clostridia	.	Clostridiales	.	Ruminococcaceae	unclassified_Ruminococcaceae	0	0	0	1	0	1	0	0	0	0	0	0	0	0	0	0	0	0	0	2	0	0	0	0	0	0	0	0	0	0	0	0	4	0	0	0	0
denovo158628	S001072597	+	0.962	uncultured_bacterium;_WA_aaa01d01;_EU473498	Bacteria	Firmicutes	Clostridia	.	Clostridiales	.	Ruminococcaceae	unclassified_Ruminococcaceae	0	2	0	0	0	2	3	0	0	0	0	6	0	1	0	1	0	0	3	0	1	1	2	3	0	0	2	2	0	1	0	0	0	0	0	0	0
denovo170826	S001072690	+	0.964	uncultured_bacterium;_WA_aaa01e05;_EU473591	Bacteria	Firmicutes	Clostridia	.	Clostridiales	.	Ruminococcaceae	unclassified_Ruminococcaceae	3	36	9	2	6	4	3	2	1	20	3	8	1	2	13	7	8	43	9	3	3	19	14	43	47	15	16	14	3	39	12	8	7	9	0	36	0
denovo113739	S001129696	+	0.965	uncultured_bacterium;_RH_aaj89e11;_EU778002	Bacteria	Firmicutes	Clostridia	.	Clostridiales	.	Ruminococcaceae	unclassified_Ruminococcaceae	0	0	0	1	0	1	2	0	0	2	0	4	0	0	0	0	2	3	0	0	1	1	0	1	0	0	2	0	0	1	1	3	0	0	1	0	0
denovo396310	S001062528	+	0.965	uncultured_bacterium;_horsem_aai93g05;_EU463429	Bacteria	Firmicutes	Clostridia	.	Clostridiales	.	Ruminococcaceae	unclassified_Ruminococcaceae	0	0	1	1	0	0	0	0	0	0	0	0	0	0	0	0	0	0	0	1	0	3	0	0	0	0	0	0	1	0	0	1	0	0	0	0	0
denovo361074	S001065351	+	0.966	uncultured_bacterium;_BH1_aao28h02;_EU466252	Bacteria	Firmicutes	Clostridia	.	Clostridiales	.	Ruminococcaceae	unclassified_Ruminococcaceae	0	10	10	10	0	0	9	3	0	7	0	2	0	0	0	0	0	0	0	16	2	0	10	8	0	1	0	3	0	1	0	0	0	0	0	4	0
denovo124900	S001067374	+	0.967	uncultured_bacterium;_horsej_b07;_EU468275	Bacteria	Firmicutes	Clostridia	.	Clostridiales	.	Ruminococcaceae	unclassified_Ruminococcaceae	3	1	0	0	0	4	0	0	0	0	0	0	0	0	0	2	0	5	3	0	0	3	0	3	0	0	0	0	0	0	0	0	1	0	1	0	0
denovo128214	S001072696	+	0.967	uncultured_bacterium;_WA_aaa02g11;_EU473597	Bacteria	Firmicutes	Clostridia	.	Clostridiales	.	Ruminococcaceae	unclassified_Ruminococcaceae	0	0	1	0	0	0	1	0	0	0	0	0	0	0	0	1	0	0	1	0	0	0	0	0	0	0	0	0	0	1	0	0	3	0	1	0	0
denovo342848	S001381658	+	0.967	uncultured_bacterium;_R-9006;_FJ881007	Bacteria	Firmicutes	Clostridia	.	Clostridiales	.	Ruminococcaceae	unclassified_Ruminococcaceae	0	0	0	0	0	0	1	0	0	1	1	0	0	0	0	0	0	1	0	0	0	0	2	0	1	0	0	0	1	0	0	0	0	0	0	0	0
denovo123927	S001070816	+	0.969	uncultured_bacterium;_AE2_aaa02f08;_EU471717	Bacteria	Firmicutes	Clostridia	.	Clostridiales	.	Ruminococcaceae	unclassified_Ruminococcaceae	51	119	97	41	74	64	107	71	27	142	45	156	20	15	13	79	63	200	245	50	86	82	73	154	69	55	125	113	25	169	156	34	87	28	85	95	25
denovo155715	S001072535	+	0.969	uncultured_bacterium;_WA_aaa01c10;_EU473436	Bacteria	Firmicutes	Clostridia	.	Clostridiales	.	Ruminococcaceae	unclassified_Ruminococcaceae	7	1	2	2	6	3	2	4	9	5	2	8	1	0	3	0	5	16	5	4	1	11	0	18	1	5	4	1	6	5	2	3	3	0	9	14	0
denovo155481	S000344012	+	0.974	uncultured_bacterium;_p-956-s962-5;_AF371797	Bacteria	Firmicutes	Clostridia	.	Clostridiales	.	Ruminococcaceae	unclassified_Ruminococcaceae	1	0	1	0	0	0	0	0	0	0	0	0	0	0	0	0	0	0	3	1	0	0	0	4	0	0	0	0	0	1	0	0	0	0	0	1	0
denovo156802	S004208934	+	0.974	uncultured_bacterium;_T3_2_8;_AB824572	Bacteria	Firmicutes	Clostridia	.	Clostridiales	.	Ruminococcaceae	unclassified_Ruminococcaceae	26	8	2	14	2	25	14	3	10	2	3	19	2	0	8	5	1	34	37	4	17	14	8	22	13	8	2	6	2	7	10	1	8	2	9	20	5
denovo169517	S001072596	+	0.974	uncultured_bacterium;_WA_aaa01h08;_EU473497	Bacteria	Firmicutes	Clostridia	.	Clostridiales	.	Ruminococcaceae	unclassified_Ruminococcaceae	2	0	0	0	2	2	2	2	0	1	0	0	0	0	0	0	0	0	16	0	0	0	3	0	0	0	3	2	0	3	0	2	0	0	3	2	0
denovo362842	S001143523	+	0.974	uncultured_bacterium;_1103200819582;_EU842234	Bacteria	Firmicutes	Clostridia	.	Clostridiales	.	Ruminococcaceae	unclassified_Ruminococcaceae	5	1	0	0	0	7	1	0	43	7	3	0	5	5	4	0	7	28	12	0	2	20	2	0	0	1	0	0	6	5	5	6	7	0	2	12	0
denovo405766	S001681586	+	0.974	uncultured_bacterium;_J169;_GQ451243	Bacteria	Firmicutes	Clostridia	.	Clostridiales	.	Ruminococcaceae	unclassified_Ruminococcaceae	7	0	4	9	0	0	0	0	0	2	4	0	0	0	0	0	5	1	2	0	0	1	0	1	0	0	0	0	0	4	0	0	0	0	2	3	1
denovo159665	S001067405	+	0.977	uncultured_bacterium;_horsem_e06_1;_EU468306	Bacteria	Firmicutes	Clostridia	.	Clostridiales	.	Ruminococcaceae	unclassified_Ruminococcaceae	0	1	0	0	0	0	1	0	0	1	0	2	0	2	0	1	1	0	2	4	0	1	0	0	1	0	0	0	0	1	0	0	2	0	0	1	0
denovo35316	S001072604	+	0.986	uncultured_bacterium;_WA_aaa02b11;_EU473505	Bacteria	Firmicutes	Clostridia	.	Clostridiales	.	Ruminococcaceae	unclassified_Ruminococcaceae	36	78	90	62	41	52	52	18	18	55	71	84	22	10	14	31	30	103	76	72	86	22	88	117	54	26	85	77	39	63	64	44	27	5	79	41	31
denovo125412	S001069465	+	1	uncultured_bacterium;_GZ_aaa01d12;_EU470366	Bacteria	Firmicutes	Clostridia	.	Clostridiales	.	Ruminococcaceae	unclassified_Ruminococcaceae	33	29	8	2	9	16	17	8	3	29	5	2	0	7	1	6	9	27	60	4	19	23	5	20	32	9	13	26	16	19	3	1	16	4	18	7	2
denovo127103	S001062496	+	1	uncultured_bacterium;_horsem_aai93b01;_EU463397	Bacteria	Firmicutes	Clostridia	.	Clostridiales	.	Ruminococcaceae	unclassified_Ruminococcaceae	211	84	9	145	61	3	23	11	5	39	3	10	0	0	0	73	25	32	23	79	8	12	7	20	2	9	31	28	3	9	81	1	4	4	8	40	5
denovo361004	S001070989	+	1	uncultured_bacterium;_AE3_aaa02f06;_EU471890	Bacteria	Firmicutes	Clostridia	.	Clostridiales	.	Ruminococcaceae	unclassified_Ruminococcaceae	7	0	1	8	2	10	1	3	3	3	2	5	0	0	1	0	1	27	5	5	1	1	4	2	2	1	5	2	3	0	5	0	3	4	0	6	0
denovo385327	S001127591	+	1	uncultured_bacterium;_horsem_aai93d07;_EU775897	Bacteria	Firmicutes	Clostridia	.	Clostridiales	.	Ruminococcaceae	unclassified_Ruminococcaceae	9	109	81	19	18	31	28	4	13	40	35	173	12	7	9	19	13	102	127	22	53	15	52	66	80	80	5	86	5	12	72	0	11	11	0	0	25
denovo408453	S001062668	+	1	uncultured_bacterium;_horsej_aai89a10;_EU463569	Bacteria	Firmicutes	Clostridia	.	Clostridiales	.	Ruminococcaceae	unclassified_Ruminococcaceae	3	1	0	2	3	0	8	1	0	9	5	0	0	2	0	8	1	3	17	2	1	1	2	0	0	6	2	0	1	4	5	0	0	0	0	0	0
denovo186410	S003710977	+	0.408	endosymbiont_of_Spirostomum_sp._72;_18;_FR822998	Bacteria	Proteobacteria	Alphaproteobacteria	.	Rickettsiales	.	Rickettsiaceae	unclassified_Rickettsiaceae	2	0	0	1	0	0	0	1	0	0	0	1	0	1	0	0	0	1	2	0	0	0	0	0	0	1	0	0	4	2	8	0	0	0	0	0	0
denovo862647	S003710980	+	0.44	endosymbiont_of_Diophrys_oligothrix_DS12/4;_E1;_FR823001	Bacteria	Proteobacteria	Alphaproteobacteria	.	Rickettsiales	.	Rickettsiaceae	unclassified_Rickettsiaceae	0	0	0	0	0	0	2	0	1	0	0	0	0	0	0	0	0	0	0	0	0	0	0	2	0	0	0	3	4	1	0	0	0	0	1	0	0
denovo812441	S000617463	+	0.527	alpha_proteobacterium_endosymbiont_2_of_Inanidrilus_makropetalos;_SpecB-a1-1-16;_AJ890096	Bacteria	Proteobacteria	Alphaproteobacteria	.	Rhodospirillales	.	Rhodospirillaceae	unclassified_Rhodospirillaceae	1	3	7	6	1	4	2	3	1	0	0	1	0	0	0	0	1	0	0	6	1	1	2	2	9	2	1	0	0	1	4	0	0	0	2	6	0
denovo529277	S000617463	+	0.544	alpha_proteobacterium_endosymbiont_2_of_Inanidrilus_makropetalos;_SpecB-a1-1-16;_AJ890096	Bacteria	Proteobacteria	Alphaproteobacteria	.	Rhodospirillales	.	Rhodospirillaceae	unclassified_Rhodospirillaceae	0	1	0	0	0	0	0	0	0	1	0	2	0	0	0	0	0	1	0	1	1	0	0	0	0	1	0	0	0	0	1	0	0	0	0	0	0
denovo859018	S000617463	+	0.554	alpha_proteobacterium_endosymbiont_2_of_Inanidrilus_makropetalos;_SpecB-a1-1-16;_AJ890096	Bacteria	Proteobacteria	Alphaproteobacteria	.	Rhodospirillales	.	Rhodospirillaceae	unclassified_Rhodospirillaceae	34	31	10	7	10	2	18	1	0	8	6	1	12	0	2	1	0	17	1	11	3	1	5	7	11	10	13	4	0	0	7	3	0	0	5	10	3
denovo310045	S000617463	+	0.568	alpha_proteobacterium_endosymbiont_2_of_Inanidrilus_makropetalos;_SpecB-a1-1-16;_AJ890096	Bacteria	Proteobacteria	Alphaproteobacteria	.	Rhodospirillales	.	Rhodospirillaceae	unclassified_Rhodospirillaceae	6	27	9	19	2	19	21	15	6	4	4	14	0	0	2	1	9	8	13	2	3	23	8	31	9	7	14	15	3	8	32	6	5	10	13	20	0
denovo648243	S000617463	+	0.578	alpha_proteobacterium_endosymbiont_2_of_Inanidrilus_makropetalos;_SpecB-a1-1-16;_AJ890096	Bacteria	Proteobacteria	Alphaproteobacteria	.	Rhodospirillales	.	Rhodospirillaceae	unclassified_Rhodospirillaceae	1	2	0	4	0	2	2	0	0	7	1	0	0	2	0	2	0	4	2	0	0	1	4	0	0	0	0	0	0	0	0	1	0	0	0	0	2
denovo692604	S000617463	+	0.581	alpha_proteobacterium_endosymbiont_2_of_Inanidrilus_makropetalos;_SpecB-a1-1-16;_AJ890096	Bacteria	Proteobacteria	Alphaproteobacteria	.	Rhodospirillales	.	Rhodospirillaceae	unclassified_Rhodospirillaceae	0	0	0	0	0	0	0	0	0	0	2	0	0	1	0	0	0	0	0	0	0	0	0	0	0	0	0	0	0	0	1	0	0	0	0	0	1
denovo840120	S000617463	+	0.596	alpha_proteobacterium_endosymbiont_2_of_Inanidrilus_makropetalos;_SpecB-a1-1-16;_AJ890096	Bacteria	Proteobacteria	Alphaproteobacteria	.	Rhodospirillales	.	Rhodospirillaceae	unclassified_Rhodospirillaceae	0	4	0	1	0	0	1	0	0	2	0	2	0	0	1	0	0	7	0	1	0	1	0	1	1	1	1	0	0	0	2	0	0	0	1	0	0
denovo901144	S000617463	+	0.618	alpha_proteobacterium_endosymbiont_2_of_Inanidrilus_makropetalos;_SpecB-a1-1-16;_AJ890096	Bacteria	Proteobacteria	Alphaproteobacteria	.	Rhodospirillales	.	Rhodospirillaceae	unclassified_Rhodospirillaceae	0	4	5	3	0	0	4	0	0	5	0	3	0	0	2	1	0	5	0	3	0	2	1	1	0	4	7	2	1	0	5	0	0	0	0	2	1
denovo220379	S002157110	+	0.51	bacterium_A7(2010);_FN821378	Bacteria	Bacteroidetes	Bacteroidia	.	Bacteroidales	.	Prevotellaceae	unclassified_Prevotellaceae	1	0	1	0	0	0	0	4	1	0	0	0	0	0	0	0	0	0	0	0	0	0	0	0	0	0	2	0	0	0	2	0	0	0	0	4	0
denovo3845	S001070931	+	0.602	uncultured_bacterium;_AE2_aaa01b12;_EU471832	Bacteria	Bacteroidetes	Bacteroidia	.	Bacteroidales	.	Prevotellaceae	unclassified_Prevotellaceae	2	1	0	5	0	0	0	0	0	0	0	0	0	0	1	0	1	7	0	4	0	3	1	1	0	0	0	0	0	0	0	0	2	0	0	0	2
denovo126432	S002416493	+	0.61	uncultured_Prevotellaceae_bacterium;_SGYA488;_GQ358291	Bacteria	Bacteroidetes	Bacteroidia	.	Bacteroidales	.	Prevotellaceae	unclassified_Prevotellaceae	0	0	2	0	0	0	1	0	0	0	0	0	0	0	0	0	1	0	1	0	2	0	0	1	0	0	0	0	0	0	0	0	0	0	0	0	0
denovo393181	S003667388	+	0.619	uncultured_rumen_bacterium;_R-A-104;_AB614654	Bacteria	Bacteroidetes	Bacteroidia	.	Bacteroidales	.	Prevotellaceae	unclassified_Prevotellaceae	4	0	1	2	0	0	0	0	1	0	2	0	0	0	0	0	0	0	0	0	0	0	0	2	0	1	0	0	0	0	0	0	2	0	0	0	0
denovo138902	S004267897	+	0.633	uncultured_bacterium;_D42_ERTU_1002;_KJ874106	Bacteria	Bacteroidetes	Bacteroidia	.	Bacteroidales	.	Prevotellaceae	unclassified_Prevotellaceae	1	0	1	1	0	0	0	0	1	0	0	2	0	0	0	0	4	0	0	2	0	0	0	0	0	0	0	0	0	0	0	0	0	0	0	0	0
denovo355365	S002051804	+	0.641	uncultured_bacterium;_ncd07e03c1;_HM246778	Bacteria	Bacteroidetes	Bacteroidia	.	Bacteroidales	.	Prevotellaceae	unclassified_Prevotellaceae	0	0	3	2	1	0	1	0	0	0	1	0	0	0	0	0	0	0	0	0	0	0	0	1	0	0	0	0	0	0	0	0	2	0	0	0	0
denovo163338	S002051804	+	0.649	uncultured_bacterium;_ncd07e03c1;_HM246778	Bacteria	Bacteroidetes	Bacteroidia	.	Bacteroidales	.	Prevotellaceae	unclassified_Prevotellaceae	0	0	2	7	0	0	0	1	0	0	2	1	0	1	0	0	2	1	0	3	0	0	3	2	1	1	0	2	0	1	1	0	1	0	0	4	0
denovo337657	S001067406	+	0.651	uncultured_bacterium;_horsem_f06;_EU468307	Bacteria	Bacteroidetes	Bacteroidia	.	Bacteroidales	.	Prevotellaceae	unclassified_Prevotellaceae	0	1	0	0	0	1	4	0	0	0	0	0	0	0	0	0	0	0	0	3	3	1	0	0	0	0	0	2	0	0	0	0	0	0	0	1	0
denovo397520	S002051804	+	0.652	uncultured_bacterium;_ncd07e03c1;_HM246778	Bacteria	Bacteroidetes	Bacteroidia	.	Bacteroidales	.	Prevotellaceae	unclassified_Prevotellaceae	0	0	0	0	0	0	0	3	0	2	0	0	0	0	0	0	0	0	0	1	0	0	0	0	0	0	0	0	0	0	0	0	2	0	0	0	0
denovo374782	S003667664	+	0.67	uncultured_rumen_bacterium;_R-B-CA106;_AB614930	Bacteria	Bacteroidetes	Bacteroidia	.	Bacteroidales	.	Prevotellaceae	unclassified_Prevotellaceae	0	0	0	2	3	0	0	0	0	0	0	0	1	0	0	0	0	3	0	0	0	3	0	0	0	0	0	1	0	0	0	0	0	0	0	0	0
denovo121971	S001073976	+	0.671	uncultured_bacterium;_RRH_aaa03h08;_EU474877	Bacteria	Bacteroidetes	Bacteroidia	.	Bacteroidales	.	Prevotellaceae	unclassified_Prevotellaceae	1	0	0	1	0	0	0	0	2	0	0	0	0	0	0	0	4	0	0	2	0	5	0	0	0	0	0	2	0	0	0	0	0	0	0	0	0
denovo361824	S004267897	+	0.677	uncultured_bacterium;_D42_ERTU_1002;_KJ874106	Bacteria	Bacteroidetes	Bacteroidia	.	Bacteroidales	.	Prevotellaceae	unclassified_Prevotellaceae	1	4	3	37	0	0	6	6	1	1	1	2	4	0	1	0	1	3	0	10	0	4	7	5	1	5	0	3	4	1	0	4	0	3	0	1	0
denovo53585	S002167982	+	0.677	Prevotella_sp._oral_taxon_F68;_YT042;_HM099652	Bacteria	Bacteroidetes	Bacteroidia	.	Bacteroidales	.	Prevotellaceae	unclassified_Prevotellaceae	3	6	17	0	1	0	10	8	0	5	4	11	2	0	3	1	3	7	24	2	8	0	2	77	1	8	21	5	4	3	10	1	11	1	3	10	1
denovo385633	S001144759	+	0.68	uncultured_bacterium;_1103200830972;_EU843473	Bacteria	Bacteroidetes	Bacteroidia	.	Bacteroidales	.	Prevotellaceae	unclassified_Prevotellaceae	0	0	0	1	0	0	0	0	0	2	0	0	0	0	0	0	0	0	0	0	0	0	0	0	0	0	0	0	0	0	0	0	0	0	0	1	0
denovo171468	S001067406	+	0.683	uncultured_bacterium;_horsem_f06;_EU468307	Bacteria	Bacteroidetes	Bacteroidia	.	Bacteroidales	.	Prevotellaceae	unclassified_Prevotellaceae	1	0	0	5	0	0	0	0	0	0	0	0	0	0	0	0	1	0	1	0	0	0	1	0	0	0	0	1	0	0	0	0	0	0	0	0	0
denovo407503	S001070931	+	0.684	uncultured_bacterium;_AE2_aaa01b12;_EU471832	Bacteria	Bacteroidetes	Bacteroidia	.	Bacteroidales	.	Prevotellaceae	unclassified_Prevotellaceae	1	0	0	1	2	0	0	0	0	0	0	0	0	0	0	0	0	2	0	1	1	1	0	0	1	0	0	0	0	0	0	0	2	0	0	0	0
denovo404020	S001144759	+	0.685	uncultured_bacterium;_1103200830972;_EU843473	Bacteria	Bacteroidetes	Bacteroidia	.	Bacteroidales	.	Prevotellaceae	unclassified_Prevotellaceae	0	0	0	1	0	0	0	0	0	0	0	0	1	1	0	0	0	1	1	0	0	0	0	0	0	1	0	0	0	0	0	0	2	0	0	0	0
denovo147862	S001070931	+	0.686	uncultured_bacterium;_AE2_aaa01b12;_EU471832	Bacteria	Bacteroidetes	Bacteroidia	.	Bacteroidales	.	Prevotellaceae	unclassified_Prevotellaceae	0	0	0	11	0	0	1	0	0	0	1	0	0	0	0	0	0	2	0	0	3	0	0	0	0	0	1	1	0	0	0	0	0	0	0	0	0
denovo158452	S001070931	+	0.686	uncultured_bacterium;_AE2_aaa01b12;_EU471832	Bacteria	Bacteroidetes	Bacteroidia	.	Bacteroidales	.	Prevotellaceae	unclassified_Prevotellaceae	0	2	4	7	0	0	5	2	0	1	0	0	0	0	1	0	1	9	0	4	5	0	9	2	1	0	0	2	0	0	0	2	5	3	0	0	0
denovo140179	S001070931	+	0.693	uncultured_bacterium;_AE2_aaa01b12;_EU471832	Bacteria	Bacteroidetes	Bacteroidia	.	Bacteroidales	.	Prevotellaceae	unclassified_Prevotellaceae	2	2	1	1	0	1	2	0	0	2	1	0	1	0	0	0	0	1	0	1	2	1	0	0	0	0	0	0	0	0	0	0	19	0	0	0	0
denovo348505	S001070931	+	0.693	uncultured_bacterium;_AE2_aaa01b12;_EU471832	Bacteria	Bacteroidetes	Bacteroidia	.	Bacteroidales	.	Prevotellaceae	unclassified_Prevotellaceae	1	0	3	1	0	0	0	0	0	0	1	0	0	0	0	0	0	0	0	2	0	3	2	2	0	0	2	0	2	0	0	2	1	1	0	1	0
denovo153042	S001070931	+	0.698	uncultured_bacterium;_AE2_aaa01b12;_EU471832	Bacteria	Bacteroidetes	Bacteroidia	.	Bacteroidales	.	Prevotellaceae	unclassified_Prevotellaceae	0	3	1	8	0	0	0	0	2	0	0	0	0	0	2	0	7	1	1	10	2	3	2	2	2	0	0	3	1	1	6	4	7	0	0	9	0
denovo11131	S002051804	+	0.702	uncultured_bacterium;_ncd07e03c1;_HM246778	Bacteria	Bacteroidetes	Bacteroidia	.	Bacteroidales	.	Prevotellaceae	unclassified_Prevotellaceae	0	0	0	0	0	0	0	1	0	0	0	0	0	0	0	0	0	0	0	0	0	0	0	0	0	0	0	0	0	0	0	0	2	0	0	0	0
denovo171794	S001070897	+	0.705	uncultured_bacterium;_AE2_aaa01a05;_EU471798	Bacteria	Bacteroidetes	Bacteroidia	.	Bacteroidales	.	Prevotellaceae	unclassified_Prevotellaceae	1	0	11	24	0	2	4	3	0	4	0	13	2	0	0	0	0	0	3	4	5	3	0	5	3	1	0	4	0	0	0	3	0	21	2	10	0
denovo123016	S001070931	+	0.706	uncultured_bacterium;_AE2_aaa01b12;_EU471832	Bacteria	Bacteroidetes	Bacteroidia	.	Bacteroidales	.	Prevotellaceae	unclassified_Prevotellaceae	1	2	3	6	0	0	0	1	3	0	0	0	0	0	0	0	0	0	0	6	0	0	0	0	0	1	0	0	0	0	0	0	1	0	0	0	0
denovo378107	S001070931	+	0.706	uncultured_bacterium;_AE2_aaa01b12;_EU471832	Bacteria	Bacteroidetes	Bacteroidia	.	Bacteroidales	.	Prevotellaceae	unclassified_Prevotellaceae	0	0	0	1	0	0	0	2	1	0	0	0	1	0	0	0	0	1	0	0	0	0	1	0	0	0	0	0	0	0	0	0	0	0	0	1	0
denovo118909	S001067344	+	0.708	uncultured_bacterium;_horsej_h02_1;_EU468245	Bacteria	Bacteroidetes	Bacteroidia	.	Bacteroidales	.	Prevotellaceae	unclassified_Prevotellaceae	1	0	1	0	0	0	0	0	1	0	0	0	0	0	0	0	1	3	2	5	0	0	1	0	0	0	0	0	0	0	0	0	1	0	0	2	0
denovo369206	S001070897	+	0.711	uncultured_bacterium;_AE2_aaa01a05;_EU471798	Bacteria	Bacteroidetes	Bacteroidia	.	Bacteroidales	.	Prevotellaceae	unclassified_Prevotellaceae	0	0	2	12	0	0	0	0	0	1	0	0	1	0	2	0	0	0	0	1	0	2	0	3	0	1	0	2	0	0	0	0	0	5	0	46	0
denovo158974	S001067406	+	0.712	uncultured_bacterium;_horsem_f06;_EU468307	Bacteria	Bacteroidetes	Bacteroidia	.	Bacteroidales	.	Prevotellaceae	unclassified_Prevotellaceae	2	0	0	0	0	0	0	0	2	0	0	0	0	0	0	0	2	0	0	5	1	1	1	0	2	0	0	0	0	0	0	0	0	0	0	0	0
denovo411167	S001070931	+	0.713	uncultured_bacterium;_AE2_aaa01b12;_EU471832	Bacteria	Bacteroidetes	Bacteroidia	.	Bacteroidales	.	Prevotellaceae	unclassified_Prevotellaceae	0	0	0	1	0	0	0	0	0	0	0	0	0	0	0	0	1	5	0	0	0	0	0	0	0	1	0	0	0	0	0	1	0	0	0	2	0
denovo385325	S001067344	+	0.714	uncultured_bacterium;_horsej_h02_1;_EU468245	Bacteria	Bacteroidetes	Bacteroidia	.	Bacteroidales	.	Prevotellaceae	unclassified_Prevotellaceae	0	0	7	4	0	0	0	1	4	0	0	0	0	0	0	0	2	2	0	12	1	0	1	0	0	0	0	2	0	0	2	0	5	0	0	3	0
denovo39712	S001067344	+	0.718	uncultured_bacterium;_horsej_h02_1;_EU468245	Bacteria	Bacteroidetes	Bacteroidia	.	Bacteroidales	.	Prevotellaceae	unclassified_Prevotellaceae	1	1	0	0	0	0	0	0	0	0	0	0	0	0	2	0	0	6	0	4	0	1	2	0	0	0	0	0	0	0	0	1	2	0	0	0	0
denovo357073	S001070931	+	0.721	uncultured_bacterium;_AE2_aaa01b12;_EU471832	Bacteria	Bacteroidetes	Bacteroidia	.	Bacteroidales	.	Prevotellaceae	unclassified_Prevotellaceae	0	0	0	0	0	0	0	1	0	0	0	0	0	0	0	0	0	1	1	0	0	0	0	0	0	0	0	0	2	0	0	0	1	0	0	0	0
denovo404149	S001067344	+	0.721	uncultured_bacterium;_horsej_h02_1;_EU468245	Bacteria	Bacteroidetes	Bacteroidia	.	Bacteroidales	.	Prevotellaceae	unclassified_Prevotellaceae	3	3	3	6	0	0	0	0	1	0	1	1	2	0	0	0	0	2	1	4	0	0	1	4	1	2	0	0	0	0	0	0	0	0	0	0	2
denovo365028	S001067344	+	0.724	uncultured_bacterium;_horsej_h02_1;_EU468245	Bacteria	Bacteroidetes	Bacteroidia	.	Bacteroidales	.	Prevotellaceae	unclassified_Prevotellaceae	0	1	4	0	0	0	1	1	0	0	0	0	0	0	0	0	0	0	0	0	0	1	0	0	0	0	0	0	0	0	0	0	0	0	0	10	1
denovo378869	S001062640	+	0.732	uncultured_bacterium;_horsem_aai95g11;_EU463541	Bacteria	Bacteroidetes	Bacteroidia	.	Bacteroidales	.	Prevotellaceae	unclassified_Prevotellaceae	1	0	0	0	0	0	0	0	0	0	0	1	0	0	0	1	0	0	0	0	0	0	0	0	0	0	0	0	0	0	0	0	0	0	0	0	0
denovo394410	S004036809	+	0.732	uncultured_bacterium;_M14_1_33;_AB746660	Bacteria	Bacteroidetes	Bacteroidia	.	Bacteroidales	.	Prevotellaceae	unclassified_Prevotellaceae	0	0	1	2	0	0	0	0	2	0	0	1	0	0	1	0	0	0	2	0	0	0	2	0	1	0	0	0	0	0	2	1	1	0	1	0	0
denovo12607	S001067406	+	0.733	uncultured_bacterium;_horsem_f06;_EU468307	Bacteria	Bacteroidetes	Bacteroidia	.	Bacteroidales	.	Prevotellaceae	unclassified_Prevotellaceae	0	0	3	1	0	0	0	0	0	0	0	0	0	0	0	0	0	1	0	4	0	4	0	0	0	1	0	1	0	0	0	0	0	0	0	2	0
denovo160450	S000561079	+	0.733	uncultured_rumen_bacterium_4C0d-8;_AB034021	Bacteria	Bacteroidetes	Bacteroidia	.	Bacteroidales	.	Prevotellaceae	unclassified_Prevotellaceae	1	0	0	1	0	0	1	0	0	0	0	0	0	0	0	0	0	0	0	2	0	0	1	0	0	0	0	1	0	0	0	0	0	0	0	3	0
denovo39894	S002051804	+	0.735	uncultured_bacterium;_ncd07e03c1;_HM246778	Bacteria	Bacteroidetes	Bacteroidia	.	Bacteroidales	.	Prevotellaceae	unclassified_Prevotellaceae	0	68	28	46	0	0	102	47	21	60	15	10	4	19	0	5	6	7	3	18	21	2	12	21	22	6	6	26	24	0	21	1	408	4	0	55	5
denovo391130	S001144759	+	0.736	uncultured_bacterium;_1103200830972;_EU843473	Bacteria	Bacteroidetes	Bacteroidia	.	Bacteroidales	.	Prevotellaceae	unclassified_Prevotellaceae	3	0	1	3	0	0	0	0	0	0	0	0	0	0	0	0	1	0	1	1	0	1	1	0	0	0	0	0	0	0	0	0	0	2	0	0	0
denovo15638	S001070897	+	0.74	uncultured_bacterium;_AE2_aaa01a05;_EU471798	Bacteria	Bacteroidetes	Bacteroidia	.	Bacteroidales	.	Prevotellaceae	unclassified_Prevotellaceae	0	0	0	1	0	0	0	0	0	0	0	0	0	0	0	0	0	0	0	0	0	1	0	0	0	0	0	0	0	0	0	0	0	0	0	1	0
denovo364776	S001062523	+	0.743	uncultured_bacterium;_horsem_aai93f08;_EU463424	Bacteria	Bacteroidetes	Bacteroidia	.	Bacteroidales	.	Prevotellaceae	unclassified_Prevotellaceae	1	0	0	0	2	0	0	0	0	0	0	0	0	0	0	0	0	2	0	0	0	1	0	0	0	0	1	0	0	0	1	0	0	0	0	0	0
denovo145181	S002416602	+	0.753	uncultured_Bacteroidales_bacterium;_SGYA720;_GQ358400	Bacteria	Bacteroidetes	Bacteroidia	.	Bacteroidales	.	Prevotellaceae	unclassified_Prevotellaceae	0	0	0	0	0	0	0	0	0	0	0	0	0	0	0	0	0	0	0	0	0	0	0	0	0	0	0	0	0	0	1	0	0	0	0	0	0
denovo117792	S001062640	+	0.754	uncultured_bacterium;_horsem_aai95g11;_EU463541	Bacteria	Bacteroidetes	Bacteroidia	.	Bacteroidales	.	Prevotellaceae	unclassified_Prevotellaceae	0	0	0	0	0	1	0	0	0	0	0	0	0	0	1	0	0	0	0	0	2	0	0	0	0	1	1	0	0	0	0	0	2	0	0	0	0
denovo848258	S002167982	+	0.758	Prevotella_sp._oral_taxon_F68;_YT042;_HM099652	Bacteria	Bacteroidetes	Bacteroidia	.	Bacteroidales	.	Prevotellaceae	unclassified_Prevotellaceae	0	17	17	0	2	11	9	2	4	8	4	0	6	0	2	2	0	28	0	0	18	22	2	45	27	1	3	27	7	25	23	10	3	3	10	5	5
denovo410527	S003667388	+	0.76	uncultured_rumen_bacterium;_R-A-104;_AB614654	Bacteria	Bacteroidetes	Bacteroidia	.	Bacteroidales	.	Prevotellaceae	unclassified_Prevotellaceae	0	5	8	23	10	1	9	0	7	5	1	9	2	0	0	0	4	12	11	3	6	8	12	12	4	1	2	2	4	1	5	2	12	6	3	8	4
denovo110202	S001070931	+	0.761	uncultured_bacterium;_AE2_aaa01b12;_EU471832	Bacteria	Bacteroidetes	Bacteroidia	.	Bacteroidales	.	Prevotellaceae	unclassified_Prevotellaceae	0	0	2	0	0	0	1	0	0	0	0	0	0	0	0	0	2	0	0	4	0	0	0	1	6	0	0	0	0	0	0	0	0	0	0	0	0
denovo118803	S001127612	+	0.768	uncultured_bacterium;_horsej_aai91f09;_EU775918	Bacteria	Bacteroidetes	Bacteroidia	.	Bacteroidales	.	Prevotellaceae	unclassified_Prevotellaceae	0	0	0	0	0	4	0	0	0	0	0	0	0	0	1	0	2	0	0	0	1	0	0	0	0	0	0	0	0	0	0	1	0	0	0	0	0
denovo141647	S001067344	+	0.768	uncultured_bacterium;_horsej_h02_1;_EU468245	Bacteria	Bacteroidetes	Bacteroidia	.	Bacteroidales	.	Prevotellaceae	unclassified_Prevotellaceae	3	0	0	1	0	3	0	0	0	0	0	0	0	0	0	0	1	0	0	0	0	1	0	0	0	0	0	0	0	0	0	0	0	0	0	0	0
denovo127910	S004208759	+	0.769	uncultured_bacterium;_B3_1_23;_AB824397	Bacteria	Bacteroidetes	Bacteroidia	.	Bacteroidales	.	Prevotellaceae	unclassified_Prevotellaceae	0	2	4	6	0	0	0	0	0	3	1	0	0	0	0	0	0	0	0	1	0	1	1	1	0	0	0	1	0	0	0	0	0	0	0	0	0
denovo165036	S003668339	+	0.769	uncultured_rumen_bacterium;_D-C-161;_AB616546	Bacteria	Bacteroidetes	Bacteroidia	.	Bacteroidales	.	Prevotellaceae	unclassified_Prevotellaceae	1	5	33	13	0	0	0	4	0	0	7	0	0	0	0	0	1	0	0	7	1	0	10	3	6	4	1	1	0	0	16	0	0	2	4	3	0
denovo162907	S001070986	+	0.77	uncultured_bacterium;_AE3_aaa02e05;_EU471887	Bacteria	Bacteroidetes	Bacteroidia	.	Bacteroidales	.	Prevotellaceae	unclassified_Prevotellaceae	0	2	3	0	0	0	2	0	0	0	2	2	0	0	0	0	1	0	0	1	2	0	0	3	3	0	0	2	0	0	0	0	0	1	0	1	0
denovo353369	S002190553	+	0.77	uncultured_rumen_bacterium;_CTL2B11;_GQ327500	Bacteria	Bacteroidetes	Bacteroidia	.	Bacteroidales	.	Prevotellaceae	unclassified_Prevotellaceae	0	3	0	2	1	0	4	1	0	0	0	0	2	1	1	0	0	1	0	0	0	1	2	0	0	3	0	1	1	2	0	0	2	0	0	3	0
denovo399731	S004267924	+	0.77	uncultured_bacterium;_D68_ERTV_64;_KJ874133	Bacteria	Bacteroidetes	Bacteroidia	.	Bacteroidales	.	Prevotellaceae	unclassified_Prevotellaceae	5	2	2	0	2	0	1	0	2	0	0	0	0	0	0	0	0	0	3	0	0	9	0	0	0	1	0	1	0	0	0	0	0	0	3	0	0
denovo372240	S002416602	+	0.775	uncultured_Bacteroidales_bacterium;_SGYA720;_GQ358400	Bacteria	Bacteroidetes	Bacteroidia	.	Bacteroidales	.	Prevotellaceae	unclassified_Prevotellaceae	10	16	16	38	1	11	31	5	6	20	11	20	8	2	1	3	47	38	15	9	19	22	29	12	11	8	1	10	3	12	22	10	19	8	16	9	9
denovo385599	S001067406	+	0.778	uncultured_bacterium;_horsem_f06;_EU468307	Bacteria	Bacteroidetes	Bacteroidia	.	Bacteroidales	.	Prevotellaceae	unclassified_Prevotellaceae	0	0	6	18	0	0	5	0	0	0	0	2	0	0	0	0	2	1	0	4	4	3	0	8	1	0	3	0	0	10	1	0	0	0	0	3	0
denovo170068	S000561079	+	0.779	uncultured_rumen_bacterium_4C0d-8;_AB034021	Bacteria	Bacteroidetes	Bacteroidia	.	Bacteroidales	.	Prevotellaceae	unclassified_Prevotellaceae	168	181	65	148	28	1	140	35	59	81	38	23	10	1	4	15	83	155	51	493	25	1	142	68	53	35	0	39	80	26	64	28	27	23	32	68	26
denovo374942	S001073889	+	0.788	uncultured_bacterium;_TAK_aaa04b01;_EU474790	Bacteria	Bacteroidetes	Bacteroidia	.	Bacteroidales	.	Prevotellaceae	unclassified_Prevotellaceae	0	2	1	2	0	0	7	1	2	0	0	0	0	0	0	0	2	0	7	0	0	1	0	0	0	0	0	0	0	0	0	2	0	0	0	4	0
denovo135395	S004208759	+	0.789	uncultured_bacterium;_B3_1_23;_AB824397	Bacteria	Bacteroidetes	Bacteroidia	.	Bacteroidales	.	Prevotellaceae	unclassified_Prevotellaceae	1	2	0	1	0	0	1	0	0	0	1	0	0	0	1	0	0	1	0	0	0	2	0	0	0	0	0	0	0	0	0	1	1	0	0	1	0
denovo160950	S001070986	+	0.789	uncultured_bacterium;_AE3_aaa02e05;_EU471887	Bacteria	Bacteroidetes	Bacteroidia	.	Bacteroidales	.	Prevotellaceae	unclassified_Prevotellaceae	5	0	0	4	0	0	0	0	0	3	1	1	0	0	3	0	1	0	0	3	1	20	1	3	1	1	1	1	2	0	0	7	0	0	0	2	1
denovo12427	S004267924	+	0.792	uncultured_bacterium;_D68_ERTV_64;_KJ874133	Bacteria	Bacteroidetes	Bacteroidia	.	Bacteroidales	.	Prevotellaceae	unclassified_Prevotellaceae	1	0	0	0	0	1	0	0	1	3	0	0	0	0	1	0	0	0	2	0	0	0	1	0	1	0	3	0	0	0	0	0	6	0	1	0	0
denovo161536	S004267918	+	0.792	uncultured_bacterium;_D61_ERTVP_15;_KJ874127	Bacteria	Bacteroidetes	Bacteroidia	.	Bacteroidales	.	Prevotellaceae	unclassified_Prevotellaceae	0	0	0	0	0	0	0	0	0	0	0	1	0	0	0	0	0	0	0	0	0	0	0	0	0	1	1	0	4	0	0	0	0	0	0	0	0
denovo107226	S001070931	+	0.794	uncultured_bacterium;_AE2_aaa01b12;_EU471832	Bacteria	Bacteroidetes	Bacteroidia	.	Bacteroidales	.	Prevotellaceae	unclassified_Prevotellaceae	0	7	0	3	0	0	1	0	1	0	0	0	0	0	0	0	3	0	0	12	0	0	6	2	2	1	0	0	0	0	2	0	0	3	0	9	0
denovo101942	S001127612	+	0.796	uncultured_bacterium;_horsej_aai91f09;_EU775918	Bacteria	Bacteroidetes	Bacteroidia	.	Bacteroidales	.	Prevotellaceae	unclassified_Prevotellaceae	4	0	0	0	0	5	0	1	4	0	4	0	1	0	2	0	5	1	0	0	2	6	0	0	0	0	0	0	2	0	1	2	2	0	0	1	0
denovo397130	S004267831	+	0.796	uncultured_bacterium;_D170_ERTV_28;_KJ874040	Bacteria	Bacteroidetes	Bacteroidia	.	Bacteroidales	.	Prevotellaceae	unclassified_Prevotellaceae	0	0	2	0	0	0	0	0	0	1	1	0	0	0	0	0	0	2	0	0	0	0	0	0	0	0	0	0	0	1	1	0	0	0	1	1	0
denovo342589	S001073976	+	0.799	uncultured_bacterium;_RRH_aaa03h08;_EU474877	Bacteria	Bacteroidetes	Bacteroidia	.	Bacteroidales	.	Prevotellaceae	unclassified_Prevotellaceae	45	50	21	85	3	19	10	9	226	25	42	19	41	4	31	20	277	57	10	47	35	451	40	73	8	10	30	29	17	13	12	153	58	4	25	114	49
denovo336233	S001070931	+	0.801	uncultured_bacterium;_AE2_aaa01b12;_EU471832	Bacteria	Bacteroidetes	Bacteroidia	.	Bacteroidales	.	Prevotellaceae	unclassified_Prevotellaceae	0	3	0	4	0	0	0	3	0	2	0	0	0	0	0	0	0	0	0	5	1	0	1	0	0	0	0	0	0	0	0	0	0	2	0	1	0
denovo39444	S003667388	+	0.802	uncultured_rumen_bacterium;_R-A-104;_AB614654	Bacteria	Bacteroidetes	Bacteroidia	.	Bacteroidales	.	Prevotellaceae	unclassified_Prevotellaceae	0	0	1	0	0	0	0	0	2	1	1	0	0	0	0	0	0	1	0	0	0	0	0	1	0	0	0	0	0	0	0	0	1	0	0	0	0
denovo375843	S001070880	+	0.804	uncultured_bacterium;_AE2_aaa01c06;_EU471781	Bacteria	Bacteroidetes	Bacteroidia	.	Bacteroidales	.	Prevotellaceae	unclassified_Prevotellaceae	0	0	0	0	0	0	0	0	1	0	0	0	0	0	0	0	2	4	0	0	0	0	1	0	0	0	0	0	0	0	0	0	0	0	0	0	0
denovo410748	S003667388	+	0.805	uncultured_rumen_bacterium;_R-A-104;_AB614654	Bacteria	Bacteroidetes	Bacteroidia	.	Bacteroidales	.	Prevotellaceae	unclassified_Prevotellaceae	0	1	2	2	2	0	0	0	3	1	1	1	0	0	0	0	0	0	4	1	0	0	2	1	2	0	0	0	0	0	3	0	0	1	0	0	0
denovo413007	S002416579	+	0.81	uncultured_Bacteroidales_bacterium;_SGYA667;_GQ358377	Bacteria	Bacteroidetes	Bacteroidia	.	Bacteroidales	.	Prevotellaceae	unclassified_Prevotellaceae	0	3	1	4	0	0	0	0	0	2	1	0	0	1	0	0	1	0	0	2	0	0	0	1	0	3	0	1	0	0	0	0	2	0	0	2	0
denovo144535	S001070921	+	0.811	uncultured_bacterium;_AE2_aaa01b05;_EU471822	Bacteria	Bacteroidetes	Bacteroidia	.	Bacteroidales	.	Prevotellaceae	unclassified_Prevotellaceae	3	0	0	0	0	0	0	0	1	1	0	0	1	0	2	3	5	1	3	0	0	0	0	0	0	0	0	0	0	0	0	0	0	0	0	0	0
denovo173937	S003667385	+	0.816	uncultured_rumen_bacterium;_R-A-101;_AB614651	Bacteria	Bacteroidetes	Bacteroidia	.	Bacteroidales	.	Prevotellaceae	unclassified_Prevotellaceae	0	0	1	0	0	0	3	0	0	1	0	0	0	0	0	0	0	0	0	0	1	0	1	1	1	0	0	0	0	0	1	0	0	0	0	1	0
denovo355951	S001067344	+	0.827	uncultured_bacterium;_horsej_h02_1;_EU468245	Bacteria	Bacteroidetes	Bacteroidia	.	Bacteroidales	.	Prevotellaceae	unclassified_Prevotellaceae	2	0	3	4	0	3	12	0	0	1	1	12	0	1	0	4	0	0	2	18	2	0	8	6	3	0	1	0	3	10	0	0	0	0	1	2	1
denovo133292	S004267831	+	0.828	uncultured_bacterium;_D170_ERTV_28;_KJ874040	Bacteria	Bacteroidetes	Bacteroidia	.	Bacteroidales	.	Prevotellaceae	unclassified_Prevotellaceae	0	0	0	0	0	0	0	0	0	0	0	0	0	0	0	0	0	0	0	0	0	0	0	0	0	0	0	0	0	0	0	0	0	0	0	5	0
denovo1588	S001062523	+	0.831	uncultured_bacterium;_horsem_aai93f08;_EU463424	Bacteria	Bacteroidetes	Bacteroidia	.	Bacteroidales	.	Prevotellaceae	unclassified_Prevotellaceae	0	1	0	0	0	0	0	2	0	0	0	0	0	0	0	0	0	0	0	0	0	0	2	0	0	0	0	1	0	0	0	0	0	0	1	0	2
denovo388026	S001062640	+	0.833	uncultured_bacterium;_horsem_aai95g11;_EU463541	Bacteria	Bacteroidetes	Bacteroidia	.	Bacteroidales	.	Prevotellaceae	unclassified_Prevotellaceae	0	1	0	0	0	1	1	0	0	4	0	0	0	0	0	0	0	0	0	0	0	0	0	0	0	0	2	0	0	0	1	0	0	0	4	0	0
denovo341319	S001062523	+	0.848	uncultured_bacterium;_horsem_aai93f08;_EU463424	Bacteria	Bacteroidetes	Bacteroidia	.	Bacteroidales	.	Prevotellaceae	unclassified_Prevotellaceae	0	0	0	0	2	2	0	0	0	0	0	0	0	0	0	0	0	0	1	0	0	0	0	0	0	0	0	1	0	0	0	0	1	0	0	0	0
denovo105012	S004267831	+	0.862	uncultured_bacterium;_D170_ERTV_28;_KJ874040	Bacteria	Bacteroidetes	Bacteroidia	.	Bacteroidales	.	Prevotellaceae	unclassified_Prevotellaceae	0	2	0	0	0	0	2	0	0	0	2	0	0	0	0	1	0	0	0	0	0	0	0	0	0	0	0	0	0	0	0	0	0	0	0	3	1
denovo120867	S001070921	+	0.866	uncultured_bacterium;_AE2_aaa01b05;_EU471822	Bacteria	Bacteroidetes	Bacteroidia	.	Bacteroidales	.	Prevotellaceae	unclassified_Prevotellaceae	0	0	0	0	0	0	0	0	0	0	0	0	0	0	0	0	0	1	0	0	0	0	0	0	0	0	0	0	0	0	0	0	0	0	0	0	0
denovo112578	S001127612	+	0.877	uncultured_bacterium;_horsej_aai91f09;_EU775918	Bacteria	Bacteroidetes	Bacteroidia	.	Bacteroidales	.	Prevotellaceae	unclassified_Prevotellaceae	0	1	0	0	0	0	0	0	1	0	0	0	0	0	0	0	0	0	0	0	0	1	1	0	0	0	0	0	0	2	0	1	0	0	0	0	0
denovo337281	S001062523	+	0.882	uncultured_bacterium;_horsem_aai93f08;_EU463424	Bacteria	Bacteroidetes	Bacteroidia	.	Bacteroidales	.	Prevotellaceae	unclassified_Prevotellaceae	5	1	0	0	0	0	0	0	0	0	0	1	0	0	1	0	0	0	1	0	1	1	2	0	0	0	2	0	0	0	1	0	0	0	3	0	0
denovo126182	S001067344	+	0.887	uncultured_bacterium;_horsej_h02_1;_EU468245	Bacteria	Bacteroidetes	Bacteroidia	.	Bacteroidales	.	Prevotellaceae	unclassified_Prevotellaceae	0	0	0	1	0	0	0	0	0	0	0	0	0	0	0	0	1	0	0	0	0	0	0	0	0	1	0	0	0	0	0	0	0	0	0	2	0
denovo410089	S001127440	+	0.891	uncultured_bacterium;_horsej_a08;_EU775746	Bacteria	Bacteroidetes	Bacteroidia	.	Bacteroidales	.	Prevotellaceae	unclassified_Prevotellaceae	0	1	0	0	0	2	0	0	0	0	0	0	0	1	0	1	2	0	1	1	1	0	0	0	0	0	1	0	0	0	0	0	0	0	0	0	0
denovo410562	S001062523	+	0.893	uncultured_bacterium;_horsem_aai93f08;_EU463424	Bacteria	Bacteroidetes	Bacteroidia	.	Bacteroidales	.	Prevotellaceae	unclassified_Prevotellaceae	0	0	0	0	1	0	0	0	0	6	0	2	0	0	0	0	0	0	0	0	0	0	0	0	0	0	2	0	1	0	0	0	0	0	0	0	0
denovo343088	S004267836	+	0.898	uncultured_bacterium;_D175_ERTU_8;_KJ874045	Bacteria	Bacteroidetes	Bacteroidia	.	Bacteroidales	.	Prevotellaceae	unclassified_Prevotellaceae	1	0	1	0	0	0	0	0	0	1	0	0	0	0	0	0	0	1	1	3	1	0	0	0	0	0	1	1	0	0	0	0	0	1	0	0	0
denovo386982	S001062523	+	0.898	uncultured_bacterium;_horsem_aai93f08;_EU463424	Bacteria	Bacteroidetes	Bacteroidia	.	Bacteroidales	.	Prevotellaceae	unclassified_Prevotellaceae	1	0	0	0	0	0	0	0	0	1	0	0	0	0	0	2	0	1	0	0	0	4	0	0	0	0	2	0	0	0	0	0	0	0	0	0	0
denovo103069	S001070921	+	0.902	uncultured_bacterium;_AE2_aaa01b05;_EU471822	Bacteria	Bacteroidetes	Bacteroidia	.	Bacteroidales	.	Prevotellaceae	unclassified_Prevotellaceae	6	0	0	0	3	1	0	0	6	0	0	0	0	0	3	5	9	3	0	0	0	0	0	0	1	0	1	0	0	0	0	0	0	0	3	0	0
denovo39050	S001067344	+	0.925	uncultured_bacterium;_horsej_h02_1;_EU468245	Bacteria	Bacteroidetes	Bacteroidia	.	Bacteroidales	.	Prevotellaceae	unclassified_Prevotellaceae	0	2	2	5	0	0	2	0	3	0	0	1	0	0	0	0	3	0	0	8	0	0	0	2	0	2	5	1	4	0	1	0	0	0	0	4	1
denovo3919	S001127429	+	0.932	uncultured_bacterium;_horsej_aai92b03;_EU775735	Bacteria	Bacteroidetes	Bacteroidia	.	Bacteroidales	.	Prevotellaceae	unclassified_Prevotellaceae	3	0	0	0	2	6	0	0	0	0	0	0	0	0	0	0	0	1	8	0	0	0	0	0	0	0	0	0	0	4	0	0	0	0	1	0	0
denovo162330	S001070986	+	0.933	uncultured_bacterium;_AE3_aaa02e05;_EU471887	Bacteria	Bacteroidetes	Bacteroidia	.	Bacteroidales	.	Prevotellaceae	unclassified_Prevotellaceae	18	33	49	106	0	0	57	16	19	15	5	24	7	6	6	1	33	11	25	24	3	9	20	28	15	9	47	6	12	15	25	19	37	12	5	103	2
denovo117506	S004267836	+	0.957	uncultured_bacterium;_D175_ERTU_8;_KJ874045	Bacteria	Bacteroidetes	Bacteroidia	.	Bacteroidales	.	Prevotellaceae	unclassified_Prevotellaceae	0	0	0	0	0	0	0	0	0	0	0	1	0	0	0	0	0	0	0	0	1	0	0	0	0	0	0	1	0	0	0	0	0	0	0	0	0
denovo157187	S004267836	+	0.98	uncultured_bacterium;_D175_ERTU_8;_KJ874045	Bacteria	Bacteroidetes	Bacteroidia	.	Bacteroidales	.	Prevotellaceae	unclassified_Prevotellaceae	0	0	0	0	0	0	0	0	0	2	1	0	0	0	0	0	0	1	0	0	1	0	1	0	0	0	0	0	0	1	0	0	0	0	0	0	0
denovo111662	S004267918	+	1	uncultured_bacterium;_D61_ERTVP_15;_KJ874127	Bacteria	Bacteroidetes	Bacteroidia	.	Bacteroidales	.	Prevotellaceae	unclassified_Prevotellaceae	0	0	34	0	0	1	8	11	1	33	3	0	2	0	1	0	7	1	2	4	13	0	1	48	0	7	8	26	16	0	15	0	0	0	6	33	0
denovo496131	S002449763	+	0.471	Porphyromonadaceae_bacterium_C941;_JF803519	Bacteria	Bacteroidetes	Bacteroidia	.	Bacteroidales	.	Porphyromonadaceae	unclassified_Porphyromonadaceae	0	0	0	0	0	0	1	0	0	0	0	0	0	0	0	0	0	0	0	1	1	4	0	1	0	0	0	0	1	0	0	0	0	0	0	2	0
denovo911626	S003222885	+	0.475	Proteiniphilum_sp._canine_oral_taxon_385;_2C060;_JN713555	Bacteria	Bacteroidetes	Bacteroidia	.	Bacteroidales	.	Porphyromonadaceae	unclassified_Porphyromonadaceae	0	0	1	3	0	1	0	0	0	0	0	0	0	0	0	0	0	0	1	2	0	3	0	0	0	0	0	0	1	0	0	0	0	0	1	1	0
denovo206228	S000432356	+	0.482	rumen_bacterium_YS3;_AF544208	Bacteria	Bacteroidetes	Bacteroidia	.	Bacteroidales	.	Porphyromonadaceae	unclassified_Porphyromonadaceae	0	0	0	0	0	0	0	0	0	0	0	0	0	0	0	0	0	0	0	0	0	0	0	0	0	0	1	0	0	0	0	0	6	0	0	0	0
denovo702422	S000375674	+	0.483	Bacteroides_sp._SA-7;_AY695838	Bacteria	Bacteroidetes	Bacteroidia	.	Bacteroidales	.	Porphyromonadaceae	unclassified_Porphyromonadaceae	2	0	0	1	0	0	0	0	0	1	0	0	0	0	0	0	0	0	0	1	0	1	0	0	0	0	0	0	0	0	0	0	0	0	2	1	0
denovo614402	S000375674	+	0.485	Bacteroides_sp._SA-7;_AY695838	Bacteria	Bacteroidetes	Bacteroidia	.	Bacteroidales	.	Porphyromonadaceae	unclassified_Porphyromonadaceae	2	0	1	0	0	0	0	0	0	0	0	0	0	0	0	0	0	0	0	1	0	3	0	0	0	0	0	0	0	0	0	0	0	1	1	0	0
denovo239842	S003222885	+	0.487	Proteiniphilum_sp._canine_oral_taxon_385;_2C060;_JN713555	Bacteria	Bacteroidetes	Bacteroidia	.	Bacteroidales	.	Porphyromonadaceae	unclassified_Porphyromonadaceae	4	2	0	0	0	0	0	0	0	0	0	0	0	0	0	0	0	0	0	0	1	4	0	0	0	0	0	0	1	0	0	0	0	0	0	0	0
denovo498841	S000375674	+	0.487	Bacteroides_sp._SA-7;_AY695838	Bacteria	Bacteroidetes	Bacteroidia	.	Bacteroidales	.	Porphyromonadaceae	unclassified_Porphyromonadaceae	2	0	0	0	0	1	1	0	0	0	0	0	0	0	0	0	0	0	2	0	0	2	0	0	0	0	0	1	0	0	0	0	0	1	0	0	0
denovo207877	S000375674	+	0.488	Bacteroides_sp._SA-7;_AY695838	Bacteria	Bacteroidetes	Bacteroidia	.	Bacteroidales	.	Porphyromonadaceae	unclassified_Porphyromonadaceae	23	9	7	14	0	2	7	1	7	4	0	2	3	0	0	2	0	3	5	13	2	33	5	11	1	1	4	9	7	1	2	0	3	2	9	18	0
denovo841453	S000375678	+	0.489	Bacteroides_sp._SA-11;_AY695842	Bacteria	Bacteroidetes	Bacteroidia	.	Bacteroidales	.	Porphyromonadaceae	unclassified_Porphyromonadaceae	19	0	0	0	0	1	0	0	1	0	0	0	0	1	0	6	2	0	15	0	0	47	0	0	0	0	12	1	0	0	0	0	0	0	2	0	0
denovo229427	S000375674	+	0.491	Bacteroides_sp._SA-7;_AY695838	Bacteria	Bacteroidetes	Bacteroidia	.	Bacteroidales	.	Porphyromonadaceae	unclassified_Porphyromonadaceae	1	1	2	4	0	0	0	0	0	0	0	0	0	0	0	0	0	0	1	2	0	2	0	0	0	0	0	0	0	0	0	0	0	0	0	0	0
denovo231541	S000375674	+	0.491	Bacteroides_sp._SA-7;_AY695838	Bacteria	Bacteroidetes	Bacteroidia	.	Bacteroidales	.	Porphyromonadaceae	unclassified_Porphyromonadaceae	5	0	0	0	1	0	0	1	2	0	0	1	0	0	0	0	0	0	0	1	0	5	0	2	0	0	1	0	0	0	0	0	0	0	0	0	0
denovo251910	S000375674	+	0.491	Bacteroides_sp._SA-7;_AY695838	Bacteria	Bacteroidetes	Bacteroidia	.	Bacteroidales	.	Porphyromonadaceae	unclassified_Porphyromonadaceae	0	0	0	0	0	0	0	0	0	0	0	3	0	0	0	0	0	0	0	1	0	3	1	0	3	0	1	2	2	0	0	0	0	0	1	0	0
denovo267581	S000375674	+	0.492	Bacteroides_sp._SA-7;_AY695838	Bacteria	Bacteroidetes	Bacteroidia	.	Bacteroidales	.	Porphyromonadaceae	unclassified_Porphyromonadaceae	4	0	0	0	0	0	1	0	0	0	0	0	0	0	0	0	0	0	0	1	1	0	0	1	0	0	0	0	0	0	0	0	2	0	0	1	0
denovo952648	S000375674	+	0.493	Bacteroides_sp._SA-7;_AY695838	Bacteria	Bacteroidetes	Bacteroidia	.	Bacteroidales	.	Porphyromonadaceae	unclassified_Porphyromonadaceae	2	0	0	0	0	0	0	0	1	0	1	0	0	0	0	0	0	0	0	1	2	1	0	0	0	0	2	0	0	0	0	0	0	0	0	0	0
denovo311528	S000432356	+	0.495	rumen_bacterium_YS3;_AF544208	Bacteria	Bacteroidetes	Bacteroidia	.	Bacteroidales	.	Porphyromonadaceae	unclassified_Porphyromonadaceae	1	1	5	7	5	1	3	0	1	2	0	1	0	0	0	1	0	0	0	8	1	6	0	8	0	0	0	4	2	5	1	0	6	0	0	0	0
denovo570078	S000375674	+	0.495	Bacteroides_sp._SA-7;_AY695838	Bacteria	Bacteroidetes	Bacteroidia	.	Bacteroidales	.	Porphyromonadaceae	unclassified_Porphyromonadaceae	0	0	2	0	0	0	1	0	0	1	0	0	0	0	0	0	0	2	1	7	1	0	0	0	0	0	2	0	0	0	0	0	0	0	1	0	0
denovo866334	S000432356	+	0.495	rumen_bacterium_YS3;_AF544208	Bacteria	Bacteroidetes	Bacteroidia	.	Bacteroidales	.	Porphyromonadaceae	unclassified_Porphyromonadaceae	0	0	0	2	0	0	5	0	0	0	1	0	0	0	0	0	1	0	0	1	0	2	2	1	0	0	0	0	0	0	0	0	0	0	0	0	0
denovo223507	S000375674	+	0.497	Bacteroides_sp._SA-7;_AY695838	Bacteria	Bacteroidetes	Bacteroidia	.	Bacteroidales	.	Porphyromonadaceae	unclassified_Porphyromonadaceae	0	1	0	0	0	0	0	0	1	0	0	0	1	0	0	0	0	0	0	0	0	0	2	1	0	0	0	0	0	0	0	0	0	0	0	1	0
denovo300304	S000375674	+	0.497	Bacteroides_sp._SA-7;_AY695838	Bacteria	Bacteroidetes	Bacteroidia	.	Bacteroidales	.	Porphyromonadaceae	unclassified_Porphyromonadaceae	3	0	0	1	0	0	0	0	0	0	0	2	0	0	0	0	0	0	2	0	0	1	0	0	0	0	0	1	1	1	0	0	0	0	0	0	0
denovo850580	S000375674	+	0.499	Bacteroides_sp._SA-7;_AY695838	Bacteria	Bacteroidetes	Bacteroidia	.	Bacteroidales	.	Porphyromonadaceae	unclassified_Porphyromonadaceae	6	0	7	4	0	3	4	0	1	1	0	0	1	0	1	0	2	0	0	2	5	6	0	1	2	3	2	4	1	0	0	0	17	2	2	3	0
denovo710583	S000432356	+	0.5	rumen_bacterium_YS3;_AF544208	Bacteria	Bacteroidetes	Bacteroidia	.	Bacteroidales	.	Porphyromonadaceae	unclassified_Porphyromonadaceae	0	0	2	0	0	0	3	0	0	0	0	0	0	0	0	0	0	0	1	0	0	0	3	0	0	0	0	2	0	0	0	1	0	0	0	0	0
denovo872711	S002222200	+	0.5	Candidatus_Armantifilum_devescovinae;_ChDvB35;_FN377758	Bacteria	Bacteroidetes	Bacteroidia	.	Bacteroidales	.	Porphyromonadaceae	unclassified_Porphyromonadaceae	0	1	0	0	0	0	1	0	0	0	0	0	0	0	0	0	0	0	0	1	0	2	0	0	1	0	0	3	0	0	0	0	2	0	0	0	0
denovo326806	S000375674	+	0.501	Bacteroides_sp._SA-7;_AY695838	Bacteria	Bacteroidetes	Bacteroidia	.	Bacteroidales	.	Porphyromonadaceae	unclassified_Porphyromonadaceae	2	0	1	0	0	0	1	0	0	0	0	2	3	0	0	0	0	0	0	0	1	7	0	0	0	0	1	0	0	0	0	0	0	0	1	1	0
denovo973439	S000375674	+	0.501	Bacteroides_sp._SA-7;_AY695838	Bacteria	Bacteroidetes	Bacteroidia	.	Bacteroidales	.	Porphyromonadaceae	unclassified_Porphyromonadaceae	0	2	0	0	0	0	0	0	0	0	0	0	1	0	0	0	0	0	0	1	0	1	0	0	0	0	0	0	0	0	0	0	0	0	0	1	1
denovo232778	S000375674	+	0.502	Bacteroides_sp._SA-7;_AY695838	Bacteria	Bacteroidetes	Bacteroidia	.	Bacteroidales	.	Porphyromonadaceae	unclassified_Porphyromonadaceae	1	0	0	0	0	0	0	0	0	2	0	1	0	0	0	0	0	0	1	0	0	1	0	0	0	0	1	0	0	0	0	0	1	0	0	0	0
denovo248283	S000375674	+	0.503	Bacteroides_sp._SA-7;_AY695838	Bacteria	Bacteroidetes	Bacteroidia	.	Bacteroidales	.	Porphyromonadaceae	unclassified_Porphyromonadaceae	1	0	0	2	0	0	1	0	0	2	0	0	0	0	0	0	0	1	2	0	0	2	0	2	0	0	0	0	0	0	0	0	0	0	0	1	0
denovo286018	S000375674	+	0.503	Bacteroides_sp._SA-7;_AY695838	Bacteria	Bacteroidetes	Bacteroidia	.	Bacteroidales	.	Porphyromonadaceae	unclassified_Porphyromonadaceae	1	1	1	0	0	0	2	0	0	0	0	0	0	0	0	0	0	0	0	0	0	0	2	0	0	0	0	0	0	0	0	0	0	0	0	1	0
denovo771463	S000375674	+	0.503	Bacteroides_sp._SA-7;_AY695838	Bacteria	Bacteroidetes	Bacteroidia	.	Bacteroidales	.	Porphyromonadaceae	unclassified_Porphyromonadaceae	1	1	2	0	0	0	1	0	0	1	0	0	0	0	0	0	0	0	1	0	1	2	0	0	0	0	0	1	0	0	0	0	0	0	0	0	0
denovo874173	S000375674	+	0.503	Bacteroides_sp._SA-7;_AY695838	Bacteria	Bacteroidetes	Bacteroidia	.	Bacteroidales	.	Porphyromonadaceae	unclassified_Porphyromonadaceae	2	0	0	0	0	0	1	0	0	0	0	0	0	0	0	0	0	0	1	0	0	0	2	0	0	0	0	0	0	0	0	0	0	0	0	0	0
denovo588495	S000375674	+	0.505	Bacteroides_sp._SA-7;_AY695838	Bacteria	Bacteroidetes	Bacteroidia	.	Bacteroidales	.	Porphyromonadaceae	unclassified_Porphyromonadaceae	0	0	3	2	1	0	1	0	2	0	0	1	0	0	0	1	0	0	0	0	3	0	2	1	0	1	0	4	0	0	0	0	1	0	1	3	0
denovo656013	S000375674	+	0.505	Bacteroides_sp._SA-7;_AY695838	Bacteria	Bacteroidetes	Bacteroidia	.	Bacteroidales	.	Porphyromonadaceae	unclassified_Porphyromonadaceae	1	0	0	0	0	0	0	0	0	0	0	2	0	0	1	0	0	0	2	1	1	6	1	0	0	0	0	1	0	1	1	0	0	0	2	0	0
denovo663430	S000375674	+	0.505	Bacteroides_sp._SA-7;_AY695838	Bacteria	Bacteroidetes	Bacteroidia	.	Bacteroidales	.	Porphyromonadaceae	unclassified_Porphyromonadaceae	1	0	0	1	0	0	0	0	0	1	0	1	0	0	0	0	0	0	2	0	1	1	0	0	0	0	0	0	0	0	0	0	0	0	0	0	0
denovo839232	S003222885	+	0.505	Proteiniphilum_sp._canine_oral_taxon_385;_2C060;_JN713555	Bacteria	Bacteroidetes	Bacteroidia	.	Bacteroidales	.	Porphyromonadaceae	unclassified_Porphyromonadaceae	5	0	2	1	1	0	1	2	1	1	0	1	0	0	0	0	2	0	2	0	0	5	0	0	0	0	0	1	1	0	1	1	1	0	0	1	0
denovo660444	S000375674	+	0.506	Bacteroides_sp._SA-7;_AY695838	Bacteria	Bacteroidetes	Bacteroidia	.	Bacteroidales	.	Porphyromonadaceae	unclassified_Porphyromonadaceae	4	0	1	2	0	0	0	0	0	0	0	0	0	0	0	0	0	0	0	0	0	0	0	0	0	0	0	0	0	0	0	0	0	0	0	0	0
denovo939328	S000375674	+	0.506	Bacteroides_sp._SA-7;_AY695838	Bacteria	Bacteroidetes	Bacteroidia	.	Bacteroidales	.	Porphyromonadaceae	unclassified_Porphyromonadaceae	9	2	3	4	0	0	0	0	1	6	0	0	0	0	0	0	0	2	2	5	0	7	0	2	0	0	0	1	4	0	1	0	0	0	0	1	0
denovo654983	S003222885	+	0.507	Proteiniphilum_sp._canine_oral_taxon_385;_2C060;_JN713555	Bacteria	Bacteroidetes	Bacteroidia	.	Bacteroidales	.	Porphyromonadaceae	unclassified_Porphyromonadaceae	0	0	0	3	1	0	0	0	0	0	1	0	0	0	0	0	0	0	1	2	0	4	0	0	0	0	0	2	0	0	0	0	0	0	0	0	0
denovo268983	S000375678	+	0.508	Bacteroides_sp._SA-11;_AY695842	Bacteria	Bacteroidetes	Bacteroidia	.	Bacteroidales	.	Porphyromonadaceae	unclassified_Porphyromonadaceae	10	0	1	0	0	0	4	0	5	1	0	1	0	0	0	1	0	0	3	3	0	24	0	4	0	1	0	1	0	0	1	0	1	0	3	4	0
denovo288463	S000375674	+	0.508	Bacteroides_sp._SA-7;_AY695838	Bacteria	Bacteroidetes	Bacteroidia	.	Bacteroidales	.	Porphyromonadaceae	unclassified_Porphyromonadaceae	2	0	0	0	0	0	0	0	2	0	0	1	0	0	0	0	0	0	0	0	0	0	3	0	0	0	0	0	0	0	0	0	0	1	0	0	0
denovo67776	S000375674	+	0.508	Bacteroides_sp._SA-7;_AY695838	Bacteria	Bacteroidetes	Bacteroidia	.	Bacteroidales	.	Porphyromonadaceae	unclassified_Porphyromonadaceae	1	0	0	2	0	0	0	0	0	0	0	0	0	0	2	0	1	0	0	1	0	2	0	0	0	0	0	0	0	0	0	0	1	0	0	0	0
denovo534832	S000375674	+	0.51	Bacteroides_sp._SA-7;_AY695838	Bacteria	Bacteroidetes	Bacteroidia	.	Bacteroidales	.	Porphyromonadaceae	unclassified_Porphyromonadaceae	0	0	0	0	0	0	0	1	1	0	2	1	1	0	0	0	0	0	0	3	0	3	2	0	1	0	0	1	2	0	0	0	0	0	0	3	0
denovo702481	S000375674	+	0.51	Bacteroides_sp._SA-7;_AY695838	Bacteria	Bacteroidetes	Bacteroidia	.	Bacteroidales	.	Porphyromonadaceae	unclassified_Porphyromonadaceae	7	1	2	5	0	0	0	0	2	0	0	1	0	0	1	1	0	0	2	0	0	9	0	5	3	1	0	0	1	1	0	1	2	0	0	4	0
denovo763845	S000432356	+	0.512	rumen_bacterium_YS3;_AF544208	Bacteria	Bacteroidetes	Bacteroidia	.	Bacteroidales	.	Porphyromonadaceae	unclassified_Porphyromonadaceae	2	0	0	11	0	0	0	0	10	0	1	0	1	0	0	0	1	0	3	4	0	1	0	0	0	0	0	0	0	1	0	1	0	0	0	0	0
denovo604590	S000375674	+	0.514	Bacteroides_sp._SA-7;_AY695838	Bacteria	Bacteroidetes	Bacteroidia	.	Bacteroidales	.	Porphyromonadaceae	unclassified_Porphyromonadaceae	4	0	2	0	0	0	1	0	0	1	0	0	0	0	0	0	0	0	0	0	0	0	0	0	0	1	0	0	0	0	0	0	0	0	0	0	0
denovo668040	S000375678	+	0.514	Bacteroides_sp._SA-11;_AY695842	Bacteria	Bacteroidetes	Bacteroidia	.	Bacteroidales	.	Porphyromonadaceae	unclassified_Porphyromonadaceae	3	1	0	2	2	0	0	0	4	0	0	0	0	0	0	0	0	3	5	0	0	7	0	0	0	0	0	1	1	0	0	0	1	0	1	1	0
denovo225315	S003222885	+	0.515	Proteiniphilum_sp._canine_oral_taxon_385;_2C060;_JN713555	Bacteria	Bacteroidetes	Bacteroidia	.	Bacteroidales	.	Porphyromonadaceae	unclassified_Porphyromonadaceae	3	0	0	1	0	1	0	1	4	0	0	0	0	1	1	0	0	0	0	1	0	5	0	0	0	0	0	2	0	0	0	2	3	0	0	0	0
denovo619360	S000432356	+	0.517	rumen_bacterium_YS3;_AF544208	Bacteria	Bacteroidetes	Bacteroidia	.	Bacteroidales	.	Porphyromonadaceae	unclassified_Porphyromonadaceae	1	0	0	0	0	0	0	5	0	0	0	0	0	0	0	0	0	0	1	0	0	1	0	0	0	0	0	0	0	0	0	0	0	0	0	0	0
denovo534435	S003222885	+	0.518	Proteiniphilum_sp._canine_oral_taxon_385;_2C060;_JN713555	Bacteria	Bacteroidetes	Bacteroidia	.	Bacteroidales	.	Porphyromonadaceae	unclassified_Porphyromonadaceae	0	0	0	1	0	0	1	1	0	0	0	0	2	0	0	0	0	0	0	3	0	4	1	0	2	0	0	1	0	0	0	0	0	0	0	0	0
denovo949013	S002449763	+	0.519	Porphyromonadaceae_bacterium_C941;_JF803519	Bacteria	Bacteroidetes	Bacteroidia	.	Bacteroidales	.	Porphyromonadaceae	unclassified_Porphyromonadaceae	0	0	0	0	0	0	2	0	0	3	0	0	0	0	0	0	0	0	0	0	0	0	1	2	0	0	0	0	0	0	2	0	0	0	0	1	0
denovo195873	S002449763	+	0.52	Porphyromonadaceae_bacterium_C941;_JF803519	Bacteria	Bacteroidetes	Bacteroidia	.	Bacteroidales	.	Porphyromonadaceae	unclassified_Porphyromonadaceae	0	0	0	1	0	2	1	0	0	0	0	0	0	0	1	0	1	0	0	0	1	0	1	0	0	0	0	0	0	0	0	1	0	0	0	0	0
denovo175162	S002342647	+	0.521	uncultured_bacterium;_A5;_HQ602787	Bacteria	Bacteroidetes	Bacteroidia	.	Bacteroidales	.	Porphyromonadaceae	unclassified_Porphyromonadaceae	0	1	0	0	0	0	2	0	0	0	0	0	0	0	0	0	0	0	0	5	0	0	0	0	0	0	0	0	0	0	0	0	0	0	0	0	1
denovo681301	S000375674	+	0.521	Bacteroides_sp._SA-7;_AY695838	Bacteria	Bacteroidetes	Bacteroidia	.	Bacteroidales	.	Porphyromonadaceae	unclassified_Porphyromonadaceae	0	0	1	0	0	0	1	0	0	1	1	0	0	1	1	0	0	0	1	1	0	0	0	1	1	0	0	0	0	2	0	0	0	1	0	0	0
denovo807219	S000432356	+	0.524	rumen_bacterium_YS3;_AF544208	Bacteria	Bacteroidetes	Bacteroidia	.	Bacteroidales	.	Porphyromonadaceae	unclassified_Porphyromonadaceae	2	4	0	0	0	0	1	0	14	0	0	0	0	0	0	0	2	2	3	0	0	1	0	0	0	0	0	0	0	0	0	0	0	0	0	0	0
denovo291384	S003222885	+	0.525	Proteiniphilum_sp._canine_oral_taxon_385;_2C060;_JN713555	Bacteria	Bacteroidetes	Bacteroidia	.	Bacteroidales	.	Porphyromonadaceae	unclassified_Porphyromonadaceae	7	0	0	3	0	1	0	1	2	0	0	0	0	0	1	0	0	0	0	0	2	2	0	0	0	0	0	0	1	0	0	0	0	0	0	2	0
denovo616431	S002449763	+	0.525	Porphyromonadaceae_bacterium_C941;_JF803519	Bacteria	Bacteroidetes	Bacteroidia	.	Bacteroidales	.	Porphyromonadaceae	unclassified_Porphyromonadaceae	14	1	0	4	6	1	2	4	5	1	0	0	0	0	2	0	0	0	1	0	0	11	0	0	3	0	3	4	3	0	2	2	4	0	3	3	0
denovo534926	S002222200	+	0.526	Candidatus_Armantifilum_devescovinae;_ChDvB35;_FN377758	Bacteria	Bacteroidetes	Bacteroidia	.	Bacteroidales	.	Porphyromonadaceae	unclassified_Porphyromonadaceae	2	1	0	4	0	0	0	0	1	0	0	0	2	0	0	0	0	0	0	1	3	1	2	0	0	0	0	2	1	0	0	1	2	0	1	1	0
denovo738977	S000375674	+	0.526	Bacteroides_sp._SA-7;_AY695838	Bacteria	Bacteroidetes	Bacteroidia	.	Bacteroidales	.	Porphyromonadaceae	unclassified_Porphyromonadaceae	3	0	0	0	0	0	1	0	1	1	1	0	0	0	0	0	0	0	0	0	0	5	0	0	0	0	0	0	0	0	0	0	0	0	0	0	0
denovo774356	S000432356	+	0.526	rumen_bacterium_YS3;_AF544208	Bacteria	Bacteroidetes	Bacteroidia	.	Bacteroidales	.	Porphyromonadaceae	unclassified_Porphyromonadaceae	0	1	2	2	0	0	0	0	0	0	0	0	1	0	0	0	0	0	2	1	0	0	0	3	0	0	0	0	0	0	0	3	0	2	0	0	0
denovo967482	S000375674	+	0.526	Bacteroides_sp._SA-7;_AY695838	Bacteria	Bacteroidetes	Bacteroidia	.	Bacteroidales	.	Porphyromonadaceae	unclassified_Porphyromonadaceae	0	2	1	0	0	0	0	0	0	0	0	0	0	0	0	0	0	0	0	0	0	0	0	0	0	0	0	0	0	0	0	0	0	0	0	2	0
denovo562332	S000375674	+	0.528	Bacteroides_sp._SA-7;_AY695838	Bacteria	Bacteroidetes	Bacteroidia	.	Bacteroidales	.	Porphyromonadaceae	unclassified_Porphyromonadaceae	1	0	0	1	0	0	0	0	0	0	0	0	1	0	0	0	0	2	0	1	0	1	0	0	0	0	0	0	0	0	0	0	0	0	0	0	2
denovo718365	S002222197	+	0.528	Candidatus_Armantifilum_devescovinae;_CsDvB04;_FN377755	Bacteria	Bacteroidetes	Bacteroidia	.	Bacteroidales	.	Porphyromonadaceae	unclassified_Porphyromonadaceae	1	0	0	0	0	0	0	0	0	0	0	0	0	0	0	0	0	0	1	0	0	8	0	0	0	0	0	0	0	0	0	0	0	0	0	0	0
denovo920627	S003222885	+	0.53	Proteiniphilum_sp._canine_oral_taxon_385;_2C060;_JN713555	Bacteria	Bacteroidetes	Bacteroidia	.	Bacteroidales	.	Porphyromonadaceae	unclassified_Porphyromonadaceae	2	0	0	0	0	3	0	0	2	0	0	0	0	0	0	0	0	0	0	0	1	6	0	0	0	0	0	0	0	0	0	0	1	0	0	0	0
denovo321984	S000432356	+	0.531	rumen_bacterium_YS3;_AF544208	Bacteria	Bacteroidetes	Bacteroidia	.	Bacteroidales	.	Porphyromonadaceae	unclassified_Porphyromonadaceae	0	0	0	0	0	0	1	1	0	0	0	0	0	1	1	0	0	0	1	2	1	2	0	1	0	0	0	0	0	0	0	0	0	0	0	0	0
denovo931760	S002449763	+	0.531	Porphyromonadaceae_bacterium_C941;_JF803519	Bacteria	Bacteroidetes	Bacteroidia	.	Bacteroidales	.	Porphyromonadaceae	unclassified_Porphyromonadaceae	0	0	0	0	0	0	0	0	1	0	0	0	0	0	0	0	0	0	0	0	0	0	0	1	0	0	0	0	0	0	0	1	0	0	0	0	0
denovo862387	S000375674	+	0.535	Bacteroides_sp._SA-7;_AY695838	Bacteria	Bacteroidetes	Bacteroidia	.	Bacteroidales	.	Porphyromonadaceae	unclassified_Porphyromonadaceae	0	0	0	0	0	1	1	2	0	0	0	0	0	0	0	0	0	0	1	5	0	0	1	1	0	0	0	0	0	0	0	0	1	0	0	0	0
denovo332746	S000432356	+	0.536	rumen_bacterium_YS3;_AF544208	Bacteria	Bacteroidetes	Bacteroidia	.	Bacteroidales	.	Porphyromonadaceae	unclassified_Porphyromonadaceae	16	0	1	0	2	0	8	0	1	0	3	0	0	0	4	0	1	0	2	3	6	3	0	0	1	0	0	0	2	2	0	0	2	1	3	5	2
denovo564496	S002449763	+	0.536	Porphyromonadaceae_bacterium_C941;_JF803519	Bacteria	Bacteroidetes	Bacteroidia	.	Bacteroidales	.	Porphyromonadaceae	unclassified_Porphyromonadaceae	0	0	0	0	1	0	0	0	0	0	0	0	1	0	0	0	0	0	0	0	0	8	0	0	0	0	2	0	0	0	0	0	0	0	1	0	0
denovo846554	S003222885	+	0.536	Proteiniphilum_sp._canine_oral_taxon_385;_2C060;_JN713555	Bacteria	Bacteroidetes	Bacteroidia	.	Bacteroidales	.	Porphyromonadaceae	unclassified_Porphyromonadaceae	0	5	4	1	0	0	7	1	0	0	0	0	0	0	0	0	0	0	0	0	0	0	0	0	0	0	0	0	0	0	0	0	0	0	1	0	0
denovo534025	S002222193	+	0.538	Candidatus_Armantifilum_devescovinae;_NcDvLB13;_FN377751	Bacteria	Bacteroidetes	Bacteroidia	.	Bacteroidales	.	Porphyromonadaceae	unclassified_Porphyromonadaceae	2	0	1	2	3	0	0	0	6	0	0	0	0	0	0	0	0	1	0	0	0	0	0	0	0	0	0	0	0	0	2	1	0	0	0	1	0
denovo665603	S000432356	+	0.539	rumen_bacterium_YS3;_AF544208	Bacteria	Bacteroidetes	Bacteroidia	.	Bacteroidales	.	Porphyromonadaceae	unclassified_Porphyromonadaceae	0	2	1	0	0	0	3	2	0	0	1	3	0	0	0	0	0	0	1	0	0	0	0	2	1	0	0	0	1	0	0	0	0	0	0	4	0
denovo776170	S002449763	+	0.539	Porphyromonadaceae_bacterium_C941;_JF803519	Bacteria	Bacteroidetes	Bacteroidia	.	Bacteroidales	.	Porphyromonadaceae	unclassified_Porphyromonadaceae	4	0	0	2	2	0	1	0	1	0	1	0	0	0	0	0	0	1	1	1	0	1	0	3	0	0	0	1	0	0	0	0	0	0	0	0	0
denovo903333	S002222199	+	0.539	Candidatus_Armantifilum_devescovinae;_CdDvB38;_FN377757	Bacteria	Bacteroidetes	Bacteroidia	.	Bacteroidales	.	Porphyromonadaceae	unclassified_Porphyromonadaceae	0	0	0	0	3	4	0	0	9	0	0	0	4	6	4	4	0	16	9	0	0	12	0	0	0	0	8	2	18	0	0	6	15	0	4	0	0
denovo191798	S002449763	+	0.54	Porphyromonadaceae_bacterium_C941;_JF803519	Bacteria	Bacteroidetes	Bacteroidia	.	Bacteroidales	.	Porphyromonadaceae	unclassified_Porphyromonadaceae	1	0	1	0	0	0	0	0	2	0	0	0	0	0	0	0	0	0	0	0	0	3	0	0	0	0	0	0	0	0	0	0	0	0	0	0	0
denovo218837	S002449763	+	0.542	Porphyromonadaceae_bacterium_C941;_JF803519	Bacteria	Bacteroidetes	Bacteroidia	.	Bacteroidales	.	Porphyromonadaceae	unclassified_Porphyromonadaceae	0	0	0	0	0	0	2	0	0	0	0	0	0	0	0	0	0	0	0	0	0	8	0	0	0	0	0	0	0	0	0	0	0	0	0	1	0
denovo744061	S000432356	+	0.543	rumen_bacterium_YS3;_AF544208	Bacteria	Bacteroidetes	Bacteroidia	.	Bacteroidales	.	Porphyromonadaceae	unclassified_Porphyromonadaceae	0	0	0	0	1	0	0	0	2	0	0	0	0	0	0	0	0	0	1	0	3	2	0	2	0	0	0	0	0	2	0	0	2	0	0	0	0
[truncated: 14,176 more rows]
[truncated: 63 more columns]
