# Supplementary material for: Strongyle Infection and Gut Microbiota: Profiling of Resistant and Susceptible Horses Over a Grazing Season
Source: Front Physiol. 2018 Mar 21;9:272. doi: 10.3389/fphys.2018.00272 (PMC5871743; doi:10.3389/fphys.2018.00272)
Supplement: Table S3 — Differences in relative abundance of genera between susceptible (S) and resistant (R) animals across time. [file Table3.XLSX]

## Sheet: Feuil1
Table S3. Differences in relative abundance of genera between susceptible (S) and resistant (R) animals across time.
	Day 0				Day 24				Day 43				Day 92				Day 132
Genera	Total % R	Total % S	p-value	Adjusted p-value	Total % R	Total % S	p-value	Adjusted p-value	Total % R	Total % S	p-value	Adjusted p-value	Total % R	Total % S	p-value	Adjusted p-value	Total % R	Total % S	p-value	Adjusted p-value
Acetanaerobacterium	0.0245831	0.0301675	0.383957	0.840781	0.0596517	0.0241295	0.0888529	0.539718	0.0103655	0.0205411	0.240613	1	0.00739132	0.0127217	0.211606	0.778688	0.00837818	0.0158143	0.79126	1
Acetitomaculum	0	0	1	1	0	0	1	1	0	0	1	1	0.00218813	0	0.839978	0.997075	0	0	1	1
Acetivibrio	0.0865938	0.142311	0.00519604	0.817754	0.167281	0.0858488	0.0185434	0.345192	0.097895	0.107124	0.435872	1	0.0642815	0.131597	0.035463	0.253126	0.0770981	0.0913428	0.393048	0.986014
Acholeplasma	0.0578431	0.0680801	0.630529	0.89659	0.0833896	0.0473877	0.105122	0.561648	0.0308362	0.0663983	0.0519604	1	0.0634297	0.0442746	0.739364	0.923227	0.0805632	0.0565367	0.190316	0.986014
Acinetobacter	0	0	1	1	0	0	1	1	0	0	1	1	0.00127037	0.00299522	0.41927	0.857215	0.00109442	0.000994456	0.935626	1
Actinobacillus	0	0	1	1	0.000880793	0	0.143322	0.619355	0	0.00293462	0.481845	1	0	0	1	1	0	0.00109976	0.0503309	0.986014
Adlercreutzia	0.119037	0.0897907	0.630529	0.89659	0.11124	0.106724	0.684211	0.904803	0.160886	0.111011	0.279861	1	0.0949199	0.0935422	0.352681	0.83672	0.0936638	0.0944727	0.970512	1
Aeromicrobium	0	0	1	1	0.000880793	0	0.267544	0.74045	0	0	1	1	0	0	1	1	0	0	1	1
Agreia	0.00181053	0.0112797	0.192804	0.817754	0.00500971	0.00232901	0.562405	0.873559	0	0	1	1	0	0	1	1	0	0	1	1
Alistipes	0.687983	1.23072	0.481251	0.848584	2.48819	0.684885	0.314999	0.761119	1.86762	0.222843	0.352681	1	0.0753227	0.184779	0.314999	0.83672	0.0626966	0.267772	0.0524259	0.986014
Alkaliflexus	0.0111218	0.00544401	0.301041	0.840781	0.0125362	0.00416927	0.0659766	0.523476	0.00576646	0.00465203	1	1	0.00194808	0.0126138	0.231242	0.778688	0.0088264	0.00354379	0.381069	0.986014
Alkaliphilus	0.00181053	0	0.494879	0.848584	0	0	1	1	0	0.00536613	0.09616	1	0.0400012	0.0404932	0.677471	0.897076	0.02448	0.0167987	0.435872	0.986014
Alkalitalea	0.0230619	0.0543475	0.469315	0.848584	0.0188043	0.00823458	0.423849	0.795128	0.00341466	0.00695373	0.746638	1	0.0239018	0.0325619	0.848981	0.997075	0.0313632	0.0183393	0.449521	0.986014
Alloprevotella	1.18272	1.05535	0.684211	0.935088	1.37797	1.80477	0.853428	0.98818	1.53399	1.37919	0.795936	1	0.42663	0.470243	0.970512	1	0.450894	0.53871	0.190316	0.986014
Anaerobiospirillum	0	0	1	1	0.00176159	0	0.649036	0.904803	0	0	1	1	0	0	1	1	0	0	1	1
Anaerofilum	0.0357244	0.0413814	0.393048	0.840781	0.0533547	0.0626874	0.739364	0.91757	0.0422554	0.0647329	0.481251	1	0.0323124	0.0483523	0.578742	0.880502	0.0349476	0.0413119	0.435872	0.986014
Anaerofustis	0.0266471	0.0204843	0.969621	1	0.0535805	0.0314315	0.103589	0.561648	0.0182823	0.0308458	0.733344	1	0.0075188	0.00585683	0.61852	0.880502	0.0238393	0.00532552	0.0538124	0.986014
Anaerophaga	0.078271	0.0392101	0.121085	0.817754	0.0144413	0.0171636	0.622653	0.904803	0.0103655	0.0436979	0.139868	1	0.0779502	0.0699279	0.578742	0.880502	0.036069	0.0431751	0.850051	1
Anaeroplasma	0.29287	0.288884	0.578742	0.88255	0.208328	0.277153	0.352681	0.761119	0.140312	0.174869	0.795936	1	0.167886	0.208859	1	1	0.236613	0.208047	0.247451	0.986014
Anaerorhabdus	0.00597163	0.0068662	0.878229	1	0.00159802	0.00573525	0.754738	0.924271	0.00676932	0.00939157	0.620536	1	0.00844102	0.0039738	0.149388	0.766589	0.00680859	0.00986638	0.494665	0.986014
Anaerosalibacter	0	0	1	1	0.00445605	0	0.396397	0.761119	0	0	1	1	0	0.00551815	0.0625413	0.731261	0	0	1	1
Anaerosporobacter	0.42123	0.354036	0.190316	0.817754	0.325347	0.303665	0.970512	1	0.452991	0.430314	0.684211	1	0.434277	0.480073	0.684211	0.897076	0.402116	0.37099	0.630529	0.986014
Anaerostipes	0.103706	0.0901085	0.630529	0.89659	0.0748245	0.080172	0.795936	0.94885	0.106988	0.107092	0.795936	1	0.15088	0.167391	0.630529	0.880502	0.140115	0.166691	0.528849	0.986014
Anaerotruncus	0.0513774	0.0666766	0.481251	0.848584	0.107064	0.0697488	0.075256	0.523476	0.0570946	0.0789375	0.105122	1	0.0488669	0.0480171	0.970512	1	0.0403869	0.072252	0.14314	0.986014
Anaerovibrio	0.178186	0.12608	0.0892096	0.817754	0.120575	0.186862	0.528849	0.841983	0.194301	0.254864	0.630529	1	0.129821	0.136431	0.739364	0.923227	0.175525	0.213078	0.435872	0.986014
Anaerovorax	1.01495	1.18535	0.190316	0.817754	1.08365	0.83517	0.0630128	0.523476	0.863478	0.91749	0.630529	1	0.901236	1.00663	0.795936	0.968252	0.790437	0.957227	0.578742	0.986014
Arthrobacter	0.00463102	0.00181805	0.721363	0.967466	0.00574543	0	0.0116113	0.328491	0.00170733	0	0.169183	1	0.00691882	0.00857559	0.569295	0.880502	0.00826126	0.0040825	0.305664	0.986014
Asaccharobacter	0.0102174	0.0170066	0.0586867	0.817754	0.020135	0.00846861	0.393048	0.761119	0.0123549	0.0121331	0.969621	1	0.0114142	0.00820703	0.427181	0.857215	0.0109415	0.00772784	0.545199	0.986014
Atopobium	0	0	1	1	0	0	1	1	0	0	1	1	0	0.000792418	0.393542	0.83672	0	0	1	1
Azovibrio	0.0103425	0.0202748	0.907768	1	0.0212953	0.00416927	0.0865702	0.539718	0.0209899	0	0.196253	1	0	0.00528034	0.0898583	0.731261	0.00278154	0.00393791	0.786908	1
Bacillus	0.0727139	0.0917752	0.435872	0.848584	0.121022	0.0625159	0.035463	0.429102	0.0903006	0.0465404	0.247451	1	0.0387584	0.0800399	0.0114962	0.247588	0.0749241	0.0615836	0.352681	0.986014
Bacteroides	2.21931	2.886	0.14314	0.817754	3.27145	2.251	0.0185434	0.345192	1.99475	2.37049	0.314999	1	2.02292	2.18979	0.578742	0.880502	2.49667	2.00745	0.435872	0.986014
Barnesiella	0.815383	0.666365	0.481251	0.848584	0.908756	0.9441	0.911797	1	0.86176	0.997614	0.578742	1	0.599385	0.645903	0.684211	0.897076	0.660131	0.566282	0.970512	1
Beijerinckia	0	0	1	1	0	0	1	1	0	0	1	1	0	0.00898565	0.0836967	0.731261	0	0.00682185	1	1
Blautia	1.37328	0.961075	0.0524259	0.817754	0.864502	1.52849	0.0146896	0.328491	1.4137	1.55612	0.970512	1	1.78314	1.3481	0.0524259	0.731261	1.01728	1.07259	0.911797	1
Butyricicoccus	0.0348066	0.0333063	0.481251	0.848584	0.0297585	0.0408142	0.279861	0.744246	0.0395577	0.0236478	0.969736	1	0.0106506	0.0120373	0.969805	1	0.0290815	0.0179036	0.630529	0.986014
Butyrivibrio	0.0158924	0.0132325	0.630529	0.89659	0.0259937	0.0165385	0.578742	0.873559	0.025878	0.0144685	0.384494	1	0.0274856	0.0194365	0.435872	0.857215	0.0220271	0.0212017	0.853428	1
Campylobacter	0.0256274	0.0516309	0.383957	0.840781	0.131791	0.125087	0.481251	0.831877	0.12789	0.0684492	0.82053	1	0.00491721	0.0208668	0.00452543	0.247588	0.0144906	0.00870257	0.519895	0.986014
Cellulosilyticum	0	0	1	1	0	0.000858845	0.393542	0.761119	0.0025528	0.0232615	0.50679	1	0.0446459	0.022232	0.383957	0.83672	0.0304608	0.0290629	0.630529	0.986014
Chitinophaga	0.0427618	0.0250661	0.472009	0.848584	0.0270925	0.0200999	0.344523	0.761119	0.0185667	0.0110745	0.701692	1	0.0138166	0.00516274	0.567825	0.880502	0.0011083	0.00722861	0.639358	0.986014
Chryseobacterium	0.0779532	0.150679	0.786908	1	0.0195252	0.069701	0.731783	0.91757	0.0050696	0.00130044	0.45151	1	0.00422051	0.0124342	0.50679	0.880502	0.00101264	0	0.38494	0.986014
Clostridium_III	0.432252	0.592325	0.0630128	0.817754	0.55292	0.399593	0.0432571	0.498486	0.460631	0.497107	0.435872	1	0.304011	0.520449	0.00684146	0.247588	0.373418	0.508948	0.14314	0.986014
Clostridium_IV	3.08359	3.86552	0.279861	0.840781	4.91088	3.65361	0.0288056	0.387275	3.29017	3.91212	0.739364	1	1.81417	2.57928	0.0892096	0.731261	2.62182	2.4018	0.352681	0.986014
Clostridium_sensu_stricto	0.082116	0.134552	0.279861	0.840781	0.130461	0.0692948	0.0232306	0.351363	0.16724	0.154437	0.630529	1	0.0942595	0.181362	0.247451	0.788203	0.100106	0.144476	0.739364	1
Clostridium_XI	0.00337025	0.0068504	0.390289	0.840781	0.0114176	0.0128105	0.733344	0.91757	0.00783516	0.00252762	0.696169	1	0.0045978	0.0157535	0.907768	1	0.0069215	0.00218379	0.132039	0.986014
Clostridium_XlVa	12.3605	9.72673	0.0432571	0.817754	8.91656	10.4094	0.190316	0.639673	10.3284	10.152	0.578742	1	15.4742	13.2358	0.00519604	0.247588	13.5722	13.9858	0.435872	0.986014
Clostridium_XlVb	0.121883	0.0559482	0.481251	0.848584	0.101856	0.0789959	0.393048	0.761119	0.0156525	0.0198564	0.93972	1	0.164076	0.0672975	0.630529	0.880502	0.0659415	0.035203	0.739364	1
Clostridium_XVIII	0.0121632	0.0207699	0.383957	0.840781	0.0152448	0.00573525	0.469315	0.831877	0.00308192	0.0227784	0.116309	1	0.00888747	0.0223873	0.0888529	0.731261	0.0197119	0.0108373	0.481251	0.986014
Collinsella	0.0346574	0.0219251	0.393048	0.840781	0.0465959	0.0523446	0.970512	1	0.0774232	0.0304346	0.342883	1	0.0154953	0.0197656	0.853428	0.997075	0.0251366	0.0202856	0.969839	1
Coprococcus	0.674089	0.53156	0.105122	0.817754	0.537241	0.656709	0.0524259	0.507483	0.612842	0.676425	1	1	0.807289	0.744277	0.630529	0.880502	0.591315	0.550138	0.911797	1
Corynebacterium	0	0	1	1	0	0	1	1	0	0	1	1	0	0.00172626	0.534868	0.880502	0	0	1	1
Cytophaga	0.119116	0.100461	0.739364	0.967466	0.0959521	0.0627213	0.314999	0.761119	0.0970334	0.0918865	0.630529	1	0.0805188	0.0541143	0.970512	1	0.0522565	0.0613141	0.684211	0.986014
Defluviitalea	0.00608067	0.00547229	0.907768	1	0.00514308	0.00376767	0.968391	1	0	0	1	1	0.0063852	0.00941533	0.909688	1	0.00340429	0.0132579	0.272314	0.986014
Dehalobacterium	0.00724549	0.0142474	0.469315	0.848584	0.022372	0	0.0120668	0.328491	0.0111872	0.0071321	0.969621	1	0.0100595	0.0145442	0.435872	0.857215	0.0170215	0.0107379	0.426659	0.986014
Denitrobacterium	0.251502	0.244303	0.911797	1	0.338592	0.526679	0.075256	0.523476	0.632689	0.197623	0.352681	1	0.190246	0.162236	0.578742	0.880502	0.182567	0.155652	0.970512	1
Desulfatibacillum	0	0	1	1	0	0	1	1	0	0	1	1	0.00335136	0.0170657	0.500535	0.880502	0	0	1	1
Desulfobulbus	0	0	1	1	0	0	1	1	0	0	1	1	0.00854579	0.0334604	0.539968	0.880502	0	0	1	1
Desulforegula	0	0	1	1	0	0	1	1	0	0	1	1	0	0.00168282	0.772115	0.959048	0	0	1	1
Desulfovibrio	0.456201	0.626942	0.314999	0.840781	0.924092	0.848835	0.739364	0.91757	1.40965	0.462964	0.393048	1	0.229756	0.270331	0.853428	0.997075	0.268021	0.249254	1	1
Dongia	0	0	1	1	0.00302228	0.00496556	0.667525	0.904803	0	0	1	1	0.0038226	0.00199681	0.482121	0.880502	0.00739562	0.00418844	0.731783	1
Dorea	0.0527303	0.0460424	0.435872	0.848584	0.0364774	0.0545509	0.435872	0.805199	0.0547379	0.0583196	1	1	0.0967092	0.136134	1	1	0.0925	0.111824	0.970512	1
Dysgonomonas	0.142509	0.158446	0.739364	0.967466	0.149949	0.151069	0.911797	1	0.155817	0.128609	0.684211	1	0.0950239	0.102665	0.853428	0.997075	0.11862	0.217458	0.165494	0.986014
Eggerthella	0.00625476	0.00611461	0.759277	0.983064	0.00923323	0.00290883	0.18004	0.639673	0.00111822	0.00130044	0.808543	1	0.00866931	0.00728301	0.909382	1	0.0106287	0.00601297	0.306761	0.986014
Ehrlichia	0.00738002	0.00687814	0.565591	0.88255	0.0114909	0.00501066	0.0521035	0.507483	0.00554908	0.0193977	0.26665	1	0.00600369	0.00621815	0.969621	1	0.00218883	0.00476425	0.786908	1
Enterorhabdus	0	0	1	1	0	0	1	1	0	0.00205116	0.169183	1	0.0077566	0.0101078	0.969805	1	0.00834644	0.00997563	0.82053	1
Erysipelothrix	0	0	1	1	0	0	1	1	0	0	1	1	0	0.00448792	1	1	0	0.000994456	0.901221	1
Erysipelotrichaceae_incertae_sedis	0	0	1	1	0	0.00171769	1	1	0	0	1	1	0.00569712	0.00410748	0.412191	0.857215	0.00218883	0.00469189	0.220303	0.986014
Ethanoligenens	0.445328	0.451088	0.190316	0.817754	0.607168	0.428414	0.123005	0.561648	0.383833	0.419265	0.795936	1	0.259581	0.307547	0.528849	0.880502	0.211309	0.309111	0.0528806	0.986014
Eubacterium	1.32173	1.79337	0.279861	0.840781	1.58327	1.72355	0.528849	0.841983	1.66939	1.65414	0.853428	1	1.03596	1.53949	0.190316	0.774389	1.60641	1.40663	0.435872	0.986014
Faecalibacterium	0.0408432	0.0416268	0.970512	1	0.0277327	0.0371076	0.393048	0.761119	0.0328188	0.0310627	0.578742	1	0.0512637	0.0447277	1	1	0.0424722	0.0373252	0.630529	0.986014
Fastidiosipila	0.00584888	0	0.21929	0.840781	0.00357445	0	0.332432	0.761119	0	0.00252762	0.590683	1	0.00284856	0.00358165	0.969445	1	0.00371239	0.00416014	0.848981	1
Ferruginibacter	0.195919	0.392931	0.352681	0.840781	0.220984	0.25824	0.528849	0.841983	0.195409	0.0446048	0.14314	1	0.0882489	0.0787631	0.622653	0.880502	0.071979	0.0695583	0.622653	0.986014
Fibrobacter	5.12145	7.29847	0.435872	0.848584	4.34677	5.60407	0.314999	0.761119	6.33271	6.408	0.795936	1	10.8497	8.61407	0.684211	0.897076	9.84066	8.27764	0.393048	0.986014
Filifactor	0.0630012	0.0498701	0.911797	1	0.0572906	0.112056	0.123005	0.561648	0.0402491	0.0619145	0.472509	1	0.0166134	0.0199613	0.739364	0.923227	0.0223948	0.0304889	0.630529	0.986014
Flavonifractor	0.170203	0.172538	1	1	0.228942	0.165445	0.123005	0.561648	0.192653	0.244401	0.528849	1	0.255827	0.382278	0.105122	0.766589	0.197093	0.250285	0.435872	0.986014
Gemmiger	0.00368635	0.0105067	0.303825	0.840781	0.00938705	0.00646919	0.520366	0.841983	0.0100792	0.00997155	0.61852	1	0.00628978	0.00727212	0.51494	0.880502	0.00619238	0.00891061	0.570606	0.986014
Gordonibacter	0.204566	0.187863	0.528849	0.850306	0.235503	0.346981	0.0524259	0.507483	0.364467	0.156616	0.630529	1	0.173389	0.160113	0.630529	0.880502	0.121412	0.134406	0.795936	1
Gp10	0.0223489	0.0214924	0.79103	1	0.0272747	0.0144987	0.075256	0.523476	0.0115258	0.0154273	0.405502	1	0.00628439	0.00874813	0.519895	0.880502	0.0117407	0.0124804	0.970512	1
Gracilibacter	0.0201113	0.0392993	0.161341	0.817754	0.0406276	0.0379108	0.481251	0.831877	0.0131775	0.0170642	0.383957	1	0.0059966	0.0123224	0.449521	0.872204	0.0116297	0.0201096	0.684211	0.986014
Hallella	0.0089921	0.0361811	0.0255258	0.817754	0.0553523	0	0.00610863	0.328491	0.00784276	0.00347686	0.781485	1	0.011904	0.0176805	1	1	0.0118013	0.0243293	0.288099	0.986014
Heliophilum	0.0183528	0.0270525	0.240613	0.840781	0.0266564	0.00814654	0.00452543	0.328491	0.0134164	0.0134822	0.570606	1	0.00462173	0.0127224	0.0847672	0.731261	0.00920207	0.00712847	0.849547	1
Herbaspirillum	0.016761	0.0243212	0.435872	0.848584	0.0107233	0	0.369109	0.761119	0.0115034	0.0124725	0.615642	1	0.0185413	0.0209639	0.481251	0.880502	0.00957727	0.0206681	0.190316	0.986014
Hydrogenoanaerobacterium	0.0173861	0.0254439	0.224725	0.840781	0.0224573	0.0178374	0.271227	0.74045	0.0134164	0.0208603	0.909038	1	0.00294557	0.00282831	0.908515	1	0.00616159	0.00712847	0.761498	1
Hydrotalea	0	0	1	1	0.00171436	0	0.442552	0.811346	0	0	1	1	0	0	1	1	0	0	1	1
Insolitispirillum	0	0	1	1	0.00280744	0	0.263966	0.74045	0	0	1	1	0	0	1	1	0.00129453	0	0.481845	0.986014
Kiloniella	0.0629576	0.0795863	0.519895	0.850306	0.227547	0.138074	0.393048	0.761119	0.138377	0.143328	0.79103	1	0.0585446	0.0725488	0.596563	0.880502	0.214653	0.127872	0.279861	0.986014
Lachnoanaerobaculum	0.0108177	0.00579676	0.158805	0.817754	0.0134427	0.0135008	0.909382	1	0.0105654	0.00410231	0.814753	1	0.00628439	0.0170041	0.130425	0.766589	0.00647226	0.020166	0.0514962	0.986014
Lachnobacterium	0	0	1	1	0	0	1	1	0	0	1	1	0	0.00114549	0.169183	0.766589	0.00440542	0	0.0529579	0.986014
Lachnospira	0	0	1	1	0	0	1	1	0	0	1	1	0.00732339	0.00657878	0.423849	0.857215	0.00587231	0.00403227	0.158805	0.986014
Lachnospiracea_incertae_sedis	1.65436	1.396	0.035463	0.817754	1.41527	1.85923	0.190316	0.639673	1.94092	1.94892	0.970512	1	2.06822	1.94032	0.630529	0.880502	1.7356	2.00712	0.314999	0.986014
Lactobacillus	0.302029	0.0449791	0.105122	0.817754	0.106929	0.136507	0.481251	0.831877	0.307532	0.293606	0.528849	1	0.406115	0.333034	0.352681	0.83672	0.083687	0.170787	0.0892096	0.986014
Lactococcus	0.00637752	0.013221	0.224725	0.840781	0.0152466	0.0102004	0.190316	0.639673	0.00673656	0.0147159	0.153041	1	0.00657531	0.0106934	0.21057	0.778688	0.0116242	0.0100205	0.352681	0.986014
Lactonifactor	0.484393	0.270978	0.0532571	0.817754	0.295902	0.232208	0.123005	0.561648	0.290208	0.404968	0.481251	1	0.467752	0.549546	0.739364	0.923227	0.574447	0.704981	0.435872	0.986014
Lutispora	0	0	1	1	0.00149383	0	0.772115	0.938954	0	0	1	1	0	0	1	1	0	0	1	1
Mangroviflexus	1.22955	1.04646	0.578742	0.88255	1.14728	0.878285	0.352681	0.761119	0.938948	1.35881	0.528849	1	1.91351	1.78649	0.853428	0.997075	1.98047	1.06678	0.14314	0.986014
Methylobacterium	0	0.000909025	0.481845	0.848584	0.00357526	0	0.196253	0.650591	0	0	1	1	0	0	1	1	0.000878007	0	0.120607	0.986014
Micromonospora	0	0	1	1	0.00209021	0	0.066594	0.523476	0	0	1	1	0	0	1	1	0	0	1	1
Mogibacterium	0.215243	0.258342	0.853428	1	0.309259	0.168751	0.0146896	0.328491	0.228063	0.305085	0.190316	1	0.171336	0.233723	0.14314	0.766589	0.180771	0.270566	0.247451	0.986014
Moryella	0.0317913	0.0304248	0.853428	1	0.041486	0.0376767	0.352681	0.761119	0.0466976	0.0592045	0.247451	1	0.0488729	0.0740981	0.247451	0.788203	0.0448465	0.0551892	0.630529	0.986014
Mucilaginibacter	0.170381	0.214527	0.435872	0.848584	0.238735	0.217007	0.853428	0.98818	0.201129	0.226123	0.427181	1	0.0119388	0.0487258	0.423849	0.857215	0.0142968	0.0142406	0.853428	1
Mycobacterium	0.00819011	0.0125476	0.595314	0.892971	0.0116811	0.0104949	0.733344	0.91757	0.00838535	0.00130044	0.781485	1	0	0	1	1	0.00129453	0.000924242	1	1
Mycoplasma	0	0	1	1	0.0102787	0	0.250488	0.730339	0	0	1	1	0	0.00157045	0.966999	1	0	0.00365969	0.777414	1
Myroides	0.00845026	0.00181805	0.132039	0.817754	0.00506122	0.00171769	0.348659	0.761119	0.00111822	0	0.442552	1	0.00218813	0.00853093	0.206221	0.778688	0.00390601	0.00386392	0.789787	1
Nakamurella	0.241921	0.287391	0.684211	0.935088	0.329178	0.296103	0.247451	0.730281	0.236864	0.259131	0.435872	1	0.210096	0.260405	0.481251	0.880502	0.259754	0.205742	0.578742	0.986014
Novispirillum	0.01476	0.035037	0.0590824	0.817754	0.0336865	0.0158305	0.123005	0.561648	0.0242517	0.016557	0.620536	1	0.00508283	0.0188307	0.129122	0.766589	0.00827363	0.0170118	0.909382	1
Nubsella	0.183502	0.144993	0.739364	0.967466	0.104858	0.177259	0.217563	0.692765	0.130768	0.100609	0.435872	1	0.134031	0.108706	0.970512	1	0.135851	0.117713	0.795936	1
Oceanobacillus	0.0112511	0.00811416	0.969621	1	0.0139579	0.013666	0.82053	0.968625	0.00674416	0	0.716261	1	0.00542207	0.00988278	0.240613	0.788203	0.00688627	0.0101099	1	1
Olivibacter	0.04919	0.0941175	0.279861	0.840781	0.0991354	0.0708803	0.739364	0.91757	0.122247	0.0506056	0.578742	1	0.0181599	0.0296739	0.578742	0.880502	0.0259329	0.0198537	1	1
Olsenella	0.0085417	0.00680264	0.731783	0.967466	0.00120942	0.00830315	0.118291	0.561648	0.00549257	0.00552802	0.907768	1	0.0108721	0.0138954	0.314999	0.83672	0.00680859	0.00532552	0.567825	0.986014
Oribacterium	0.116605	0.239082	0.105122	0.817754	0.368596	0.130759	0.0114962	0.328491	0.19494	0.202609	0.578742	1	0.149753	0.282987	0.165494	0.766589	0.247757	0.313824	0.314999	0.986014
Ornithobacterium	0.00112342	0	0.709628	0.964467	0.00297101	0	0.599585	0.884753	0.0050696	0	0.0565172	1	0	0	1	1	0	0	1	1
Oscillibacter	1.22996	0.943103	0.190316	0.817754	1.3596	1.47139	0.630529	0.904803	1.83995	1.30107	0.911797	1	0.622409	0.798583	0.481251	0.880502	0.585882	0.665444	0.279861	0.986014
Oxalobacter	0	0	1	1	0.000880793	0.00147017	0.627951	0.904803	0.00686861	0	0.147603	1	0	0	1	1	0	0	1	1
Oxobacter	0.108168	0.114137	0.853428	1	0.104451	0.0941965	0.684211	0.904803	0.103965	0.126591	0.352681	1	0.0557205	0.061326	0.352681	0.83672	0.0560462	0.100994	0.14314	0.986014
Paludibacter	1.84413	1.43863	0.0524259	0.817754	2.42861	1.95466	0.352681	0.761119	1.34097	2.43931	0.352681	1	0.707388	1.26055	0.0114962	0.247588	1.78083	1.02842	0.393048	0.986014
Pantoea	0	0	1	1	0.00372824	0.00208464	0.606453	0.889465	0	0	1	1	0	0	1	1	0	0	1	1
Papillibacter	0.0735885	0.0463307	0.352681	0.840781	0.0528212	0.0884508	0.190316	0.639673	0.0661166	0.079764	1	1	0.0503862	0.073043	0.393048	0.83672	0.045306	0.0530097	0.247451	0.986014
Parabacteroides	2.89014	2.61565	0.970512	1	2.9759	2.35834	0.393048	0.761119	2.09595	2.26102	0.970512	1	1.51181	1.8635	0.630529	0.880502	1.34962	1.22186	0.630529	0.986014
Paraeggerthella	0.0270599	0.0198125	0.969839	1	0.0340952	0.0165487	0.0114962	0.328491	0.017792	0.0104614	0.161815	1	0.0164593	0.0188307	0.93972	1	0.0147776	0.0279906	0.528849	0.986014
Parapedobacter	0.986958	1.0606	0.528849	0.850306	1.40586	0.991563	0.481251	0.831877	2.36047	1.01944	0.0524259	1	0.0767338	0.26782	0.217563	0.778688	0.415397	0.177727	0.14314	0.986014
Paraprevotella	2.00359	2.08854	0.630529	0.89659	1.50419	2.08081	0.0232306	0.351363	1.60393	1.63429	0.352681	1	1.18588	1.25123	0.684211	0.897076	1.42112	1.15397	0.684211	0.986014
Parasporobacterium	0	0	1	1	0.00331238	0	0.38494	0.761119	0	0	1	1	0.00218813	0	0.147603	0.766589	0	0.002024	0.777414	1
Parasutterella	0.00224683	0.0119144	0.176491	0.817754	0.0147206	0.0241647	0.272314	0.74045	0.0203308	0.0106045	1	1	0.0114678	0.0164835	0.103589	0.766589	0.00849753	0.015557	0.909586	1
Pedobacter	0.0124176	0.00547229	0.0950518	0.817754	0.0151155	0.0121619	0.545199	0.86234	0.0218242	0.0105455	0.381069	1	0.0152594	0.0278153	0.405502	0.854451	0.0151252	0.0110506	0.472009	0.986014
Pelospora	0.0034294	0.00348296	0.558046	0.88255	0	0.00376767	0.2106	0.688719	0.00407437	0.00896713	0.237762	1	0.00541104	0.00886805	0.621863	0.880502	0.00770255	0.0091547	0.704396	1
Peptococcus	0.0574655	0.102927	0.314999	0.840781	0.0806306	0.11108	0.14314	0.619355	0.0981314	0.0880621	0.578742	1	0.0426613	0.0543876	0.528849	0.880502	0.0377942	0.0468941	0.578742	0.986014
Persicobacter	0.0384794	0.0386788	0.622653	0.89659	0.0573032	0.0139046	0.472509	0.831877	0.0604448	0.122981	0.190316	1	0.0459537	0.0432944	0.578742	0.880502	0.0526186	0.0220325	0.247451	0.986014
Petrimonas	0.11454	0.12439	0.528849	0.850306	0.114659	0.161125	0.684211	0.904803	0.138847	0.148052	0.911797	1	0.0662992	0.0791835	0.352681	0.83672	0.0826853	0.0970648	0.481251	0.986014
Porphyromonas	0.542568	0.597382	0.970512	1	0.738444	0.58917	0.739364	0.91757	0.605315	0.463098	0.795936	1	0.211076	0.479847	0.14314	0.766589	0.315205	0.351238	1	1
Prevotella	6.11949	7.52948	0.314999	0.840781	7.02884	8.6121	0.14314	0.619355	9.50616	6.54591	0.393048	1	5.56701	4.64019	0.0892096	0.731261	5.41725	6.31267	0.630529	0.986014
Proteiniphilum	0.0389571	0.0462648	0.911797	1	0.0261103	0.0408645	0.123005	0.561648	0.049255	0.030771	0.314999	1	0.0462311	0.0821033	0.190316	0.774389	0.081531	0.0438331	0.0528806	0.986014
Proteocatella	0	0	1	1	0	0	1	1	0	0	1	1	0.00218813	0	0.54467	0.880502	0	0	1	1
Pseudobutyrivibrio	1.05407	1.11923	0.911797	1	1.06801	1.1633	0.435872	0.805199	1.18826	1.17935	0.911797	1	0.774606	0.921434	0.630529	0.880502	1.13884	1.05546	0.630529	0.986014
Pseudoflavonifractor	5.17702	4.10947	0.352681	0.840781	3.99546	5.06259	0.352681	0.761119	4.24718	4.37426	0.795936	1	3.21063	3.20387	0.684211	0.897076	2.95078	3.60669	0.190316	0.986014
Pseudomonas	0.0301504	0.0362228	0.911797	1	0.03998	0.0278798	0.0630128	0.523476	0.0294768	0.0254215	0.279861	1	0.0197615	0.0411837	0.0089307	0.247588	0.0351541	0.0311398	0.481251	0.986014
Pseudosphingobacterium	0.00513135	0.00563986	0.969195	1	0.0118756	0	0.0931253	0.549666	0.011667	0	0.369109	1	0	0.00440165	0.226071	0.778688	0	0	1	1
Psychrobacter	0.00993513	0.0104212	0.676435	0.934848	0.0162177	0.00851046	0.111059	0.561648	0.0148803	0.0119924	0.759277	1	0.00187452	0.0101078	0.0865702	0.731261	0.0120419	0.00952328	0.247451	0.986014
Rhizobium	0	0.0105817	0.12582	0.817754	0.0146315	0.0104492	0.519895	0.841983	0.00348169	0	0.17221	1	0	0	1	1	0.00101264	0	0.307711	0.986014
Rhodocista	0	0	1	1	0.00120942	0	0.39943	0.761119	0	0	1	1	0	0	1	1	0	0	1	1
Rhodococcus	0	0	1	1	0.00998077	0	0.352971	0.761119	0	0	1	1	0	0	1	1	0.000878007	0	0.307711	0.986014
Rhodoplanes	0	0	1	1	0.00120942	0	0.267544	0.74045	0	0	1	1	0	0	1	1	0	0	1	1
Rhodospirillum	0	0	1	1	0	0	1	1	0	0.00130044	0.198396	1	0.00390708	0.00372307	0.906742	1	0	0.00184848	0.481845	0.986014
Rikenella	0.0628002	0.102707	0.123005	0.817754	0.11253	0.0536576	0.0114962	0.328491	0.0608612	0.0638952	0.578742	1	0.0431833	0.0683413	0.190316	0.774389	0.0913917	0.0600861	0.578742	0.986014
Robinsoniella	0.0177852	0.0109446	0.212122	0.840781	0.0217592	0.0179364	0.853428	0.98818	0.00497083	0.0187984	0.0847672	1	0.0301538	0.0195196	0.217563	0.778688	0.0190462	0.0199303	0.739364	1
Roseburia	0.537755	0.436511	0.190316	0.817754	0.575182	0.54002	1	1	0.602404	0.597634	0.528849	1	0.549038	0.572291	0.630529	0.880502	0.575439	0.600863	0.684211	0.986014
Rothia	0	0	1	1	0	0	1	1	0	0	1	1	0.0046536	0.000792418	0.721363	0.923227	0	0.00240954	0.056531	0.986014
Ruminobacter	0	0	1	1	0	0	1	1	0	0.0164708	0.230212	1	0.00528157	0.0371077	0.062026	0.731261	0	0	1	1
Ruminococcus	7.16881	3.94394	0.0114962	0.817754	2.80442	4.59766	0.528849	0.841983	3.93312	5.25619	0.630529	1	7.58809	5.27678	0.00684146	0.247588	7.88076	7.2817	0.528849	0.986014
Saccharofermentans	1.63384	1.34097	0.481251	0.848584	1.30015	1.11015	0.795936	0.94885	0.751559	1.00789	0.684211	1	1.52902	2.04594	0.528849	0.880502	1.33234	1.54641	0.578742	0.986014
Sarcina	0.0512847	0.122085	0.739364	0.967466	0.213574	0.117816	0.0892096	0.539718	0.165109	0.127795	0.623046	1	0.0369393	0.0336205	1	1	0.0162028	0.00970811	0.240613	0.986014
Schwartzia	0.0540843	0.00535881	0.167914	0.817754	0.0139579	0.0170972	0.565591	0.873559	0.0585189	0.0602507	0.578742	1	0.115896	0.0977192	0.217563	0.778688	0.125814	0.110856	0.684211	0.986014
Sedimentibacter	0.00400793	0.00144225	0.362081	0.840781	0.00544112	0.00737826	0.466753	0.831877	0.00169095	0.00126381	0.746638	1	0	0.00831968	0.109369	0.766589	0.00680859	0.00109976	0.584588	0.986014
Selenomonas	0	0	1	1	0	0	1	1	0	0	1	1	0	0	1	1	0.00238895	0	0.199647	0.986014
Slackia	0.0382118	0.0357831	1	1	0.0587732	0.0618568	0.684211	0.904803	0.0777342	0.0515957	0.105122	1	0.0275129	0.040565	0.0630128	0.731261	0.0231567	0.0360416	0.314999	0.986014
Solitalea	0.0470957	0.0541969	0.217563	0.840781	0.0511068	0.04433	0.352681	0.761119	0.0244638	0.045438	0.352681	1	0.0905818	0.0545888	0.528849	0.880502	0.0585435	0.0587843	1	1
Solobacterium	0.0112252	0.0159481	0.469315	0.848584	0.013907	0.00477129	0.158805	0.635546	0.00608905	0.00509187	0.786908	1	0.0292343	0.0244498	0.684211	0.897076	0.0184848	0.0123982	0.217563	0.986014
Sphingobacterium	0.402312	0.413394	0.911797	1	0.269879	0.574846	0.247451	0.730281	0.359578	0.236187	0.578742	1	0.13733	0.0863942	0.123005	0.766589	0.10413	0.154252	0.578742	0.986014
Sphingomonas	0.0609385	0.0718546	0.123005	0.817754	0.0836883	0.0717262	0.352681	0.761119	0.0480644	0.0506847	0.970512	1	0.0338867	0.0330967	0.795936	0.968252	0.028288	0.0227856	0.578742	0.986014
Spirochaeta	0	0	1	1	0	0	1	1	0	0	1	1	0.0304484	0.00229098	0.552248	0.880502	0	0	1	1
Sporobacter	0.0399274	0.074987	0.123005	0.817754	0.0638183	0.0298091	0.035463	0.429102	0.036706	0.0461374	0.528849	1	0.0305175	0.0476973	0.14314	0.766589	0.0414684	0.0377872	0.970512	1
Streptococcus	0.018329	0.0156536	0.82053	1	0.0106517	0.0066765	0.362536	0.761119	0.0261883	0.0930522	0.650025	1	0.392002	0.985535	0.739364	0.923227	0.0255403	0.0176423	0.909586	1
Streptomyces	0.00193985	0.00668283	0.184281	0.817754	0.00745647	0	0.0755823	0.523476	0	0	1	1	0	0	1	1	0	0	1	1
Subdoligranulum	0.00523951	0.00198295	0.332432	0.840781	0	0.00826924	0.172158	0.639673	0.0102112	0.00260087	0.842942	1	0	0.00315528	0.258155	0.801638	0	0	1	1
Succinatimonas	0.00543286	0.00161505	0.434806	0.848584	0	0	1	1	0.00861606	0.0128579	0.848119	1	0.0108674	0.0310598	0.0819837	0.731261	0.0222136	0.0283286	0.733344	1
Succinivibrio	0.00193985	0	0.38494	0.840781	0	0.00204998	0.709628	0.91757	0.0203984	0.0299147	0.362536	1	0.0622835	0.141795	0.105122	0.766589	0.0508726	0.085741	0.630529	0.986014
Sutterella	0.00224683	0.00544401	0.562405	0.88255	0.00534008	0.00573525	0.909038	1	0	0.00419843	0.492376	1	0.00381111	0.00356726	0.781485	0.965604	0.00171717	0	0.649036	0.986014
Syntrophococcus	0.0317596	0.0435183	0.578742	0.88255	0.0535675	0.0166231	0.011299	0.328491	0.0237103	0.0698804	0.393048	1	0.0289046	0.0512277	0.190316	0.774389	0.045306	0.0504136	0.911797	1
Syntrophomonas	0	0.0134425	0.0277192	0.817754	0.0103289	0.00662699	0.421178	0.795128	0.00407437	0.00771144	0.667525	1	0.00488112	0.0294994	0.0521035	0.731261	0.0107348	0.00644873	0.621863	0.986014
Tannerella	0.148608	0.0677073	0.306761	0.840781	0.0352845	0.063792	0.343978	0.761119	0.0108758	0.0536614	0.289737	1	0.536464	0.117799	0.190316	0.774389	0.0784847	0.0726636	0.795936	1
Treponema	6.69507	6.44228	0.911797	1	5.31878	6.04185	0.578742	0.873559	5.67041	6.69635	1	1	10.0026	9.53885	0.14314	0.766589	10.0941	9.68385	0.853428	1
Turicibacter	0	0	1	1	0	0	1	1	0.00111822	0	0.772115	1	0.00541104	0.00650653	0.728168	0.923227	0	0.00240954	0.225691	0.986014
unclassified_Clostridiaceae_1	0	0	1	1	0.00171436	0	0.267544	0.74045	0	0	1	1	0.00121409	0.000792418	1	1	0.00109442	0	0.231137	0.986014
unclassified_Clostridiales_Incertae_Sedis_XIII	0.00112342	0	0.169183	0.817754	0	0	1	1	0	0	1	1	0	0	1	1	0	0	1	1
unclassified_Coriobacteriaceae	0.0541137	0.0478163	0.630529	0.89659	0.0768046	0.0441846	0.0892096	0.539718	0.0551198	0.0269643	0.105122	1	0.0476505	0.0544576	0.630529	0.880502	0.0408363	0.0427659	0.739364	1
unclassified_Cystobacterineae	0.0615015	0.00257393	0.142601	0.817754	0.012007	0.00417438	0.968391	1	0.0272675	0.0489372	0.675273	1	0	0	1	1	0	0	1	1
unclassified_Erysipelotrichaceae	0.015734	0.014611	0.909038	1	0.0126925	0	0.099545	0.561648	0	0.00419748	0.431818	1	0.010818	0.00815652	0.848981	0.997075	0.0043512	0.00500262	0.849547	1
unclassified_Eubacteriaceae	0.0555757	0.0964072	0.247451	0.840781	0.121046	0.0307502	0.0255258	0.363367	0.0416789	0.0706609	0.405502	1	0.0431807	0.0868174	0.0432571	0.257313	0.0572825	0.0732084	0.393048	0.986014
unclassified_Lachnospiraceae	6.25647	5.43006	0.0232306	0.817754	5.5814	5.64299	0.795936	0.94885	6.15602	6.41962	0.853428	1	8.243	7.76962	0.0492096	0.257313	7.54917	7.82575	0.481251	0.986014
unclassified_Marinilabiliaceae	0.102155	0.11224	0.795936	1	0.167482	0.150453	0.684211	0.904803	0.158057	0.0780177	0.519895	1	0.0273689	0.0479047	0.393048	0.83672	0.0631991	0.0260421	0.279861	0.986014
unclassified_Peptococcaceae	0.0170811	0.0202105	0.341048	0.840781	0.00618649	0.00732874	0.596563	0.884753	0.00637081	0.0126711	0.517356	1	0.01755	0.0141842	0.325569	0.83672	0.0176177	0.0157601	0.578742	0.986014
unclassified_Porphyromonadaceae	3.77537	3.87041	0.630529	0.89659	5.03244	4.6991	0.247451	0.730281	3.90165	4.76217	0.853428	1	2.90386	3.88001	0.14314	0.766589	3.39419	3.95238	0.247451	0.986014
unclassified_Prevotellaceae	0.786552	0.780409	0.853428	1	0.767145	1.00541	0.0524259	0.507483	1.06585	0.956937	0.481251	1	1.16047	0.681264	0.0892096	0.731261	0.500894	0.724009	0.14314	0.986014
unclassified_Rhodospirillaceae	0.0688987	0.084709	0.247451	0.840781	0.108036	0.0764959	0.105122	0.561648	0.0755992	0.0883384	0.623046	1	0.033235	0.0479939	0.435872	0.857215	0.0584654	0.058865	0.739364	1
unclassified_Rickettsiaceae	0	0	1	1	0.0033075	0	0.159191	0.635546	0.00308192	0.00347686	1	1	0	0.00310907	0.172158	0.766589	0	0	1	1
unclassified_Ruminococcaceae	9.76167	13.2896	0.14314	0.817754	12.8507	9.955	0.0232306	0.351363	9.31238	10.8145	0.481251	1	6.60436	9.81244	0.0232306	0.256853	8.77181	9.95167	0.352681	0.986014
unclassified_Sphingobacteriaceae	0.137729	0.11857	0.528849	0.850306	0.10636	0.133352	0.247451	0.730281	0.11328	0.0801542	0.140316	1	0.0390986	0.0686743	0.795936	0.968252	0.0418238	0.0555701	0.352681	0.986014
unclassified_Spirochaetaceae	0	0	1	1	0	0	1	1	0	0	1	1	0	0.000998405	0.590683	0.880502	0.00332489	0	0.100812	0.986014
unclassified_Sutterellaceae	0.0458994	0.0724587	0.481251	0.848584	0.0667492	0.0614827	0.481251	0.831877	0.0545609	0.0727419	0.435872	1	0.0238731	0.0504818	0.0588056	0.731261	0.0402441	0.0329182	0.911797	1
Weissella	0	0	1	1	0	0	1	1	0	0	1	1	0.00167568	0.0427266	0.250488	0.788203	0	0	1	1
