# Supplementary material for: Strongyle Infection and Gut Microbiota: Profiling of Resistant and Susceptible Horses Over a Grazing Season
Source: Front Physiol. 2018 Mar 21;9:272. doi: 10.3389/fphys.2018.00272 (PMC5871743; doi:10.3389/fphys.2018.00272)
Supplement: Table S4 — Differences in predicted KEGG pathway abundance between susceptible (S) and resistant (R) animals across time. Predicted pathways values across time are represented as %, where normalized counts from a particular pathway is divides by the total number of counts in each sample. [file Table4.XLS]

## Sheet: Table_S4.txt
Table S4. Differences in predicted KEGG pathway abundance between susceptible (S) and resistant (R) animals across time. Predicted pathways values across time are represented as %, where normalized counts from a particular pathway is divides by the total number of counts in each sample
			Day 0					Day 24					Day 43					Day 92					Day 132
Super Pathway	Sub Pathway	Pathway	Total % R	Total % S	Kruskal-Wallis	p-value	Adjusted p-value	Total % R	Total % S	Kruskal-Wallis	p-value	Adjusted p-value	Total % R	Total % S	Kruskal-Wallis	p-value	Adjusted p-value	Total % R	Total % S	Kruskal-Wallis	p-value	Adjusted p-value	Total % R	Total % S	Kruskal-Wallis	p-value	Adjusted p-value
Cellular Processes	Cell Communication	Adherens junction	0	0	50	1	1	0	0	50	1	1	0	0	50	1	1	0	0	55	1	1	0	0	50	1	1
Cellular Processes	Cell Growth and Death	Cell cycle	0	0	50	1	1	0	0	50	1	1	0	0	50	1	1	0	0	50	1	1	0	0	50	1	1
Cellular Processes	Cell Growth and Death	Cell cycle - yeast	0	0	50	1	1	0	0	50	1	1	0	0	50	1	1	0	0	50	1	1	0	0	50	1	1
Cellular Processes	Cell Communication	Focal adhesion	0	0	45	1	1	0	0	60	1	1	0	0	50	1	1	0	0	55	1	1	0	0	50	1	1
Cellular Processes	Cell Growth and Death	Oocyte meiosis	0	0	50	1	1	0	0	50	1	1	0	0	50	1	1	0	0	50	1	1	0	0	50	1	1
Cellular Processes	Transport and Catabolism	Phagosome	0	0	50	1	1	0	0	50	1	1	0	0	50	1	1	0	0	55	1	1	0	0	50	1	1
Cellular Processes	Cell Motility	Regulation of actin cytoskeleton	0	0	50	1	1	0	0	50	1	1	0	0	50	1	1	0	0	55	1	1	0	0	50	1	1
Cellular Processes	Cell Communication	Tight junction	0	0	50	1	1	0	0	50	1	1	0	0	50	1	1	0	0	55	1	1	0	0	50	1	1
Cellular Processes	Transport and Catabolism	Endocytosis	1.42174e-05	1.65109e-05	47	0.849547	0.912061	2.3633e-05	1.58968e-05	68	0.185214	0.579222	1.54236e-05	1.4097e-05	48.5	0.938936	1	0	4.9554e-06	34	0.226071	0.658237	7.6031e-06	6.65635e-06	61	0.426659	1
Cellular Processes	Cell Growth and Death	p53 signaling pathway	0.00032756	0.000529954	25	0.0630128	0.430034	0.000763593	0.000534093	65	0.279861	0.658496	99.9997	99.9995	51	0.970512	1	0.000161779	0.000224095	35	0.279861	0.658237	0.000220588	0.000317735	43	0.630529	1
Cellular Processes	Cell Growth and Death	Apoptosis	0.000451154	0.000699049	35	0.279861	0.567834	0.000855754	0.000622965	65	0.279861	0.658496	0.000836876	0.000669409	51	0.970512	1	0.000526068	0.00109387	40	0.481251	0.711637	0.000276556	0.000404011	33	0.217563	1
Cellular Processes	Cell Growth and Death	Meiosis - yeast	0.0127426	0.0162284	22	0.035463	0.430034	0.0126185	0.012171	47	0.853428	0.983374	0.0129062	0.0120366	54	0.795936	1	0.0179357	0.016096	64	0.314999	0.658237	0.0166017	0.0166252	55	0.739364	1
Cellular Processes	Transport and Catabolism	Lysosome	0.0923188	0.0960838	45	0.739364	0.884709	0.103074	0.0897775	74	0.075256	0.579222	0.0855917	0.0955922	38	0.393048	1	0.0801185	0.0863263	28	0.105122	0.541186	0.0793609	0.0890486	44	0.684211	1
Cellular Processes	Transport and Catabolism	Peroxisome	0.181807	0.185329	32	0.190316	0.527608	0.190342	0.183562	72	0.105122	0.579222	0.180407	0.18006	49	0.970512	1	0.173897	0.182234	23	0.0432571	0.0854119	0.184646	0.181496	52	0.911797	1
Cellular Processes	Cell Motility	Cytoskeleton proteins	0.380015	0.368449	72	0.105122	0.495736	0.37612	0.375937	47	0.853428	0.983374	0.379124	0.37784	58	0.578742	1	0.368738	0.363437	45	0.739364	0.860014	0.369499	0.366803	48	0.911797	1
Cellular Processes	Cell Motility	Flagellar assembly	0.493036	0.507918	39	0.435872	0.659698	0.538208	0.536285	53	0.853428	0.983374	0.51946	0.514276	51	0.970512	1	0.450131	0.508599	20	0.0232306	0.0954119	0.460988	0.468271	48	0.911797	1
Cellular Processes	Cell Growth and Death	Cell cycle - Caulobacter	0.557031	0.56596	33	0.217563	0.534364	0.559376	0.557524	49	0.970512	0.999057	0.564092	0.555845	59	0.528849	1	0.567254	0.55969	64	0.314999	0.658237	0.563745	0.568946	49	0.970512	1
Cellular Processes	Cell Motility	Bacterial chemotaxis	0.622214	0.651253	34	0.247451	0.537102	0.667398	0.674161	41	0.528849	0.809168	0.669651	0.657215	52	0.911797	1	0.624058	0.664205	23	0.0432571	0.0954119	0.641953	0.623692	54	0.795936	1
Cellular Processes	Cell Motility	Bacterial motility proteins	1.2542	1.31004	34	0.247451	0.537102	1.36294	1.36653	50	1	1	1.34096	1.33924	52	0.911797	1	1.21211	1.28565	13	0.00388621	0.0836012	1.29844	1.24249	55	0.739364	1
Environmental Information Processing	Signaling Molecules and Interaction	CAM ligands	0	0	45	1	1	0	0	60	1	1	0	0	50	1	1	0	0	50	1	1	0	0	50	1	1
Environmental Information Processing	Signal Transduction	Calcium signaling pathway	0	0	45	1	1	0	0	50	1	1	0	0	50	1	1	0	0	50	1	1	0	0	50	1	1
Environmental Information Processing	Signaling Molecules and Interaction	Cytokine receptors	0	0	45	1	1	0	0	55	1	1	0	0	45	1	1	0	0	50	1	1	0	0	50	1	1
Environmental Information Processing	Signaling Molecules and Interaction	Cytokine-cytokine receptor interaction	0	0	45	1	1	0	0	55	1	1	0	0	45	1	1	0	0	50	1	1	0	0	50	1	1
Environmental Information Processing	Signaling Molecules and Interaction	ECM-receptor interaction	0	0	45	1	1	0	0	60	1	1	0	0	50	1	1	0	0	50	1	1	0	0	50	1	1
Environmental Information Processing	Signal Transduction	ErbB signaling pathway	0	0	50	1	1	0	0	50	1	1	0	0	50	1	1	0	0	50	1	1	0	0	50	1	1
Environmental Information Processing	Signaling Molecules and Interaction	G protein-coupled receptors	0	0	50	1	1	0	0	50	1	1	0	0	50	1	1	0	0	55	1	1	0	0	50	1	1
Environmental Information Processing	Signaling Molecules and Interaction	GTP-binding proteins	0	0	50	1	1	0	0	50	1	1	0	0	50	1	1	0	0	50	1	1	0	0	50	1	1
Environmental Information Processing	Signaling Molecules and Interaction	Glycan bindng proteins	0	0	50	1	1	0	0	50	1	1	0	0	50	1	1	0	0	50	1	1	0	0	50	1	1
Environmental Information Processing	Signal Transduction	Hedgehog signaling pathway	0	0	50	1	1	0	0	50	1	1	0	0	50	1	1	0	0	50	1	1	0	0	50	1	1
Environmental Information Processing	Signal Transduction	MAPK signaling pathway	0	0	50	1	1	0	0	50	1	1	0	0	50	1	1	0	0	50	1	1	0	0	50	1	1
Environmental Information Processing	Signal Transduction	Notch signaling pathway	0	0	50	1	1	0	0	50	1	1	0	0	50	1	1	0	0	50	1	1	0	0	55	1	1
Environmental Information Processing	Signal Transduction	TGF-beta signaling pathway	0	0	50	1	1	0	0	50	1	1	0	0	50	1	1	0	0	50	1	1	0	0	50	1	1
Environmental Information Processing	Signal Transduction	Wnt signaling pathway	0	0	50	1	1	0	0	50	1	1	0	0	50	1	1	0	0	50	1	1	0	0	55	1	1
Environmental Information Processing	Signal Transduction	mTOR signaling pathway	0	0	50	1	1	0	0	50	1	1	0	0	50	1	1	0	0	50	1	1	0	0	50	1	1
Environmental Information Processing	Signal Transduction	VEGF signaling pathway	0	3.80251e-06	33	1	1	1.77248e-06	0	58.5	0.494879	0.805617	0	0	55	1	1	0	0	50	1	1	0	0	49.5	1	1
Environmental Information Processing	Signaling Molecules and Interaction	Neuroactive ligand-receptor interaction	0	0	45	1	1	3.47485e-06	0	68	0.120607	0.579222	0	0	45	1	1	0	0	50	1	1	0	0	60	1	1
Environmental Information Processing	Signaling Molecules and Interaction	Ion channels	0.00350317	0.00393036	48	0.911797	0.956192	0.00426856	0.00474482	44	0.684211	0.895229	0.00545338	0.00530782	52	0.911797	1	0.00378509	0.00409746	40	0.481251	0.711637	0.00382856	0.0036283	57	0.630529	1
Environmental Information Processing	Signaling Molecules and Interaction	Cellular antigens	0.0282013	0.0306226	29	0.123005	0.51487	0.0324499	0.0293693	72	0.105122	0.579222	0.0273692	0.0272416	49	0.970512	1	0.0223976	0.0268656	26	0.075256	0.541186	0.0299397	0.0269064	59	0.528849	1
Environmental Information Processing	Signal Transduction	MAPK signaling pathway - yeast	0.0501997	0.049393	48	0.911797	0.956192	0.0511106	0.0480426	74	0.075256	0.579222	0.0466296	0.0485328	30	0.14314	1	0.0455547	0.047955	28	0.105122	0.541186	0.0457313	0.0493746	36	0.314999	1
Environmental Information Processing	Signal Transduction	Phosphatidylinositol signaling system	0.0760096	0.0777329	26	0.075256	0.430034	0.0787242	0.0775706	75	0.0630128	0.579222	0.0772179	0.0769631	45	0.739364	1	0.0719666	0.0753155	23	0.0432571	0.0954119	0.075724	0.0739602	65	0.279861	1
Environmental Information Processing	Signaling Molecules and Interaction	Bacterial toxins	0.104257	0.096208	78	0.035463	0.430034	0.100272	0.102717	47	0.853428	0.983374	0.097903	0.102401	41	0.528849	1	0.0997561	0.100514	52	0.911797	0.96015	0.102586	0.0986735	51	0.970512	1
Environmental Information Processing	Membrane Transport	Phosphotransferase system (PTS)	0.289789	0.261759	66	0.247451	0.537102	0.24374	0.267748	35	0.279861	0.658496	0.280848	0.297581	45	0.739364	1	0.373707	0.349403	58	0.578742	0.788677	0.294541	0.316542	38	0.393048	1
Environmental Information Processing	Membrane Transport	Bacterial secretion system	0.551277	0.553931	39	0.435872	0.659698	0.560692	0.548649	74	0.075256	0.579222	0.547834	0.548012	43	0.630529	1	0.535928	0.538698	39	0.435872	0.692414	0.542964	0.546711	51	0.970512	1
Environmental Information Processing	Membrane Transport	Secretion system	1.25232	1.2619	39	0.435872	0.659698	1.27514	1.26489	55	0.739364	0.924205	1.25961	1.24529	55	0.739364	1	1.22215	1.24041	12	0.00287947	0.0736012	1.25605	1.23356	59	0.528849	1
Environmental Information Processing	Signal Transduction	Two-component system	1.51392	1.5636	32	0.190316	0.527608	1.56423	1.57162	43	0.630529	0.869695	1.58392	1.55908	56	0.684211	1	1.53687	1.53487	42	0.578742	0.788677	1.56025	1.53939	57	0.630529	1
Environmental Information Processing	Membrane Transport	ABC transporters	3.3773	3.36468	59	0.528849	0.729447	3.28616	3.40726	30	0.14314	0.579222	3.39526	3.38703	55	0.739364	1	3.54608	3.49805	64	0.314999	0.658237	3.29849	3.40287	29	0.123005	1
Environmental Information Processing	Membrane Transport	Transporters	6.64212	6.44375	67	0.217563	0.534364	6.34813	6.58102	28	0.105122	0.579222	6.58149	6.6446	51	0.970512	1	7.00059	6.92958	61	0.435872	0.692414	6.51557	6.6911	35	0.279861	1
Genetic Information Processing	Transcription	Spliceosome	0	0	50	1	1	0	0	50	1	1	0	0	50	1	1	0	0	50	1	1	0	0	50	1	1
Genetic Information Processing	Translation	mRNA surveillance pathway	0	0	44	1	1	6.70937e-06	0	64	0.284659	0.664205	0	0	50	1	1	0	0	50	1	1	0	0	60	1	1
Genetic Information Processing	Replication and Repair	Non-homologous end-joining	0.00233969	0.00247367	37	0.352681	0.640209	0.00308855	0.0025785	73	0.0892096	0.579222	0.00224748	0.00210882	54	0.795936	1	0.00171411	0.00202369	38	0.393048	0.658237	0.0017072	0.00165806	52	0.911797	1
Genetic Information Processing	Folding, Sorting and Degradation	Ubiquitin system	0.00281305	0.00524346	23	0.0432571	0.430034	0.00393318	0.0035855	47	0.853428	0.983374	0.00384975	0.00357221	59	0.528849	1	0.00576381	0.00479534	65	0.279861	0.658237	0.003858	0.00517015	60	0.481251	1
Genetic Information Processing	Transcription	Basal transcription factors	0.00472772	0.00683862	26	0.075256	0.430034	0.00503358	0.00419015	50	1	1	0.00529574	0.00542694	48	0.911797	1	0.0076514	0.0065241	64	0.314999	0.658237	0.00636417	0.00700716	56	0.684211	1
Genetic Information Processing	Folding, Sorting and Degradation	Proteasome	0.047423	0.0476967	45	0.739364	0.884709	0.0481265	0.0473838	78	0.035463	0.579222	0.0473741	0.0472925	52	0.911797	1	0.0466668	0.0464382	53	0.853428	0.94148	0.0476646	0.0472787	60	0.481251	1
Genetic Information Processing	Translation	Ribosome biogenesis in eukaryotes	0.0505714	0.0524212	26	0.075256	0.430034	0.051317	0.0510922	52	0.911797	0.999057	0.0517287	0.0511554	55	0.739364	1	0.0519586	0.051553	60	0.481251	0.711637	0.0519324	0.0522832	57	0.630529	1
Genetic Information Processing	Folding, Sorting and Degradation	Protein processing in endoplasmic reticulum	0.0720712	0.073849	31	0.165494	0.51487	0.0750802	0.0730798	74	0.075256	0.579222	0.0718396	0.0708947	50	1	1	0.067204	0.0682022	34	0.247451	0.658237	0.0720573	0.0713921	60	0.481251	1
Genetic Information Processing	Translation	RNA transport	0.154007	0.152683	53	0.853428	0.912061	0.151387	0.155111	31	0.165494	0.579222	0.158204	0.154979	68	0.190316	1	0.158713	0.157948	57	0.630529	0.804069	0.153749	0.153801	54	0.795936	1
Genetic Information Processing	Transcription	RNA polymerase	0.171094	0.169752	70	0.14314	0.51487	0.170303	0.168589	59	0.528849	0.809168	0.168135	0.17039	47	0.853428	1	0.168423	0.167682	59	0.528849	0.746294	0.167393	0.169683	36	0.314999	1
Genetic Information Processing	Folding, Sorting and Degradation	Sulfur relay system	0.245476	0.250215	39	0.435872	0.659698	0.246006	0.251402	31	0.165494	0.579222	0.255413	0.245617	64	0.314999	1	0.254835	0.24936	66	0.247451	0.658237	0.252478	0.253071	57	0.630529	1
Genetic Information Processing	Replication and Repair	Nucleotide excision repair	0.415737	0.41516	44	0.684211	0.84396	0.415858	0.416879	54	0.795936	0.960613	0.411989	0.412703	43	0.630529	1	0.410896	0.409425	53	0.853428	0.94148	0.417201	0.415417	64	0.314999	1
Genetic Information Processing	Replication and Repair	Base excision repair	0.430571	0.433393	40	0.481251	0.698188	0.427546	0.428231	45	0.739364	0.924205	0.427527	0.428367	42	0.578742	1	0.43725	0.431636	73	0.0892096	0.541186	0.43727	0.43327	64	0.314999	1
Genetic Information Processing	Folding, Sorting and Degradation	RNA degradation	0.476719	0.477036	51	0.970512	0.988158	0.480005	0.472676	72	0.105122	0.579222	0.474399	0.476437	34	0.247451	1	0.465131	0.467711	36	0.314999	0.658237	0.476694	0.475351	55	0.739364	1
Genetic Information Processing	Translation	Translation factors	0.573274	0.569934	49	0.970512	0.988158	0.577328	0.565018	68	0.190316	0.579222	0.569016	0.571511	37	0.352681	1	0.561022	0.563509	36	0.314999	0.658237	0.577179	0.571014	62	0.393048	1
Genetic Information Processing	Folding, Sorting and Degradation	Protein export	0.65108	0.642297	59	0.528849	0.729447	0.642255	0.635149	68	0.190316	0.579222	0.629244	0.639203	31	0.165494	1	0.637434	0.635062	53	0.853428	0.94148	0.641478	0.645829	50	1	1
Genetic Information Processing	Replication and Repair	DNA replication	0.681694	0.674853	61	0.435872	0.659698	0.675945	0.666445	77	0.0432571	0.579222	0.667376	0.67305	32	0.190316	1	0.66277	0.666288	41	0.528849	0.746294	0.672696	0.670873	51	0.970512	1
Genetic Information Processing	Replication and Repair	Mismatch repair	0.865904	0.85744	68	0.190316	0.527608	0.8631	0.852011	65	0.279861	0.658496	0.852479	0.859181	31	0.165494	1	0.846488	0.850449	38	0.393048	0.658237	0.865896	0.854083	50	1	1
Genetic Information Processing	Folding, Sorting and Degradation	Chaperones and folding catalysts	0.981313	0.980224	49	0.970512	0.988158	0.988058	0.973176	63	0.352681	0.719304	0.978839	0.978044	43	0.630529	1	0.954525	0.960974	32	0.190316	0.658237	0.976409	0.970428	56	0.684211	1
Genetic Information Processing	Replication and Repair	Homologous recombination	1.00125	0.994205	54	0.795936	0.895029	0.999328	0.985047	65	0.279861	0.658496	0.993015	0.993745	37	0.352681	1	0.983822	0.983542	51	0.970512	0.988287	1.01002	0.994925	67	0.217563	1
Genetic Information Processing	Transcription	Transcription machinery	1.12458	1.1122	69	0.165494	0.51487	1.10479	1.10133	50	1	1	1.09811	1.10106	46	0.795936	1	1.09727	1.09	65	0.279861	0.658237	1.12067	1.10993	61	0.435872	1
Genetic Information Processing	Translation	Aminoacyl-tRNA biosynthesis	1.23659	1.24051	41	0.528849	0.729447	1.24061	1.24509	45	0.739364	0.924205	1.24292	1.23697	50	1	1	1.22725	1.22793	45	0.739364	0.860014	1.2391	1.23485	69	0.165494	1
Genetic Information Processing	Replication and Repair	DNA replication proteins	1.27817	1.26609	66	0.247451	0.537102	1.27161	1.24788	69	0.165494	0.579222	1.25281	1.26179	37	0.352681	1	1.24131	1.24767	40	0.481251	0.711637	1.26197	1.25439	49	0.970512	1
Genetic Information Processing	Translation	Ribosome Biogenesis	1.51738	1.51326	49	0.970512	0.988158	1.50795	1.51094	51	0.970512	0.999057	1.50783	1.50738	39	0.435872	1	1.50497	1.49612	60	0.481251	0.711637	1.52364	1.51631	60	0.481251	1
Genetic Information Processing	Transcription	Transcription factors	1.57668	1.55412	67	0.217563	0.534364	1.5439	1.56723	35	0.279861	0.658496	1.59244	1.59254	47	0.853428	1	1.64421	1.61991	55	0.739364	0.860014	1.52756	1.57025	41	0.528849	1
Genetic Information Processing	Replication and Repair	Chromosome	1.59875	1.60174	46	0.795936	0.895029	1.61415	1.59841	59	0.528849	0.809168	1.61033	1.6048	51	0.970512	1	1.56752	1.57855	27	0.0892096	0.541186	1.58841	1.58	54	0.795936	1
Genetic Information Processing	Translation	Ribosome	2.47418	2.4568	50	1	1	2.48837	2.45589	69	0.165494	0.579222	2.46343	2.46522	40	0.481251	1	2.41001	2.4273	28	0.105122	0.541186	2.44007	2.44259	52	0.911797	1
Genetic Information Processing	Replication and Repair	DNA repair and recombination proteins	2.90109	2.89639	58	0.578742	0.761573	2.89366	2.87077	61	0.435872	0.744172	2.88196	2.89215	33	0.217563	1	2.88607	2.87681	66	0.247451	0.658237	2.92666	2.89961	62	0.393048	1
Human Diseases	Cardiovascular Diseases	Arrhythmogenic right ventricular cardiomyopathy (ARVC)	0	0	50	1	1	0	0	50	1	1	0	0	50	1	1	0	0	55	1	1	0	0	50	1	1
Human Diseases	Cancers	Chronic myeloid leukemia	0	0	50	1	1	0	0	50	1	1	0	0	50	1	1	0	0	50	1	1	0	0	55	1	1
Human Diseases	Cardiovascular Diseases	Dilated cardiomyopathy (DCM)	0	0	50	1	1	0	0	50	1	1	0	0	50	1	1	0	0	55	1	1	0	0	50	1	1
Human Diseases	Cancers	Glioma	0	0	50	1	1	0	0	50	1	1	0	0	50	1	1	0	0	50	1	1	0	0	50	1	1
Human Diseases	Infectious Diseases	Hepatitis C	0	0	50	1	1	0	0	50	1	1	0	0	50	1	1	0	0	50	1	1	0	0	50	1	1
Human Diseases	Infectious Diseases	Measles	0	0	50	1	1	0	0	50	1	1	0	0	50	1	1	0	0	50	1	1	0	0	50	1	1
Human Diseases	Cancers	Pancreatic cancer	0	0	50	1	1	0	0	50	1	1	0	0	50	1	1	0	0	50	1	1	0	0	50	1	1
Human Diseases	Infectious Diseases	Pathogenic Escherichia coli infection	0	0	50	1	1	0	0	50	1	1	0	0	50	1	1	0	0	55	1	1	0	0	50	1	1
Human Diseases	Immune System Diseases	Rheumatoid arthritis	0	0	50	1	1	0	0	50	1	1	0	0	50	1	1	0	0	50	1	1	0	0	50	1	1
Human Diseases	Infectious Diseases	Shigellosis	0	0	50	1	1	0	0	55	1	1	0	0	50	1	1	0	0	55	1	1	0	0	50	1	1
Human Diseases	Infectious Diseases	Vibrio cholerae infection	0	0	45	1	1	0	0	50.5	1	1	0	0	50	1	1	0	0	55	1	1	0	0	45	1	1
Human Diseases	Infectious Diseases	Leishmaniasis	0	3.80251e-06	33	0.143322	0.51487	1.77248e-06	0	58.5	0.494879	0.805617	0	0	55	1	1	0	0	50	1	1	0	0	49.5	1	1
Human Diseases	Cardiovascular Diseases	Hypertrophic cardiomyopathy (HCM)	0	1.22081e-05	35	0.241539	0.537102	7.3703e-06	0	69	0.114464	0.579222	0	0	44	1	1	6.62582e-06	9.25141e-06	44	0.667525	0.837932	0	0	47.5	1	1
Human Diseases	Immune System Diseases	Systemic lupus erythematosus	9.92211e-06	1.42094e-05	40	0.466753	0.695164	1.94271e-05	9.52809e-06	66	0.237762	0.658496	1.31201e-05	3.40928e-06	72.5	0.0919177	1	8.79445e-06	1.46864e-05	10	0.00281691	0.0636012	1.25202e-05	1.13457e-05	56	0.684211	1
Human Diseases	Cancers	Bladder cancer	3.63444e-05	8.9359e-05	26.5	0.0819837	0.459109	0.000117895	5.60888e-05	63	0.352681	0.719304	3.49534e-05	2.73942e-05	55.5	0.704396	1	1.94877e-05	1.75837e-05	40	0.471003	0.711637	3.16833e-05	1.87872e-05	49.5	1	1
Human Diseases	Cancers	Colorectal cancer	0.00032756	0.000529954	26	0.075256	0.430034	0.000757243	0.000530158	65	0.279861	0.658496	0.000337009	0.000499181	51	0.970512	1	0.000159573	0.0002195	35	0.279861	0.658237	0.000220588	0.000317099	42	0.578742	1
Human Diseases	Infectious Diseases	Toxoplasmosis	0.00032756	0.000529954	26	0.075256	0.430034	0.000757243	0.000530158	65	0.279861	0.658496	0.000337009	0.000499181	51	0.970512	1	0.000159573	0.0002195	35	0.279861	0.658237	0.000220588	0.000317099	42	0.578742	1
Human Diseases	Cardiovascular Diseases	Viral myocarditis	0.00032756	0.000529954	26	0.075256	0.430034	0.000757243	0.000530158	65	0.279861	0.658496	0.000337009	0.000499181	51	0.970512	1	0.000159573	0.0002195	35	0.279861	0.658237	0.000220588	0.000317099	42	0.578742	1
Human Diseases	Infectious Diseases	Influenza A	0.00032756	0.000529954	26	0.075256	0.430034	0.000768736	0.000534093	65	0.279861	0.658496	0.000337009	0.000499181	51	0.970512	1	0.000159573	0.0002195	35	0.279861	0.658237	0.000220588	0.000317099	42	0.578742	1
Human Diseases	Cancers	Small cell lung cancer	0.00032756	0.000536645	26	0.075256	0.430034	0.000768133	0.000545898	65	0.279861	0.658496	0.000348638	0.000499181	51	0.970512	1	0.000159573	0.0002195	35	0.279861	0.658237	0.000220588	0.000317099	42	0.578742	1
Human Diseases	Infectious Diseases	Bacterial invasion of epithelial cells	0.000426784	0.000162121	70	0.14314	0.51487	0.000171349	0.000152184	45	0.739364	0.924205	7.75185e-05	8.54818e-05	44	0.684211	1	0.000372451	0.000368978	43	0.630529	0.804069	0.000287336	0.000309899	39	0.435872	1
Human Diseases	Infectious Diseases	Chagas disease (American trypanosomiasis)	0.000232193	0.00035763	34	0.247451	0.537102	0.000437338	0.000281498	70	0.14314	0.579222	0.000411184	0.000508891	41	0.528849	1	0.000260014	0.000496889	28	0.105122	0.541186	0.000410846	0.000198132	67	0.217563	1
Human Diseases	Neurodegenerative Diseases	Parkinson's disease	0.00131329	0.0020031	31	0.165494	0.51487	0.00281985	0.0021096	68	0.190316	0.579222	0.00151608	0.00205288	50	1	1	0.000637597	0.000919086	29	0.123005	0.542786	0.000858754	0.00113751	41	0.528849	1
Human Diseases	Infectious Diseases	African trypanosomiasis	0.00135839	0.00168606	27	0.0892096	0.462568	0.00188425	0.00169827	69	0.165494	0.579222	0.00194883	0.00208726	46	0.795936	1	0.000945665	0.00268707	27	0.0892096	0.541186	0.00117637	0.00107731	52	0.911797	1
Human Diseases	Neurodegenerative Diseases	Prion diseases	0.0017989	0.00206294	24	0.0524259	0.430034	0.00190537	0.00164705	65	0.279861	0.658496	0.00151919	0.00161875	49	0.970512	1	0.0018945	0.00184738	47	0.853428	0.94148	0.00146274	0.00175715	38	0.393048	1
Human Diseases	Infectious Diseases	Staphylococcus aureus infection	0.00289704	0.00352293	36	0.314999	0.604108	0.0039198	0.00303644	73	0.0892096	0.579222	0.00397765	0.00391613	48	0.911797	1	0.00292486	0.00453768	39	0.435872	0.692414	0.00201318	0.00301777	25	0.0630128	1
Human Diseases	Cancers	Renal cell carcinoma	0.00870433	0.00763401	63	0.352681	0.640209	0.00737812	0.00760249	48	0.911797	0.999057	0.0065593	0.00819914	26	0.075256	1	0.0099409	0.00939226	60	0.481251	0.711637	0.00989531	0.00946726	56	0.684211	1
Human Diseases	Neurodegenerative Diseases	Amyotrophic lateral sclerosis (ALS)	0.0124198	0.0139169	37	0.352681	0.640209	0.0148445	0.012243	71	0.123005	0.579222	0.0121027	0.0131121	42	0.578742	1	0.0111033	0.0123227	25	0.0630128	0.541186	0.0109653	0.0124004	44	0.684211	1
Human Diseases	Infectious Diseases	Amoebiasis	0.0159873	0.0149853	65	0.279861	0.567834	0.0150931	0.0152726	42	0.578742	0.826774	0.0140523	0.0145401	36	0.314999	1	0.0142538	0.0146835	47	0.853428	0.94148	0.0141213	0.0144176	46	0.795936	1
Human Diseases	Infectious Diseases	Pertussis	0.0135953	0.0152869	33	0.217563	0.534364	0.0154471	0.014896	68	0.190316	0.579222	0.0136345	0.0132235	49	0.970512	1	0.0124072	0.0131524	47	0.853428	0.94148	0.016525	0.0149044	58	0.578742	1
Human Diseases	Neurodegenerative Diseases	Huntington's disease	0.0201299	0.0220088	32	0.190316	0.527608	0.0239689	0.021788	71	0.123005	0.579222	0.022666	0.0225829	46	0.795936	1	0.0199258	0.0215562	35	0.279861	0.658237	0.0235069	0.021066	50	1	1
Human Diseases	Metabolic Diseases	Type II diabetes mellitus	0.0444616	0.043001	74	0.075256	0.430034	0.0447032	0.0433866	65	0.279861	0.658496	0.0425878	0.0443193	35	0.279861	1	0.0413502	0.0423274	34	0.247451	0.658237	0.0438021	0.041695	46	0.795936	1
Human Diseases	Immune System Diseases	Primary immunodeficiency	0.0420887	0.041102	58	0.578742	0.761573	0.0381045	0.0402537	29	0.123005	0.579222	0.0400691	0.0407518	47	0.853428	1	0.0452615	0.0429903	71	0.123005	0.542786	0.0442714	0.0438422	59	0.528849	1
Human Diseases	Cancers	Prostate cancer	0.0473464	0.0476277	46	0.795936	0.895029	0.0478328	0.0471942	67	0.217563	0.621607	0.047259	0.0472522	48	0.911797	1	0.0466668	0.0464244	52	0.911797	0.96015	0.0475959	0.0472365	60	0.481251	1
Human Diseases	Neurodegenerative Diseases	Alzheimer's disease	0.049837	0.0512022	26	0.075256	0.430034	0.0522387	0.0509866	73	0.0892096	0.579222	0.0500928	0.0508253	45	0.739364	1	0.0484346	0.0488968	29	0.123005	0.542786	0.0492681	0.0493656	52	0.911797	1
Human Diseases	Metabolic Diseases	Type I diabetes mellitus	0.0562132	0.0569497	39	0.435872	0.659698	0.0586966	0.0556691	73	0.0892096	0.579222	0.0553216	0.0559694	44	0.684211	1	0.053137	0.0544506	24	0.0524259	0.541186	0.0536787	0.0555908	45	0.739364	1
Human Diseases	Cancers	Pathways in cancer	0.0572822	0.0558084	53	0.853428	0.912061	0.0561878	0.0553713	62	0.393048	0.719304	0.0543763	0.0556863	24	0.0524259	1	0.0569646	0.0560679	55	0.739364	0.860014	0.0581349	0.056563	57	0.630529	1
Human Diseases	Infectious Diseases	Vibrio cholerae pathogenic cycle	0.0701072	0.0708838	38	0.393048	0.659003	0.0688697	0.0693656	44	0.684211	0.895229	0.0706247	0.0695087	58	0.578742	1	0.0728314	0.071407	63	0.352681	0.658237	0.074255	0.0734025	62	0.393048	1
Human Diseases	Infectious Diseases	Epithelial cell signaling in Helicobacter pylori infection	0.0958438	0.0958624	54	0.795936	0.895029	0.0954131	0.0956171	43	0.630529	0.869695	0.0951778	0.0945967	57	0.630529	1	0.094141	0.0931126	69	0.165494	0.658237	0.0954438	0.0947816	55	0.739364	1
Human Diseases	Infectious Diseases	Tuberculosis	0.154676	0.152986	64	0.314999	0.604108	0.154138	0.15101	71	0.123005	0.579222	0.15213	0.153507	36	0.314999	1	0.150767	0.151546	32	0.190316	0.658237	0.155114	0.152874	58	0.578742	1
Metabolism	Lipid Metabolism	Fatty acid elongation in mitochondria	0	0	45	1	1	0	0	55	1	1	0	0	50	1	1	0	0	55	1	1	0	0	50	1	1
Metabolism	Glycan Biosynthesis and Metabolism	Glycosaminoglycan biosynthesis - chondroitin sulfate	0	0	50	1	1	0	0	50	1	1	0	0	50	1	1	0	0	50	1	1	0	0	50	1	1
Metabolism	Glycan Biosynthesis and Metabolism	Glycosphingolipid biosynthesis - lacto and neolacto series	0	0	50	1	1	0	0	65	1	1	0	0	45	1	1	0	0	45	1	1	0	0	45	1	1
Metabolism	Glycan Biosynthesis and Metabolism	Glycosylphosphatidylinositol(GPI)-anchor biosynthesis	0	0	45	1	1	0	0	55	1	1	0	0	50	1	1	0	0	50	1	1	0	0	50	1	1
Metabolism	Glycan Biosynthesis and Metabolism	Other types of O-glycan biosynthesis	0	0	50	1	1	0	0	50	1	1	0	0	50	1	1	0	0	50	1	1	0	0	50	1	1
Metabolism	Energy Metabolism	Photosynthesis - antenna proteins	0	0	45	1	1	0	0	50	1	1	0	0	50	1	1	0	0	50	1	1	0	0	50	1	1
Metabolism	Biosynthesis of Other Secondary Metabolites	Clavulanic acid biosynthesis	0	7.64505e-06	29.5	0.106229	0.495736	5.59782e-06	0	61	0.396397	0.720723	0	0	48	1	1	0	0	50	1	1	0	0	58.5	1	1
Metabolism	Metabolism of Terpenoids and Polyketides	Sesquiterpenoid biosynthesis	0	0	47.5	1	1	8.72218e-06	0	72	0.066594	0.579222	0	0	45	1	1	0	0	50	1	1	0	0	60	1	1
Metabolism	Metabolism of Terpenoids and Polyketides	Biosynthesis of 12-, 14- and 16-membered macrolides	0	4.3929e-06	35.5	0.232284	0.537102	1.26176e-05	0	69	0.142601	0.579222	0	0	46	1	1	0	0	48	1	1	0	0	60	1	1
Metabolism	Metabolism of Terpenoids and Polyketides	Biosynthesis of type II polyketide backbone	0	8.11536e-06	35.5	0.232284	0.537102	3.33466e-05	0	65	0.241539	0.658496	0	0	46	1	1	0	0	45	1	1	0	0	54	1	1
Metabolism	Enzyme Families	Cytochrome P450	1.27155e-05	1.44095e-05	43.5	0.648913	0.818449	2.0028e-05	9.56808e-06	63	0.341048	0.719304	9.91516e-06	0	60	0.45151	1	1.97875e-06	0	61.5	0.347971	0.658237	1.68345e-06	5.50781e-06	37.5	0.348659	1
Metabolism	Biosynthesis of Other Secondary Metabolites	Caffeine metabolism	2.18266e-05	2.96196e-05	31.5	0.171997	0.527608	4.03564e-05	4.40912e-06	66	0.237762	0.658496	1.54236e-05	0	69	0.148503	1	9.08427e-06	4.22607e-06	60	0.463104	0.711637	1.22524e-05	9.79358e-06	50	1	1
Metabolism	Metabolism of Terpenoids and Polyketides	Biosynthesis of type II polyketide products	1.43175e-05	2.01133e-05	32.5	0.197072	0.534364	2.25315e-05	1.26975e-05	63	0.341048	0.719304	1.5724e-05	3.40928e-06	72.5	0.0919177	1	1.1093e-05	1.46864e-05	13	0.00577698	0.084015	1.39718e-05	1.02746e-05	60	0.481251	1
Metabolism	Xenobiotics Biodegradation and Metabolism	1,1,1-Trichloro-2,2-bis(4-chlorophenyl)ethane (DDT) degradation	3.32406e-05	6.71443e-05	39.5	0.44798	0.674379	0.000108694	8.35832e-05	60	0.481251	0.792649	9.72487e-05	5.60881e-05	60	0.472009	1	8.79445e-06	1.78834e-05	29	0.120665	0.542786	1.52062e-05	8.84443e-06	65	0.272856	1
Metabolism	Biosynthesis of Other Secondary Metabolites	Indole alkaloid biosynthesis	8.14995e-05	0.000132064	37	0.352681	0.640209	0.000153222	0.000162277	49	0.970512	0.999057	0.000140109	6.16869e-05	56	0.684211	1	4.80697e-05	7.26325e-05	39	0.435872	0.692414	3.49495e-05	3.68914e-05	36	0.314999	1
Metabolism	Glycan Biosynthesis and Metabolism	Various types of N-glycan biosynthesis	8.92089e-05	0.000150965	40	0.481251	0.698188	0.000231632	0.000221892	51	0.970512	0.999057	0.000209013	8.9181e-05	52	0.911797	1	3.97749e-05	4.96539e-05	34	0.247451	0.658237	3.7996e-05	3.83554e-05	47	0.853428	1
Metabolism	Biosynthesis of Other Secondary Metabolites	Betalain biosynthesis	0.000112318	0.000138562	39	0.435872	0.659698	0.000186289	0.000185615	54	0.795936	0.960613	0.000166829	8.51819e-05	57	0.630529	1	5.49653e-05	8.05252e-05	33	0.217563	0.658237	5.20608e-05	5.31413e-05	42	0.578742	1
Metabolism	Biosynthesis of Other Secondary Metabolites	Stilbenoid, diarylheptanoid and gingerol biosynthesis	0.000622896	0.000762485	45	0.739364	0.884709	0.000802344	0.000684741	65	0.279861	0.658496	0.000515456	0.000546667	49	0.970512	1	0.000334719	0.000381431	48	0.911797	0.96015	0.000291934	0.000436302	33	0.217563	1
Metabolism	Lipid Metabolism	Ether lipid metabolism	0.000888684	0.000866695	60	0.481251	0.698188	0.000849838	0.000915353	32	0.190316	0.579222	0.00102303	0.00116573	47	0.853428	1	0.00121661	0.00136183	47	0.853428	0.94148	0.000684698	0.000773263	40	0.481251	1
Metabolism	Metabolism of Terpenoids and Polyketides	Carotenoid biosynthesis	0.000665504	0.000907102	45	0.739364	0.884709	0.00120159	0.000717988	73	0.0892096	0.579222	0.000874219	0.000901327	41	0.528849	1	0.000778329	0.00129666	32	0.190316	0.658237	0.000721938	0.000582317	64	0.314999	1
Metabolism	Lipid Metabolism	Steroid hormone biosynthesis	0.00100788	0.00140229	29	0.123005	0.51487	0.00149906	0.0011437	74	0.075256	0.579222	0.00139081	0.00119767	57	0.630529	1	0.00090753	0.00121086	26	0.075256	0.541186	0.000982633	0.000739754	65	0.279861	1
Metabolism	Metabolism of Other Amino Acids	D-Arginine and D-ornithine metabolism	0.00341662	0.00317159	61	0.435872	0.659698	0.00264441	0.00287036	38	0.393048	0.719304	0.00292592	0.00301529	48	0.911797	1	0.00455859	0.00426788	71	0.123005	0.542786	0.00366475	0.00432307	32	0.190316	1
Metabolism	Biosynthesis of Other Secondary Metabolites	Isoflavonoid biosynthesis	0.00255517	0.00485978	24	0.0524259	0.430034	0.00329753	0.00277821	46	0.795936	0.960613	0.00372161	0.00342525	59	0.528849	1	0.00550073	0.00455092	65	0.279861	0.658237	0.00375688	0.00507808	59	0.528849	1
Metabolism	Lipid Metabolism	Steroid biosynthesis	0.00270872	0.00517596	22	0.035463	0.430034	0.00367539	0.00373363	45	0.739364	0.924205	0.00377091	0.00348316	59	0.528849	1	0.00551043	0.00464634	65	0.279861	0.658237	0.00382117	0.00511122	58	0.578742	1
Metabolism	Xenobiotics Biodegradation and Metabolism	Fluorobenzoate degradation	0.00319918	0.00568224	20	0.0232306	0.430034	0.00438509	0.00448126	49	0.970512	0.999057	0.0043738	0.00374253	62	0.393048	1	0.00569531	0.00496017	66	0.247451	0.658237	0.00404037	0.00543994	58	0.578742	1
Metabolism	Biosynthesis of Other Secondary Metabolites	Flavone and flavonol biosynthesis	0.00466754	0.00411272	58	0.578742	0.761573	0.00430927	0.0049582	27	0.0892096	0.579222	0.00545337	0.00500037	61	0.435872	1	0.00548956	0.0054027	53	0.853428	0.94148	0.00428907	0.00448591	46	0.795936	1
Metabolism	Lipid Metabolism	alpha-Linolenic acid metabolism	0.0041622	0.00619019	26	0.075256	0.430034	0.00513509	0.00569261	51	0.970512	0.999057	0.00570496	0.00456371	57	0.630529	1	0.00578537	0.00550193	62	0.393048	0.658237	0.00495132	0.00615277	57	0.630529	1
Metabolism	Biosynthesis of Other Secondary Metabolites	Flavonoid biosynthesis	0.00686883	0.00529221	81	0.0185434	0.430034	0.00496727	0.00583858	40	0.481251	0.792649	0.00479278	0.00581169	35	0.279861	1	0.00762355	0.00561858	83	0.0114962	0.0845657	0.00787111	0.00641519	54	0.795936	1
Metabolism	Xenobiotics Biodegradation and Metabolism	Chlorocyclohexane and chlorobenzene degradation	0.00983478	0.0108413	30	0.14314	0.51487	0.00945871	0.010965	39	0.435872	0.744172	0.0103769	0.00916534	75	0.0630128	1	0.014198	0.0120745	73	0.0892096	0.541186	0.0114	0.0124837	50	1	1
Metabolism	Metabolism of Terpenoids and Polyketides	Biosynthesis of siderophore group nonribosomal peptides	0.0109187	0.0106551	54	0.795936	0.895029	0.0103431	0.00984245	53	0.853428	0.983374	0.00972209	0.0102988	33	0.217563	1	0.0101963	0.00932688	59	0.528849	0.746294	0.0114209	0.00991079	53	0.853428	1
Metabolism	Biosynthesis of Other Secondary Metabolites	beta-Lactam resistance	0.0137924	0.012926	62	0.393048	0.659003	0.0138904	0.0131223	52	0.911797	0.999057	0.0147186	0.0149373	41	0.528849	1	0.0143182	0.0142831	46	0.795936	0.91434	0.0114387	0.0121954	35	0.279861	1
Metabolism	Xenobiotics Biodegradation and Metabolism	Atrazine degradation	0.0167031	0.018289	34	0.247451	0.537102	0.0190902	0.0174659	70	0.14314	0.579222	0.0170087	0.0168164	54	0.795936	1	0.0139851	0.0155984	36	0.314999	0.658237	0.0121608	0.0146269	30	0.14314	1
Metabolism	Xenobiotics Biodegradation and Metabolism	Styrene degradation	0.0174508	0.0179329	44	0.684211	0.84396	0.0170372	0.0184227	31	0.165494	0.579222	0.0180579	0.0165927	76	0.0524259	1	0.0209105	0.0189198	76	0.0524259	0.541186	0.0186956	0.019428	51	0.970512	1
Metabolism	Metabolism of Cofactors and Vitamins	Lipoic acid metabolism	0.0240685	0.0240138	41	0.528849	0.729447	0.0264394	0.0220776	72	0.105122	0.579222	0.0219884	0.0239628	32	0.190316	1	0.0188095	0.0238688	23	0.0432571	0.0954119	0.0198573	0.0224758	42	0.578742	1
Metabolism	Lipid Metabolism	Arachidonic acid metabolism	0.0214489	0.0270979	23	0.0432571	0.430034	0.0256969	0.0241435	57	0.630529	0.869695	0.0262694	0.0251409	54	0.795936	1	0.0220985	0.0209153	50	1	1	0.0207163	0.0231202	53	0.853428	1
Metabolism	Xenobiotics Biodegradation and Metabolism	Drug metabolism - cytochrome P450	0.017724	0.0200351	35	0.279861	0.567834	0.0187078	0.0188893	43	0.630529	0.869695	0.0187818	0.0179568	53	0.853428	1	0.0225069	0.02218	63	0.352681	0.658237	0.0219518	0.0211883	59	0.528849	1
Metabolism	Metabolism of Cofactors and Vitamins	Retinol metabolism	0.0179455	0.0203073	30	0.14314	0.51487	0.0179014	0.0191584	42	0.578742	0.826774	0.0187018	0.0194421	56	0.684211	1	0.0234472	0.0219933	66	0.247451	0.658237	0.022751	0.0225816	65	0.279861	1
Metabolism	Xenobiotics Biodegradation and Metabolism	Metabolism of xenobiotics by cytochrome P450	0.0195011	0.0219421	36	0.314999	0.604108	0.0199105	0.0201801	47	0.853428	0.983374	0.0198065	0.0200427	51	0.970512	1	0.0241697	0.0237959	62	0.393048	0.658237	0.0238894	0.0231572	66	0.247451	1
Metabolism	Biosynthesis of Other Secondary Metabolites	Penicillin and cephalosporin biosynthesis	0.0233715	0.0251459	28	0.105122	0.495736	0.0250085	0.0238958	84	0.0089307	0.579222	0.0236571	0.0224312	49	0.970512	1	0.0230397	0.0241297	36	0.314999	0.658237	0.023901	0.0241993	48	0.911797	1
Metabolism	Lipid Metabolism	Secondary bile acid biosynthesis	0.0258984	0.0240587	69	0.165494	0.51487	0.0246747	0.0258701	35	0.279861	0.658496	0.0269274	0.0262639	56	0.684211	1	0.0259581	0.0265219	44	0.684211	0.837932	0.0250213	0.0261847	38	0.393048	1
Metabolism	Lipid Metabolism	Primary bile acid biosynthesis	0.0261014	0.02489	66	0.247451	0.537102	0.0254639	0.0261407	39	0.435872	0.744172	0.0270478	0.0263773	57	0.630529	1	0.0260455	0.0266443	44	0.684211	0.837932	0.025155	0.0262956	38	0.393048	1
Metabolism	Lipid Metabolism	Synthesis and degradation of ketone bodies	0.0246195	0.0260506	30	0.14314	0.51487	0.0265087	0.025704	60	0.481251	0.792649	0.0257502	0.0250287	55	0.739364	1	0.0260862	0.0260399	51	0.970512	0.988287	0.0260247	0.0257874	56	0.684211	1
Metabolism	Xenobiotics Biodegradation and Metabolism	Caprolactam degradation	0.0218552	0.0257079	28	0.105122	0.495736	0.0228085	0.0239778	42	0.578742	0.826774	0.023076	0.0207664	58	0.578742	1	0.0277828	0.0265718	67	0.217563	0.658237	0.0263225	0.0265142	59	0.528849	1
Metabolism	Glycan Biosynthesis and Metabolism	N-Glycan biosynthesis	0.031161	0.0349819	26	0.075256	0.430034	0.0326089	0.0320161	58	0.578742	0.826774	0.0332986	0.0312491	56	0.684211	1	0.0340637	0.0330467	56	0.684211	0.837932	0.032697	0.0334252	46	0.795936	1
Metabolism	Glycan Biosynthesis and Metabolism	Glycosphingolipid biosynthesis - ganglio series	0.0455864	0.0480449	44	0.684211	0.84396	0.0533689	0.0440047	74	0.075256	0.579222	0.0411065	0.0454286	37	0.352681	1	0.0350513	0.0404516	25	0.0630128	0.541186	0.0344863	0.0434777	44	0.684211	1
Metabolism	Biosynthesis of Other Secondary Metabolites	Isoquinoline alkaloid biosynthesis	0.0444289	0.046077	31	0.165494	0.51487	0.0481932	0.0474131	64	0.314999	0.711289	0.0482342	0.0470437	51	0.970512	1	0.0414881	0.0442796	24	0.0524259	0.541186	0.0425888	0.0431696	41	0.528849	1
Metabolism	Glycan Biosynthesis and Metabolism	Glycosaminoglycan degradation	0.0604432	0.0623963	46	0.795936	0.895029	0.0685492	0.0587146	73	0.0892096	0.579222	0.054981	0.0612832	39	0.435872	1	0.0479545	0.0540857	28	0.105122	0.541186	0.0464275	0.0566174	44	0.684211	1
Metabolism	Metabolism of Terpenoids and Polyketides	Geraniol degradation	0.04342	0.0552439	18	0.0146896	0.430034	0.0514109	0.0516252	49	0.970512	0.999057	0.0495366	0.0444045	57	0.630529	1	0.0492661	0.0493147	59	0.528849	0.746294	0.0474008	0.0499838	55	0.739364	1
Metabolism	Xenobiotics Biodegradation and Metabolism	Xylene degradation	0.0519063	0.0507543	61	0.435872	0.659698	0.0513134	0.0517931	44	0.684211	0.895229	0.0519554	0.0517267	54	0.795936	1	0.0540314	0.0525928	66	0.247451	0.658237	0.0503153	0.0510834	40	0.481251	1
Metabolism	Xenobiotics Biodegradation and Metabolism	Dioxin degradation	0.0526628	0.0523149	54	0.795936	0.895029	0.0521716	0.0529867	38	0.393048	0.719304	0.0528515	0.0523103	58	0.578742	1	0.0547907	0.0534715	58	0.578742	0.788677	0.0506668	0.0517738	40	0.481251	1
Metabolism	Xenobiotics Biodegradation and Metabolism	Ethylbenzene degradation	0.0481467	0.0477594	50	1	1	0.0457904	0.0437537	62	0.393048	0.719304	0.0418822	0.044426	30	0.14314	1	0.0491178	0.0462746	73	0.0892096	0.541186	0.0513538	0.050602	64	0.314999	1
Metabolism	Metabolism of Terpenoids and Polyketides	Zeatin biosynthesis	0.0514988	0.0517925	49	0.970512	0.988158	0.051838	0.0513421	58	0.578742	0.826774	0.05133	0.0519257	42	0.578742	1	0.0513741	0.0512089	51	0.970512	0.988287	0.052135	0.0507304	65	0.279861	1
Metabolism	Metabolism of Other Amino Acids	Phosphonate and phosphinate metabolism	0.0505244	0.054061	26	0.075256	0.430034	0.0539116	0.0514822	77	0.0432571	0.579222	0.0527635	0.0519735	46	0.795936	1	0.0531746	0.0551158	38	0.393048	0.658237	0.0551305	0.0557876	61	0.435872	1
Metabolism	Metabolism of Terpenoids and Polyketides	Biosynthesis of vancomycin group antibiotics	0.0606988	0.0624076	40	0.481251	0.698188	0.0618868	0.0611739	64	0.314999	0.711289	0.0621353	0.0616821	55	0.739364	1	0.0595266	0.0591101	46	0.795936	0.91434	0.0638857	0.0610141	59	0.528849	1
Metabolism	Lipid Metabolism	Linoleic acid metabolism	0.0682972	0.0661132	68	0.190316	0.527608	0.064994	0.0651976	44	0.684211	0.895229	0.0667477	0.0675618	47	0.853428	1	0.0722611	0.070358	77	0.0432571	0.541186	0.0709104	0.0697505	42	0.578742	1
Metabolism	Xenobiotics Biodegradation and Metabolism	Bisphenol degradation	0.0771049	0.0732701	66	0.247451	0.537102	0.0729313	0.0732172	49	0.970512	0.999057	0.073692	0.0741909	51	0.970512	1	0.0812631	0.0781405	77	0.0432571	0.541186	0.0780602	0.0772181	42	0.578742	1
Metabolism	Carbohydrate Metabolism	Inositol phosphate metabolism	0.0777107	0.0824108	23	0.0432571	0.430034	0.0822553	0.0802466	63	0.352681	0.719304	0.080248	0.0782348	59	0.528849	1	0.0780051	0.0779048	42	0.578742	0.788677	0.079424	0.0792422	54	0.795936	1
Metabolism	Biosynthesis of Other Secondary Metabolites	Butirosin and neomycin biosynthesis	0.0805706	0.0792807	61	0.435872	0.659698	0.079304	0.0767965	70	0.14314	0.579222	0.0764134	0.07792	44	0.684211	1	0.0804476	0.0802251	51	0.970512	0.988287	0.0833904	0.0824748	49	0.970512	1
Metabolism	Xenobiotics Biodegradation and Metabolism	Toluene degradation	0.0765669	0.0852512	31	0.165494	0.51487	0.0847725	0.0852322	52	0.911797	0.999057	0.0831637	0.0780042	60	0.481251	1	0.0812098	0.0797225	63	0.352681	0.658237	0.0846325	0.0833924	55	0.739364	1
Metabolism	Xenobiotics Biodegradation and Metabolism	Polycyclic aromatic hydrocarbon degradation	0.0868508	0.082043	74	0.075256	0.430034	0.0858138	0.0873588	48	0.911797	0.999057	0.085889	0.0868472	52	0.911797	1	0.0830793	0.0847867	41	0.528849	0.746294	0.0851408	0.0829059	43	0.630529	1
Metabolism	Glycan Biosynthesis and Metabolism	Glycosphingolipid biosynthesis - globo series	0.110846	0.110802	43	0.630529	0.79886	0.118249	0.10844	78	0.035463	0.579222	0.104697	0.111341	40	0.481251	1	0.098347	0.105168	28	0.105122	0.541186	0.0999914	0.108026	42	0.578742	1
Metabolism	Metabolism of Other Amino Acids	D-Alanine metabolism	0.105698	0.105707	49	0.970512	0.988158	0.106249	0.104862	70	0.14314	0.579222	0.10457	0.104671	39	0.435872	1	0.103177	0.106694	29	0.123005	0.542786	0.104197	0.105006	42	0.578742	1
Metabolism	Carbohydrate Metabolism	Ascorbate and aldarate metabolism	0.0970148	0.0969796	41	0.528849	0.729447	0.0912883	0.0939547	42	0.578742	0.826774	0.0921349	0.0936183	47	0.853428	1	0.111307	0.107558	61	0.435872	0.692414	0.105354	0.105622	53	0.853428	1
Metabolism	Metabolism of Other Amino Acids	Taurine and hypotaurine metabolism	0.10556	0.108833	26	0.075256	0.430034	0.110542	0.108014	71	0.123005	0.579222	0.107244	0.106451	54	0.795936	1	0.102253	0.103714	32	0.190316	0.658237	0.107694	0.105875	50	1	1
Metabolism	Xenobiotics Biodegradation and Metabolism	Nitrotoluene degradation	0.11648	0.105047	72	0.105122	0.495736	0.10589	0.107879	38	0.393048	0.719304	0.106902	0.108153	53	0.853428	1	0.107737	0.108236	55	0.739364	0.860014	0.108049	0.10499	40	0.481251	1
Metabolism	Metabolism of Terpenoids and Polyketides	Limonene and pinene degradation	0.103479	0.107291	32	0.190316	0.527608	0.104332	0.102359	57	0.630529	0.869695	0.0991543	0.0981118	50	1	1	0.110663	0.108169	68	0.190316	0.658237	0.10812	0.110237	55	0.739364	1
Metabolism	Biosynthesis of Other Secondary Metabolites	Tropane, piperidine and pyridine alkaloid biosynthesis	0.111351	0.112774	39	0.435872	0.659698	0.113792	0.112184	67	0.217563	0.621607	0.113279	0.112843	45	0.739364	1	0.109642	0.109275	52	0.911797	0.96015	0.112655	0.110846	68	0.190316	1
Metabolism	Xenobiotics Biodegradation and Metabolism	Aminobenzoate degradation	0.113471	0.117123	41	0.528849	0.729447	0.111918	0.110632	50	1	1	0.109637	0.108513	51	0.970512	1	0.123494	0.119922	68	0.190316	0.658237	0.124833	0.123198	57	0.630529	1
Metabolism	Metabolism of Terpenoids and Polyketides	Biosynthesis of ansamycins	0.126185	0.11739	74	0.075256	0.430034	0.11541	0.117297	30	0.14314	0.579222	0.117445	0.120558	50	1	1	0.127176	0.125575	57	0.630529	0.804069	0.126827	0.124632	48	0.911797	1
Metabolism	Metabolism of Terpenoids and Polyketides	Tetracycline biosynthesis	0.13133	0.122344	82	0.0146896	0.430034	0.123116	0.129839	43	0.630529	0.869695	0.127234	0.130623	43	0.630529	1	0.140383	0.133384	73	0.0892096	0.541186	0.128493	0.130094	49	0.970512	1
Metabolism	Xenobiotics Biodegradation and Metabolism	Naphthalene degradation	0.129022	0.130123	42	0.578742	0.761573	0.129374	0.126641	62	0.393048	0.719304	0.124725	0.127036	38	0.393048	1	0.128715	0.126397	63	0.352681	0.658237	0.131974	0.130549	57	0.630529	1
Metabolism	Amino Acid Metabolism	Lysine degradation	0.129094	0.146098	25	0.0630128	0.430034	0.135555	0.139378	49	0.970512	0.999057	0.134286	0.130694	54	0.795936	1	0.144655	0.140456	66	0.247451	0.658237	0.137224	0.143745	60	0.481251	1
Metabolism	Lipid Metabolism	Biosynthesis of unsaturated fatty acids	0.134067	0.145393	23	0.0432571	0.430034	0.135884	0.14003	44	0.684211	0.895229	0.138409	0.134248	60	0.481251	1	0.152417	0.142996	69	0.165494	0.658237	0.142702	0.147157	60	0.481251	1
Metabolism	Metabolism of Other Amino Acids	Glutathione metabolism	0.144765	0.147467	29	0.123005	0.51487	0.151	0.149192	63	0.352681	0.719304	0.149703	0.151397	41	0.528849	1	0.138607	0.142866	28	0.105122	0.541186	0.144486	0.141061	61	0.435872	1
Metabolism	Metabolism of Cofactors and Vitamins	Ubiquinone and other terpenoid-quinone biosynthesis	0.127321	0.141095	33	0.217563	0.534364	0.144547	0.143736	56	0.684211	0.895229	0.137106	0.132903	57	0.630529	1	0.118796	0.124553	35	0.279861	0.658237	0.145044	0.135568	61	0.435872	1
Metabolism	Biosynthesis of Other Secondary Metabolites	Phenylpropanoid biosynthesis	0.153783	0.14933	67	0.217563	0.534364	0.155321	0.158407	41	0.528849	0.809168	0.159182	0.156883	57	0.630529	1	0.14299	0.151	30	0.14314	0.612199	0.145641	0.147977	41	0.528849	1
Metabolism	Biosynthesis of Other Secondary Metabolites	Novobiocin biosynthesis	0.144405	0.149308	31	0.165494	0.51487	0.148438	0.146913	55	0.739364	0.924205	0.148986	0.14836	51	0.970512	1	0.147208	0.146055	57	0.630529	0.804069	0.14585	0.148965	51	0.970512	1
Metabolism	Metabolism of Other Amino Acids	D-Glutamine and D-glutamate metabolism	0.153188	0.153525	36	0.314999	0.604108	0.156863	0.152397	73	0.0892096	0.579222	0.154442	0.153498	54	0.795936	1	0.148727	0.153246	25	0.0630128	0.541186	0.154832	0.153337	54	0.795936	1
Metabolism	Amino Acid Metabolism	Tryptophan metabolism	0.149907	0.166134	22	0.035463	0.430034	0.163207	0.161882	55	0.739364	0.924205	0.159537	0.151445	59	0.528849	1	0.162018	0.161566	57	0.630529	0.804069	0.15824	0.163136	52	0.911797	1
Metabolism	Metabolism of Cofactors and Vitamins	Biotin metabolism	0.161056	0.171072	31	0.165494	0.51487	0.167197	0.164505	55	0.739364	0.924205	0.168485	0.166019	54	0.795936	1	0.165158	0.161231	59	0.528849	0.746294	0.169306	0.167826	56	0.684211	1
Metabolism	Lipid Metabolism	Sphingolipid metabolism	0.179832	0.179703	47	0.853428	0.912061	0.188533	0.18102	74	0.075256	0.579222	0.180909	0.184132	44	0.684211	1	0.170044	0.176003	22	0.035463	0.0954119	0.171492	0.174666	42	0.578742	1
Metabolism	Glycan Biosynthesis and Metabolism	Lipopolysaccharide biosynthesis	0.160347	0.180187	34	0.247451	0.537102	0.180695	0.173316	65	0.279861	0.658496	0.166438	0.161447	52	0.911797	1	0.148056	0.157686	43	0.630529	0.804069	0.194038	0.176827	60	0.481251	1
Metabolism	Metabolism of Other Amino Acids	beta-Alanine metabolism	0.19414	0.203398	34	0.247451	0.537102	0.202445	0.20034	56	0.684211	0.895229	0.199357	0.197172	50	1	1	0.190041	0.189879	59	0.528849	0.746294	0.200824	0.196768	58	0.578742	1
Metabolism	Amino Acid Metabolism	Phenylalanine metabolism	0.196791	0.200827	31	0.165494	0.51487	0.195423	0.195411	48	0.911797	0.999057	0.195715	0.189881	66	0.247451	1	0.200857	0.196048	63	0.352681	0.658237	0.202832	0.199611	60	0.481251	1
Metabolism	Metabolism of Cofactors and Vitamins	Vitamin B6 metabolism	0.1998	0.204562	33	0.217563	0.534364	0.205051	0.203701	56	0.684211	0.895229	0.201933	0.200524	53	0.853428	1	0.193931	0.197619	35	0.279861	0.658237	0.205047	0.201239	60	0.481251	1
Metabolism	Metabolism of Cofactors and Vitamins	Riboflavin metabolism	0.212404	0.219236	25	0.0630128	0.430034	0.219781	0.218234	62	0.393048	0.719304	0.220977	0.214962	56	0.684211	1	0.205132	0.207449	37	0.352681	0.658237	0.208895	0.20901	50	1	1
Metabolism	Amino Acid Metabolism	Valine, leucine and isoleucine degradation	0.198584	0.229125	21	0.0288056	0.430034	0.220451	0.220965	51	0.970512	0.999057	0.214608	0.211674	54	0.795936	1	0.221791	0.223149	60	0.481251	0.711637	0.211418	0.221255	52	0.911797	1
Metabolism	Glycan Biosynthesis and Metabolism	Other glycan degradation	0.237418	0.236188	43	0.630529	0.79886	0.254662	0.235887	74	0.075256	0.579222	0.230013	0.239406	41	0.528849	1	0.213199	0.225332	27	0.0892096	0.541186	0.213233	0.22698	41	0.528849	1
Metabolism	Metabolism of Terpenoids and Polyketides	Polyketide sugar unit biosynthesis	0.207891	0.213633	42	0.578742	0.761573	0.209652	0.209552	58	0.578742	0.826774	0.209779	0.208768	53	0.853428	1	0.209693	0.207109	61	0.435872	0.692414	0.217726	0.21313	56	0.684211	1
Metabolism	Xenobiotics Biodegradation and Metabolism	Chloroalkane and chloroalkene degradation	0.223551	0.226205	39	0.435872	0.659698	0.221377	0.227004	31	0.165494	0.579222	0.219736	0.221514	44	0.684211	1	0.225493	0.22209	72	0.105122	0.541186	0.226476	0.226341	56	0.684211	1
Metabolism	Xenobiotics Biodegradation and Metabolism	Benzoate degradation	0.218646	0.22	49	0.970512	0.988158	0.212866	0.213214	51	0.970512	0.999057	0.21121	0.210352	51	0.970512	1	0.230876	0.224958	74	0.075256	0.541186	0.230502	0.229064	56	0.684211	1
Metabolism	Lipid Metabolism	Fatty acid metabolism	0.22965	0.250852	20	0.0232306	0.430034	0.2433	0.243063	49	0.970512	0.999057	0.235818	0.228511	53	0.853428	1	0.246426	0.241577	65	0.279861	0.658237	0.235684	0.243508	57	0.630529	1
Metabolism	Metabolism of Other Amino Acids	Cyanoamino acid metabolism	0.280947	0.276964	58	0.578742	0.761573	0.283174	0.283832	58	0.578742	0.826774	0.284389	0.280347	66	0.247451	1	0.269455	0.276917	26	0.075256	0.541186	0.271379	0.27353	39	0.435872	1
Metabolism	Energy Metabolism	Sulfur metabolism	0.266564	0.277236	25	0.0630128	0.430034	0.26611	0.271942	41	0.528849	0.809168	0.277648	0.267423	62	0.393048	1	0.283258	0.278219	63	0.352681	0.658237	0.279677	0.277884	60	0.481251	1
Metabolism	Amino Acid Metabolism	Tyrosine metabolism	0.285308	0.282942	67	0.217563	0.534364	0.287685	0.286207	53	0.853428	0.983374	0.286751	0.288156	39	0.435872	1	0.286755	0.284295	55	0.739364	0.860014	0.284563	0.283296	46	0.795936	1
Metabolism	Glycan Biosynthesis and Metabolism	Lipopolysaccharide biosynthesis proteins	0.255818	0.287437	31	0.165494	0.51487	0.280199	0.273566	62	0.393048	0.719304	0.268124	0.26229	53	0.853428	1	0.253344	0.26117	50	1	1	0.293383	0.28061	56	0.684211	1
Metabolism	Glycan Biosynthesis and Metabolism	Glycosyltransferases	0.298596	0.310975	28	0.105122	0.495736	0.305837	0.299875	62	0.393048	0.719304	0.309179	0.304342	55	0.739364	1	0.300308	0.29764	44	0.684211	0.837932	0.300141	0.30427	49	0.970512	1
Metabolism	Xenobiotics Biodegradation and Metabolism	Drug metabolism - other enzymes	0.313252	0.311675	60	0.481251	0.698188	0.317016	0.309494	76	0.0524259	0.579222	0.304476	0.312618	34	0.247451	1	0.300992	0.306101	32	0.190316	0.658237	0.306471	0.308101	42	0.578742	1
Metabolism	Enzyme Families	Protein kinases	0.314045	0.32634	29	0.123005	0.51487	0.31698	0.32439	38	0.393048	0.719304	0.330947	0.315763	66	0.247451	1	0.333559	0.327201	61	0.435872	0.692414	0.317978	0.327535	57	0.630529	1
Metabolism	Carbohydrate Metabolism	C5-Branched dibasic acid metabolism	0.326372	0.319189	74	0.075256	0.430034	0.322853	0.324327	50	1	1	0.322236	0.322478	43	0.630529	1	0.319367	0.31913	44	0.684211	0.837932	0.322625	0.319195	44	0.684211	1
Metabolism	Metabolism of Terpenoids and Polyketides	Prenyltransferases	0.319172	0.322384	36	0.314999	0.604108	0.328021	0.319969	68	0.190316	0.579222	0.321897	0.319851	52	0.911797	1	0.308155	0.309601	40	0.481251	0.711637	0.324684	0.317894	59	0.528849	1
Metabolism	Biosynthesis of Other Secondary Metabolites	Streptomycin biosynthesis	0.324954	0.330555	35	0.279861	0.567834	0.328881	0.325575	70	0.14314	0.579222	0.323441	0.321226	57	0.630529	1	0.320093	0.317942	52	0.911797	0.96015	0.331735	0.328958	59	0.528849	1
Metabolism	Energy Metabolism	Photosynthesis	0.345687	0.327358	78	0.035463	0.430034	0.341844	0.35104	44	0.684211	0.895229	0.349732	0.34638	55	0.739364	1	0.326211	0.329809	43	0.630529	0.804069	0.339227	0.330794	46	0.795936	1
Metabolism	Energy Metabolism	Photosynthesis proteins	0.346391	0.328161	78	0.035463	0.430034	0.342667	0.352455	44	0.684211	0.895229	0.350623	0.347162	55	0.739364	1	0.326827	0.330412	43	0.630529	0.804069	0.339853	0.331608	46	0.795936	1
Metabolism	Lipid Metabolism	Glycerolipid metabolism	0.368205	0.363323	66	0.247451	0.537102	0.364012	0.363107	41	0.528849	0.809168	0.371565	0.372336	51	0.970512	1	0.382015	0.379301	57	0.630529	0.804069	0.372316	0.37106	47	0.853428	1
Metabolism	Metabolism of Other Amino Acids	Selenocompound metabolism	0.367146	0.375775	26	0.075256	0.430034	0.369105	0.373457	39	0.435872	0.744172	0.379208	0.370124	58	0.578742	1	0.384429	0.380201	66	0.247451	0.658237	0.377051	0.379031	56	0.684211	1
Metabolism	Metabolism of Cofactors and Vitamins	Folate biosynthesis	0.389447	0.394924	42	0.578742	0.761573	0.395392	0.390894	62	0.393048	0.719304	0.387052	0.391715	35	0.279861	1	0.378566	0.375005	56	0.684211	0.837932	0.395101	0.384423	56	0.684211	1
Metabolism	Metabolism of Cofactors and Vitamins	Nicotinate and nicotinamide metabolism	0.4275	0.429789	39	0.435872	0.659698	0.43246	0.429837	63	0.352681	0.719304	0.42735	0.42738	43	0.630529	1	0.415341	0.418669	33	0.217563	0.658237	0.419679	0.421064	45	0.739364	1
Metabolism	Carbohydrate Metabolism	Glyoxylate and dicarboxylate metabolism	0.473082	0.468546	54	0.795936	0.895029	0.464464	0.467314	46	0.795936	0.960613	0.470218	0.466715	53	0.853428	1	0.486013	0.474369	78	0.035463	0.541186	0.47993	0.482846	46	0.795936	1
Metabolism	Carbohydrate Metabolism	Pentose and glucuronate interconversions	0.481027	0.482799	51	0.970512	0.988158	0.473859	0.484719	33	0.217563	0.621607	0.484298	0.479376	52	0.911797	1	0.515757	0.514862	55	0.739364	0.860014	0.501173	0.505643	43	0.630529	1
Metabolism	Metabolism of Cofactors and Vitamins	Thiamine metabolism	0.535666	0.532047	55	0.739364	0.884709	0.535301	0.533692	49	0.970512	0.999057	0.533406	0.53373	58	0.578742	1	0.514506	0.517909	37	0.352681	0.658237	0.518978	0.520706	42	0.578742	1
Metabolism	Carbohydrate Metabolism	Propanoate metabolism	0.52733	0.524618	53	0.853428	0.912061	0.521111	0.518793	54	0.795936	0.960613	0.518484	0.522252	37	0.352681	1	0.51998	0.515278	69	0.165494	0.658237	0.530962	0.526173	62	0.393048	1
Metabolism	Lipid Metabolism	Fatty acid biosynthesis	0.517722	0.525566	41	0.528849	0.729447	0.510753	0.51507	36	0.314999	0.711289	0.517286	0.520029	45	0.739364	1	0.538071	0.525017	71	0.123005	0.542786	0.539452	0.534184	59	0.528849	1
Metabolism	Lipid Metabolism	Glycerophospholipid metabolism	0.565565	0.56698	48	0.911797	0.956192	0.565719	0.566881	41	0.528849	0.809168	0.569171	0.566001	59	0.528849	1	0.561606	0.56221	55	0.739364	0.860014	0.564596	0.566338	54	0.795936	1
Metabolism	Energy Metabolism	Carbon fixation in photosynthetic organisms	0.613608	0.603733	73	0.0892096	0.462568	0.609392	0.6089	53	0.853428	0.983374	0.606197	0.606702	45	0.739364	1	0.609067	0.610607	42	0.578742	0.788677	0.615498	0.613196	43	0.630529	1
Metabolism	Carbohydrate Metabolism	Citrate cycle (TCA cycle)	0.624629	0.628543	43	0.630529	0.79886	0.636287	0.615623	71	0.123005	0.579222	0.608163	0.607256	48	0.911797	1	0.592865	0.601245	33	0.217563	0.658237	0.616059	0.617404	52	0.911797	1
Metabolism	Metabolism of Terpenoids and Polyketides	Terpenoid backbone biosynthesis	0.615211	0.613226	53	0.853428	0.912061	0.61838	0.60858	73	0.0892096	0.579222	0.612105	0.6138	42	0.578742	1	0.604161	0.604761	49	0.970512	0.988287	0.616867	0.612159	64	0.314999	1
Metabolism	Carbohydrate Metabolism	Butanoate metabolism	0.626436	0.634233	36	0.314999	0.604108	0.632524	0.620896	73	0.0892096	0.579222	0.624155	0.626281	44	0.684211	1	0.615497	0.621015	37	0.352681	0.658237	0.633949	0.624915	55	0.739364	1
Metabolism	Amino Acid Metabolism	Histidine metabolism	0.640677	0.63371	65	0.279861	0.567834	0.632968	0.630397	56	0.684211	0.895229	0.632508	0.635212	34	0.247451	1	0.635103	0.632603	59	0.528849	0.746294	0.646276	0.640852	66	0.247451	1
Metabolism	Metabolism of Cofactors and Vitamins	One carbon pool by folate	0.661981	0.660792	41	0.528849	0.729447	0.669608	0.652224	72	0.105122	0.579222	0.655201	0.657019	44	0.684211	1	0.637184	0.641989	35	0.279861	0.658237	0.653559	0.656524	50	1	1
Metabolism	Carbohydrate Metabolism	Galactose metabolism	0.666613	0.653431	68	0.190316	0.527608	0.661492	0.659104	59	0.528849	0.809168	0.658412	0.677068	44	0.684211	1	0.661891	0.683	36	0.314999	0.658237	0.656548	0.661194	40	0.481251	1
Metabolism	Lipid Metabolism	Lipid biosynthesis proteins	0.6591	0.682313	26	0.075256	0.430034	0.672913	0.668234	61	0.435872	0.744172	0.663898	0.658675	49	0.970512	1	0.664283	0.658471	61	0.435872	0.692414	0.670796	0.666767	62	0.393048	1
Metabolism	Metabolism of Cofactors and Vitamins	Pantothenate and CoA biosynthesis	0.683384	0.685986	39	0.435872	0.659698	0.690357	0.689228	53	0.853428	0.983374	0.687054	0.681718	49	0.970512	1	0.665475	0.669605	23	0.0432571	0.541186	0.673834	0.672016	46	0.795936	1
Metabolism	Energy Metabolism	Nitrogen metabolism	0.761164	0.764966	39	0.435872	0.659698	0.768928	0.76369	59	0.528849	0.809168	0.761968	0.756551	53	0.853428	1	0.738331	0.742495	34	0.247451	0.658237	0.746094	0.751168	49	0.970512	1
Metabolism	Amino Acid Metabolism	Valine, leucine and isoleucine biosynthesis	0.774705	0.774295	62	0.393048	0.659003	0.78009	0.773591	63	0.352681	0.719304	0.774213	0.778118	41	0.528849	1	0.77163	0.774401	38	0.393048	0.658237	0.774919	0.772442	46	0.795936	1
Metabolism	Metabolism of Cofactors and Vitamins	Porphyrin and chlorophyll metabolism	0.806637	0.800336	61	0.435872	0.659698	0.806615	0.840377	22	0.035463	0.579222	0.854419	0.853359	50	1	1	0.841121	0.816375	62	0.393048	0.658237	0.794074	0.803909	38	0.393048	1
Metabolism	Carbohydrate Metabolism	Pentose phosphate pathway	0.811838	0.7741	69	0.165494	0.51487	0.776428	0.788998	38	0.393048	0.719304	0.784098	0.802282	51	0.970512	1	0.823868	0.832891	47	0.853428	0.94148	0.812438	0.805831	45	0.739364	1
Metabolism	Amino Acid Metabolism	Glycine, serine and threonine metabolism	0.826294	0.828733	43	0.630529	0.79886	0.823047	0.820781	58	0.578742	0.826774	0.816216	0.818386	44	0.684211	1	0.82893	0.827127	58	0.578742	0.788677	0.848393	0.83165	58	0.578742	1
Metabolism	Amino Acid Metabolism	Lysine biosynthesis	0.850702	0.84345	73	0.0892096	0.462568	0.841857	0.843217	42	0.578742	0.826774	0.843034	0.845528	44	0.684211	1	0.846052	0.840661	75	0.0630128	0.541186	0.850315	0.842357	47	0.853428	1
Metabolism	Glycan Biosynthesis and Metabolism	Peptidoglycan biosynthesis	0.859575	0.864405	47	0.853428	0.912061	0.860479	0.860553	48	0.911797	0.999057	0.860135	0.863274	45	0.739364	1	0.850487	0.848691	60	0.481251	0.711637	0.865161	0.859493	65	0.279861	1
Metabolism	Carbohydrate Metabolism	Fructose and mannose metabolism	0.862733	0.829972	70	0.14314	0.51487	0.826352	0.845211	24	0.0524259	0.579222	0.848081	0.860491	48	0.911797	1	0.91248	0.894787	72	0.105122	0.541186	0.873394	0.883571	36	0.314999	1
Metabolism	Amino Acid Metabolism	Phenylalanine, tyrosine and tryptophan biosynthesis	0.939731	0.925636	75	0.0630128	0.430034	0.928195	0.928177	52	0.911797	0.999057	0.928151	0.930248	37	0.352681	1	0.917998	0.91921	49	0.970512	0.988287	0.932837	0.926921	46	0.795936	1
Metabolism	Carbohydrate Metabolism	Starch and sucrose metabolism	0.993965	0.978584	70	0.14314	0.51487	0.981913	0.992561	36	0.314999	0.711289	0.99896	0.986154	55	0.739364	1	0.977913	0.982781	45	0.739364	0.860014	0.989802	0.98072	51	0.970512	1
Metabolism	Energy Metabolism	Carbon fixation pathways in prokaryotes	1.02399	1.02923	39	0.435872	0.659698	1.04202	1.02033	71	0.123005	0.579222	1.00518	1.01534	44	0.684211	1	0.977025	0.988034	33	0.217563	0.658237	1.0019	1.00323	51	0.970512	1
Metabolism	Amino Acid Metabolism	Cysteine and methionine metabolism	0.997921	1.00895	39	0.435872	0.659698	1.00183	0.996729	49	0.970512	0.999057	1.00265	1.00398	53	0.853428	1	1.00558	1.0003	62	0.393048	0.658237	1.00436	1.00548	63	0.352681	1
Metabolism	Carbohydrate Metabolism	Pyruvate metabolism	1.04944	1.03356	76	0.0524259	0.430034	1.04404	1.04769	51	0.970512	0.999057	1.02365	1.02801	38	0.393048	1	1.0305	1.03819	45	0.739364	0.860014	1.04367	1.02932	49	0.970512	1
Metabolism	Carbohydrate Metabolism	Glycolysis / Gluconeogenesis	1.07311	1.05022	77	0.0432571	0.430034	1.06428	1.06515	54	0.795936	0.960613	1.05381	1.06323	40	0.481251	1	1.05308	1.0668	35	0.279861	0.658237	1.06862	1.05381	51	0.970512	1
Metabolism	Amino Acid Metabolism	Alanine, aspartate and glutamate metabolism	1.07396	1.07178	55	0.739364	0.884709	1.07398	1.07209	60	0.481251	0.792649	1.07523	1.07455	37	0.352681	1	1.06428	1.06288	57	0.630529	0.804069	1.08686	1.07477	62	0.393048	1
Metabolism	Energy Metabolism	Oxidative phosphorylation	1.16604	1.19033	35	0.279861	0.567834	1.19326	1.18255	62	0.393048	0.719304	1.1775	1.16214	52	0.911797	1	1.15674	1.14301	60	0.481251	0.711637	1.20369	1.1832	59	0.528849	1
Metabolism	Amino Acid Metabolism	Arginine and proline metabolism	1.2528	1.24175	67	0.217563	0.534364	1.24047	1.23483	61	0.435872	0.744172	1.23991	1.24199	36	0.314999	1	1.24176	1.23428	76	0.0524259	0.541186	1.25362	1.24621	59	0.528849	1
Metabolism	Energy Metabolism	Methane metabolism	1.37274	1.34321	77	0.0432571	0.430034	1.34232	1.34796	40	0.481251	0.792649	1.33409	1.34344	52	0.911797	1	1.37016	1.35718	66	0.247451	0.658237	1.37042	1.36712	41	0.528849	1
Metabolism	Carbohydrate Metabolism	Amino sugar and nucleotide sugar metabolism	1.38347	1.36591	74	0.075256	0.430034	1.37063	1.3637	49	0.970512	0.999057	1.36688	1.38647	48	0.911797	1	1.39248	1.40384	38	0.393048	0.658237	1.37542	1.3873	40	0.481251	1
Metabolism	Amino Acid Metabolism	Amino acid related enzymes	1.52825	1.53641	46	0.795936	0.895029	1.53866	1.53797	49	0.970512	0.999057	1.53567	1.52883	47	0.853428	1	1.52096	1.52091	44	0.684211	0.837932	1.54245	1.52948	61	0.435872	1
Metabolism	Nucleotide Metabolism	Pyrimidine metabolism	1.89186	1.88404	56	0.684211	0.84396	1.89455	1.86356	72	0.105122	0.579222	1.86784	1.87116	27	0.0892096	1	1.85652	1.86564	32	0.190316	0.658237	1.86178	1.8772	50	1	1
Metabolism	Enzyme Families	Peptidases	1.9295	1.92859	54	0.795936	0.895029	1.91147	1.91187	52	0.911797	0.999057	1.91225	1.90834	51	0.970512	1	1.92119	1.90047	70	0.14314	0.612199	1.9478	1.93237	60	0.481251	1
Metabolism	Nucleotide Metabolism	Purine metabolism	2.1511	2.15168	42	0.578742	0.761573	2.15876	2.14804	67	0.217563	0.621607	2.15227	2.15553	39	0.435872	1	2.13643	2.14386	32	0.190316	0.658237	2.1633	2.1488	65	0.279861	1
Organismal Systems	Excretory System	Aldosterone-regulated sodium reabsorption	0	0	50	1	1	0	0	50	1	1	0	0	50	1	1	0	0	50	1	1	0	0	50	1	1
Organismal Systems	Nervous System	Cholinergic synapse	0	0	50	1	1	0	0	50	1	1	0	0	50	1	1	0	0	50	1	1	0	0	50	1	1
Organismal Systems	Immune System	Complement and coagulation cascades	0	0	50	1	1	0	0	50	1	1	0	0	50	1	1	0	0	50	1	1	0	0	50	1	1
Organismal Systems	Immune System	Cytosolic DNA-sensing pathway	0	0	50	1	1	0	0	50	1	1	0	0	50	1	1	0	0	50	1	1	0	0	50	1	1
Organismal Systems	Excretory System	Endocrine and other factor-regulated calcium reabsorption	0	0	50	1	1	0	0	50	1	1	0	0	50	1	1	0	0	50	1	1	0	0	50	1	1
Organismal Systems	Digestive System	Fat digestion and absorption	0	0	50	1	1	0	0	50	1	1	0	0	50	1	1	0	0	50	1	1	0	0	50	1	1
Organismal Systems	Immune System	Fc epsilon RI signaling pathway	0	0	50	1	1	0	0	50	1	1	0	0	50	1	1	0	0	50	1	1	0	0	50	1	1
Organismal Systems	Digestive System	Gastric acid secretion	0	0	50	1	1	0	0	50	1	1	0	0	50	1	1	0	0	50	1	1	0	0	50	1	1
Organismal Systems	Immune System	Leukocyte transendothelial migration	0	0	50	1	1	0	0	50	1	1	0	0	50	1	1	0	0	55	1	1	0	0	50	1	1
Organismal Systems	Nervous System	Long-term depression	0	0	50	1	1	0	0	50	1	1	0	0	50	1	1	0	0	50	1	1	0	0	50	1	1
Organismal Systems	Nervous System	Long-term potentiation	0	0	50	1	1	0	0	50	1	1	0	0	50	1	1	0	0	50	1	1	0	0	50	1	1
Organismal Systems	Nervous System	Neurotrophin signaling pathway	0	0	50	1	1	0	0	50	1	1	0	0	50	1	1	0	0	50	1	1	0	0	50	1	1
Organismal Systems	Sensory System	Olfactory transduction	0	0	50	1	1	0	0	50	1	1	0	0	50	1	1	0	0	50	1	1	0	0	50	1	1
Organismal Systems	Sensory System	Phototransduction	0	0	50	1	1	0	0	50	1	1	0	0	50	1	1	0	0	50	1	1	0	0	50	1	1
Organismal Systems	Sensory System	Phototransduction - fly	0	0	50	1	1	0	0	50	1	1	0	0	50	1	1	0	0	55	1	1	0	0	50	1	1
Organismal Systems	Digestive System	Salivary secretion	0	0	50	1	1	0	0	50	1	1	0	0	50	1	1	0	0	50	1	1	0	0	50	1	1
Organismal Systems	Circulatory System	Vascular smooth muscle contraction	0	0	50	1	1	0	0	50	1	1	0	0	50	1	1	0	0	50	1	1	0	0	50	1	1
Organismal Systems	Excretory System	Vasopressin-regulated water reabsorption	0	0	45	1	1	0	0	49	1	1	0	0	55	1	1	0	0	50	1	1	0	0	49.5	1	1
Organismal Systems	Digestive System	Pancreatic secretion	0	0	45	1	1	3.47485e-06	0	68	0.120607	0.579222	0	0	45	1	1	0	0	50	1	1	0	0	60	1	1
Organismal Systems	Immune System	Hematopoietic cell lineage	9.92211e-06	8.31549e-06	50	1	1	1.47206e-05	9.56808e-06	59	0.51494	0.809168	9.10392e-06	0	59	0.492376	1	0	0	55	1	1	1.68345e-06	3.87289e-06	44	0.662917	1
Organismal Systems	Immune System	Fc gamma R-mediated phagocytosis	1.42174e-05	1.65109e-05	47	0.849547	0.912061	2.3633e-05	1.58968e-05	68	0.185214	0.579222	1.54236e-05	1.4097e-05	48.5	0.938936	1	0	4.9554e-06	34	0.226071	0.658237	7.6031e-06	6.65635e-06	61	0.426659	1
Organismal Systems	Endocrine System	GnRH signaling pathway	1.42174e-05	1.65109e-05	47	0.849547	0.912061	2.3633e-05	1.58968e-05	68	0.185214	0.579222	1.54236e-05	1.4097e-05	48.5	0.938936	1	0	4.9554e-06	34	0.226071	0.658237	7.6031e-06	6.65635e-06	61	0.426659	1
Organismal Systems	Endocrine System	Melanogenesis	8.36021e-06	1.31087e-05	40	0.466753	0.695164	1.5722e-05	1.65967e-06	80.5	0.0215488	0.579222	9.19406e-06	0	79	0.0260253	1	6.336e-06	1.26882e-05	22	0.0373482	0.541186	1.073e-05	8.8908e-06	59	0.528849	1
Organismal Systems	Endocrine System	Renin-angiotensin system	2.2928e-05	7.31483e-05	29.5	0.130425	0.51487	5.3675e-05	2.18956e-05	66	0.241145	0.658496	2.59397e-05	1.73963e-05	59.5	0.494665	1	2.02872e-05	3.29694e-05	36	0.305664	0.658237	2.11958e-05	2.23549e-05	37	0.344523	1
Organismal Systems	Environmental Adaptation	Circadian rhythm - plant	9.48157e-05	0.000139499	30	0.14314	0.51487	0.000140906	0.000106938	63	0.352681	0.719304	7.76187e-05	6.76856e-05	66	0.247451	1	3.73764e-05	6.60387e-05	24	0.0524259	0.541186	5.71795e-05	4.48784e-05	53	0.853428	1
Organismal Systems	Immune System	RIG-I-like receptor signaling pathway	0.000301048	0.000219252	69	0.165494	0.51487	0.000252414	0.000340666	39	0.435872	0.744172	0.000323985	0.000426086	38	0.393048	1	0.000549341	0.000725127	43	0.630529	0.804069	0.000216642	0.000260852	39	0.435872	1
Organismal Systems	Circulatory System	Cardiac muscle contraction	0.0010196	0.00147314	32	0.190316	0.527608	0.00208884	0.00157944	69	0.165494	0.579222	0.0012203	0.0015537	51	0.970512	1	0.000465695	0.000702997	29	0.123005	0.542786	0.000638165	0.000818883	42	0.578742	1
Organismal Systems	Digestive System	Bile secretion	0.00148761	0.0017321	38	0.393048	0.659003	0.0012932	0.00137883	55	0.739364	0.924205	0.00126434	0.00133741	49	0.970512	1	0.00235835	0.00219999	57	0.630529	0.804069	0.00255431	0.0022053	66	0.247451	1
Organismal Systems	Digestive System	Carbohydrate digestion and absorption	0.00612264	0.00667809	34	0.247451	0.537102	0.0066926	0.00617928	53	0.853428	0.983374	0.00790109	0.00700288	50	1	1	0.00705721	0.00702672	50	1	1	0.00799859	0.00706088	71	0.123005	1
Organismal Systems	Digestive System	Mineral absorption	0.00975435	0.0103291	36	0.314999	0.604108	0.0116537	0.0102231	74	0.075256	0.579222	0.00994666	0.0101238	42	0.578742	1	0.00698557	0.00799503	21	0.0288056	0.0954119	0.00829761	0.0077235	58	0.578742	1
Organismal Systems	Digestive System	Protein digestion and absorption	0.0127423	0.0128542	43	0.630529	0.79886	0.0144432	0.0127205	72	0.105122	0.579222	0.0120355	0.0122485	40	0.481251	1	0.00922715	0.0110509	23	0.0432571	0.0954119	0.0107062	0.0110924	47	0.853428	1
Organismal Systems	Excretory System	Proximal tubule bicarbonate reclamation	0.0251378	0.0241309	45	0.739364	0.884709	0.0235245	0.0208827	69	0.165494	0.579222	0.0201461	0.0211067	35	0.279861	1	0.0230593	0.0227329	51	0.970512	0.988287	0.0259645	0.0250221	68	0.190316	1
Organismal Systems	Immune System	Antigen processing and presentation	0.0473464	0.0476277	46	0.795936	0.895029	0.0478328	0.0471942	67	0.217563	0.621607	0.047259	0.0472522	48	0.911797	1	0.0466668	0.0464244	52	0.911797	0.96015	0.0475959	0.0472365	60	0.481251	1
Organismal Systems	Endocrine System	Progesterone-mediated oocyte maturation	0.0473464	0.0476277	46	0.795936	0.895029	0.0478328	0.0471942	67	0.217563	0.621607	0.047259	0.0472522	48	0.911797	1	0.0466668	0.0464244	52	0.911797	0.96015	0.0475959	0.0472365	60	0.481251	1
Organismal Systems	Immune System	NOD-like receptor signaling pathway	0.0477952	0.0480023	44	0.684211	0.84396	0.0482984	0.0477991	61	0.435872	0.744172	0.0479806	0.0476757	54	0.795936	1	0.0470931	0.0468021	46	0.795936	0.91434	0.0476897	0.0474912	57	0.630529	1
Organismal Systems	Endocrine System	Adipocytokine signaling pathway	0.08033	0.08397	35	0.279861	0.567834	0.0835105	0.0795888	76	0.0524259	0.579222	0.0775209	0.0766272	47	0.853428	1	0.0751858	0.075412	38	0.393048	0.658237	0.0814117	0.0797362	62	0.393048	1
Organismal Systems	Endocrine System	Insulin signaling pathway	0.0920717	0.0892743	67	0.217563	0.534364	0.083606	0.0844832	30	0.14314	0.579222	0.0879684	0.0869771	46	0.795936	1	0.0990366	0.0918413	84	0.0089307	0.0841379	0.0990993	0.0987143	67	0.217563	1
Organismal Systems	Nervous System	Glutamatergic synapse	0.10679	0.104044	67	0.217563	0.534364	0.103798	0.103979	52	0.911797	0.999057	0.103104	0.104368	44	0.684211	1	0.105005	0.104	65	0.279861	0.658237	0.106389	0.105276	49	0.970512	1
Organismal Systems	Endocrine System	PPAR signaling pathway	0.109833	0.113255	35	0.279861	0.567834	0.113643	0.111819	71	0.123005	0.579222	0.108729	0.108676	49	0.970512	1	0.105071	0.107488	31	0.165494	0.658237	0.110116	0.107935	62	0.393048	1
Organismal Systems	Environmental Adaptation	Plant-pathogen interaction	0.164257	0.165357	41	0.528849	0.729447	0.166394	0.167783	45	0.739364	0.924205	0.168487	0.167311	50	1	1	0.164654	0.16638	33	0.217563	0.658237	0.167252	0.166136	53	0.853428	1
Unclassified	Genetic Information Processing	Transcription related proteins	0.000603032	0.000514068	54	0.795936	0.895029	0.000603888	0.000569242	61	0.435872	0.744172	0.000608062	0.000762919	38	0.393048	1	0.000661358	0.000819396	34	0.247451	0.658237	0.000543812	0.000635577	28	0.105122	1
Unclassified	Cellular Processes and Signaling	Electron transfer carriers	0.0230572	0.0218528	50	1	1	0.0247482	0.0269244	39	0.435872	0.744172	0.0283566	0.0243379	66	0.247451	1	0.0191086	0.0210781	39	0.435872	0.692414	0.0182654	0.0192793	38	0.393048	1
Unclassified	Metabolism	Glycan biosynthesis and metabolism	0.028389	0.033714	27	0.0892096	0.462568	0.0329816	0.0308137	69	0.165494	0.579222	0.0313643	0.0302949	50	1	1	0.0278526	0.0292722	45	0.739364	0.860014	0.0302049	0.0302204	59	0.528849	1
Unclassified	Metabolism	Nucleotide metabolism	0.047983	0.049098	38	0.393048	0.659003	0.0505821	0.0482612	79	0.0288056	0.579222	0.0492917	0.0464405	64	0.314999	1	0.0426937	0.0469272	16	0.0089307	0.0841379	0.044656	0.0453274	39	0.435872	1
Unclassified	Cellular Processes and Signaling	Germination	0.0710263	0.0693113	52	0.911797	0.956192	0.075403	0.0737392	58	0.578742	0.826774	0.074797	0.0700668	57	0.630529	1	0.0585187	0.0650649	25	0.0630128	0.541186	0.0543097	0.0591408	32	0.190316	1
Unclassified	Metabolism	Biosynthesis and biodegradation of secondary metabolites	0.0583023	0.0600401	26	0.075256	0.430034	0.0587011	0.0590931	46	0.795936	0.960613	0.0582573	0.0568796	66	0.247451	1	0.0602887	0.0584947	73	0.0892096	0.541186	0.0592649	0.0589017	55	0.739364	1
Unclassified	Cellular Processes and Signaling	Cell division	0.0711008	0.0689523	53	0.853428	0.912061	0.0717967	0.0717978	58	0.578742	0.826774	0.0705064	0.0708237	45	0.739364	1	0.0649425	0.0661066	48	0.911797	0.96015	0.0652706	0.0667398	39	0.435872	1
Unclassified	Metabolism	Metabolism of cofactors and vitamins	0.0799414	0.0780355	57	0.630529	0.79886	0.0807557	0.0807771	50	1	1	0.0807931	0.0796296	52	0.911797	1	0.0786489	0.076417	47	0.853428	0.94148	0.0746389	0.0764058	39	0.435872	1
Unclassified	Cellular Processes and Signaling	Inorganic ion transport and metabolism	0.136159	0.138319	36	0.314999	0.604108	0.142035	0.137507	74	0.075256	0.579222	0.137127	0.138277	37	0.352681	1	0.132511	0.135083	29	0.123005	0.542786	0.131953	0.13141	51	0.970512	1
Unclassified	Metabolism	Carbohydrate metabolism	0.153722	0.148059	68	0.190316	0.527608	0.144763	0.149116	26	0.075256	0.579222	0.150517	0.152941	50	1	1	0.161534	0.154281	66	0.247451	0.658237	0.151148	0.152522	45	0.739364	1
Unclassified	Metabolism	Lipid metabolism	0.148957	0.148427	53	0.853428	0.912061	0.150684	0.152622	32	0.190316	0.579222	0.154447	0.149409	63	0.352681	1	0.15166	0.14958	58	0.578742	0.788677	0.153139	0.148866	58	0.578742	1
Unclassified	Cellular Processes and Signaling	Cell motility and secretion	0.18341	0.209371	22	0.035463	0.430034	0.190696	0.181512	54	0.795936	0.960613	0.192714	0.190394	57	0.630529	1	0.205756	0.19959	62	0.393048	0.658237	0.199552	0.204029	56	0.684211	1
Unclassified	Metabolism	Amino acid metabolism	0.197571	0.201348	35	0.279861	0.567834	0.199522	0.196917	71	0.123005	0.579222	0.197351	0.197164	38	0.393048	1	0.201474	0.20044	55	0.739364	0.860014	0.201168	0.201495	47	0.853428	1
Unclassified	Genetic Information Processing	Restriction enzyme	0.216963	0.222662	41	0.528849	0.729447	0.218868	0.217948	63	0.352681	0.719304	0.214119	0.212563	51	0.970512	1	0.206521	0.20468	52	0.911797	0.96015	0.217387	0.213729	64	0.314999	1
Unclassified	Cellular Processes and Signaling	Other transporters	0.242009	0.238081	70	0.14314	0.51487	0.238616	0.238688	41	0.528849	0.809168	0.240193	0.24195	45	0.739364	1	0.239069	0.240623	50	1	1	0.239594	0.239582	43	0.630529	1
Unclassified	Cellular Processes and Signaling	Pores ion channels	0.271219	0.297134	31	0.165494	0.51487	0.289688	0.284609	58	0.578742	0.826774	0.284435	0.279566	55	0.739364	1	0.273959	0.278171	51	0.970512	0.988287	0.301943	0.288708	59	0.528849	1
Unclassified	Cellular Processes and Signaling	Signal transduction mechanisms	0.474587	0.469653	67	0.217563	0.534364	0.464647	0.47226	29	0.123005	0.579222	0.473454	0.469942	55	0.739364	1	0.47565	0.470804	74	0.075256	0.541186	0.466342	0.47447	49	0.970512	1
Unclassified	Cellular Processes and Signaling	Membrane and intracellular structural molecules	0.482405	0.503513	32	0.190316	0.527608	0.502862	0.494984	62	0.393048	0.719304	0.483132	0.479128	56	0.684211	1	0.466764	0.476839	48	0.911797	0.96015	0.522314	0.498833	59	0.528849	1
Unclassified	Genetic Information Processing	Protein folding and associated processing	0.551998	0.55368	38	0.393048	0.659003	0.561569	0.554743	69	0.165494	0.579222	0.550399	0.549783	51	0.970512	1	0.545885	0.546561	38	0.393048	0.658237	0.537835	0.546492	35	0.279861	1
Unclassified	Genetic Information Processing	Replication, recombination and repair proteins	0.807168	0.811671	50	1	1	0.819445	0.823352	50	1	1	0.828718	0.811668	56	0.684211	1	0.788054	0.797967	40	0.481251	0.711637	0.791049	0.787673	47	0.853428	1
Unclassified	Metabolism	Others	0.824613	0.821612	58	0.578742	0.761573	0.824362	0.820582	40	0.481251	0.792649	0.836663	0.833389	46	0.795936	1	0.832954	0.83927	43	0.630529	0.804069	0.822027	0.817981	45	0.739364	1
Unclassified	Cellular Processes and Signaling	Sporulation	0.927291	0.892725	70	0.14314	0.51487	0.890806	0.892509	43	0.630529	0.869695	0.914207	0.922911	48	0.911797	1	0.920011	0.886893	49	0.970512	0.988287	0.852317	0.870594	45	0.739364	1
Unclassified	Metabolism	Energy metabolism	0.966837	0.954963	54	0.795936	0.895029	0.966964	0.951103	71	0.123005	0.579222	0.937169	0.948324	38	0.393048	1	0.913128	0.929066	41	0.528849	0.746294	0.935074	0.954666	47	0.853428	1
Unclassified	Genetic Information Processing	Translation proteins	0.943879	0.943587	53	0.853428	0.912061	0.944232	0.935971	66	0.247451	0.658496	0.938035	0.940094	40	0.481251	1	0.932331	0.93403	43	0.630529	0.804069	0.946045	0.942327	63	0.352681	1
Unclassified	Cellular Processes and Signaling	Other ion-coupled transporters	1.05479	1.0566	46	0.795936	0.895029	1.04229	1.06657	32	0.190316	0.579222	1.06723	1.06412	54	0.795936	1	1.10985	1.07892	73	0.0892096	0.541186	1.09122	1.08659	54	0.795936	1
Unclassified	Poorly Characterized	Function unknown	1.19055	1.21446	22	0.035463	0.430034	1.20802	1.19452	52	0.911797	0.999057	1.21537	1.21027	53	0.853428	1	1.19284	1.19164	48	0.911797	0.96015	1.1904	1.19705	51	0.970512	1
Unclassified	Poorly Characterized	General function prediction only	3.53604	3.54456	48	0.911797	0.956192	3.52823	3.53873	28	0.105122	0.579222	3.54853	3.54191	55	0.739364	1	3.57066	3.55426	76	0.0524259	0.541186	3.5633	3.55902	53	0.853428	1
			100	100				100	100									100	100				100	100
