# Supplementary material for: Strongyle Infection and Gut Microbiota: Profiling of Resistant and Susceptible Horses Over a Grazing Season
Source: Front Physiol. 2018 Mar 21;9:272. doi: 10.3389/fphys.2018.00272 (PMC5871743; doi:10.3389/fphys.2018.00272)
Supplement: Table S5 — Topological properties of co-occurring networks obtained from susceptible and resistant animals at day 92 of the experiment. [file Table5.XLSX]

## Sheet: Feuil1
Table S5. Topological properties of co-occurring networks obtained from susceptible and resistant animals at day 92 of the experiment.
	Nodes	Edges	Modularity (MD)	Clustering coefficient (CC)	Average path length (APL)	Network diameter (ND)	Degree	Density	Heterogeneity	Centralization	Betweenness
Susceptible	62	281	0.456	0.368	2.19	4	9.065	0.159	0.435	0.168	67.9677
Resistant	58	244	0.577	0.353	2.196	4	8.414	0.148	0.419	0.15	63.5517
